# Supplementary material for: Crystal structure of 5-tert-but­yl-10,15,20-tri­phenyl­porphyrin
Source: Acta Crystallogr E Crystallogr Commun. 2016 Jan 9;72(Pt 2):128–32. doi: 10.1107/S2056989016000025 (PMC4770982; doi:10.1107/S2056989016000025)
Supplement: Supplementary file 1 [file e-72-00128-sup1.cif]

##############################################################################
#                                                                            #
# This CIF contains the data in a paper accepted for publication in          #
# Acta Crystallographica Section E. It conforms to the requirements of       #
# Notes for Authors for Acta Crystallographica Section E, and has been       #
# peer reviewed under the auspices of the IUCr Commission on Journals.       #
#                                                                            #
# Full details of the Crystallographic Information File format               #
# are given in the paper "The Crystallographic Information File (CIF):       #
# a New Standard Archive File for Crystallography" by S. R. Hall, F. H.      #
# Allen and I. D. Brown [Acta Cryst. (1991), A47, 655-685].                  #
#                                                                            #
# The current version of the core CIF dictionary is obtainable from          #
# ftp://ftp.iucr.org/pub/cif_core.dic.                                       #
#                                                                            #
# Software is freely available for graphical display of the structure(s)     #
# in this CIF. For information consult the CIF software page                 #
# http://www.iucr.org/resources/cif/software.                                #
#                                                                            #
# This file may be used for bona fide research purposes within the           #
# scientific community so long as proper attribution is given to the journal # 
# article from which it was obtained.                                        #
#                                                                            #
##############################################################################
data_I
_database_code_depnum_ccdc_archive 'CCDC 1444998'
_audit_creation_method     'SHELXL-2014/7'
_chemical_name_systematic     5-<i>tert</i>-Butyl-10,15,20-triphenylporphyrin
_chemical_name_common     ?
_chemical_formula_moiety     'C42 H34 N4'
_chemical_formula_sum     'C42 H34 N4'
_chemical_formula_iupac     'C42 H34 N4'
_chemical_formula_weight     594.73
_chemical_melting_point     ?
_shelx_space_group_comment
;
The symmetry employed for this shelxl refinement is uniquely defined
by the following loop, which should always be used as a source of
symmetry information in preference to the above space-group names.
They are only intended as comments.
;
_space_group_crystal_system     orthorhombic
_space_group_name_H-M_alt     'P 21 21 21'
_space_group_name_Hall     'P 2ac 2ab'
loop_
    _space_group_symop_operation_xyz
    'x, y, z'
    'x+1/2, -y+1/2, -z'
    '-x, y+1/2, -z+1/2'
    '-x+1/2, -y, z+1/2'
_cell_length_a     11.3373(4)
_cell_length_b     12.6936(5)
_cell_length_c     21.9616(8)
_cell_angle_alpha     90
_cell_angle_beta     90
_cell_angle_gamma     90
_cell_volume     3160.5(2)
_cell_formula_units_Z     4
_cell_measurement_reflns_used     9394
_cell_measurement_theta_min     2.41
_cell_measurement_theta_max     27.58
_cell_measurement_temperature     100(2)
_exptl_crystal_description     Block
_exptl_crystal_colour     Purple
_exptl_crystal_size_max     0.340
_exptl_crystal_size_mid     0.300
_exptl_crystal_size_min     0.300
_exptl_crystal_density_diffrn     1.250
_exptl_crystal_density_meas     ?
_exptl_crystal_density_method     ?
_exptl_crystal_F_000     1256
_exptl_absorpt_coefficient_mu     0.074
_exptl_absorpt_correction_type     multi-scan
_exptl_absorpt_process_details
;
(SADABS; Bruker, 2014)
;
_shelx_estimated_absorpt_T_min     0.975
_shelx_estimated_absorpt_T_max     0.978
_exptl_absorpt_correction_T_min     0.6967
_exptl_absorpt_correction_T_max     0.7456
_diffrn_ambient_temperature     100(2)
_diffrn_radiation_type     MoK\a
_diffrn_radiation_wavelength     0.71073
_diffrn_measurement_device_type     'Bruker SMART APEX2 area detector'
_diffrn_measurement_method     '\f and \w scans'
_diffrn_detector_area_resol_mean     8.258
_diffrn_reflns_number     124779
_diffrn_reflns_av_R_equivalents     0.0292
_diffrn_reflns_theta_min     1.853
_diffrn_reflns_theta_max     27.657
_diffrn_reflns_theta_full     25.242
_diffrn_measured_fraction_theta_max     0.999
_diffrn_measured_fraction_theta_full     1.000
_diffrn_reflns_limit_h_min     -14
_diffrn_reflns_limit_h_max     14
_diffrn_reflns_limit_k_min     -16
_diffrn_reflns_limit_k_max     16
_diffrn_reflns_limit_l_min     -28
_diffrn_reflns_limit_l_max     28
_refine_special_details
;
 Refined as a 2-component inversion twin.
;
_reflns_number_total     7377
_reflns_number_gt     7039
_reflns_threshold_expression     'I > 2\s(I)'
_refine_ls_structure_factor_coef     Fsqd
_refine_ls_matrix_type     full
_refine_ls_R_factor_all     0.0400
_refine_ls_R_factor_gt     0.0375
_refine_ls_wR_factor_gt     0.1035
_refine_ls_wR_factor_ref     0.1058
_refine_ls_goodness_of_fit_ref     1.063
_refine_ls_restrained_S_all     1.063
_refine_ls_number_reflns     7377
_refine_ls_number_parameters     419
_refine_ls_number_restraints     0
_refine_ls_hydrogen_treatment     constr
_refine_ls_weighting_scheme     calc
_refine_ls_weighting_details
              'w=1/[\s^2^(Fo^2^)+(0.0624P)^2^+0.8289P] where P=(Fo^2^+2Fc^2^)/3'
_atom_sites_solution_hydrogens     geom
_atom_sites_solution_primary     ?
_atom_sites_solution_secondary     ?
_refine_ls_shift/su_max     0.000
_refine_ls_shift/su_mean     0.000
_refine_diff_density_max     0.304
_refine_diff_density_min     -0.219
_refine_ls_extinction_method     none
_refine_ls_extinction_coef     .
_refine_ls_abs_structure_details
;
 Refined as an inversion twin
;
loop_
    _atom_type_symbol
    _atom_type_description
    _atom_type_scat_dispersion_real
    _atom_type_scat_dispersion_imag
    _atom_type_scat_source
    'C' 'C' 0.0033 0.0016
                         'International Tables Vol C Tables 4.2.6.8 and 6.1.1.4'
    'H' 'H' 0.0000 0.0000
                         'International Tables Vol C Tables 4.2.6.8 and 6.1.1.4'
    'N' 'N' 0.0061 0.0033
                         'International Tables Vol C Tables 4.2.6.8 and 6.1.1.4'
_computing_data_collection
;
APEX2 (Bruker, 2014)
;
_computing_cell_refinement
;
SAINT-plus (Bruker, 2014)
;
_computing_data_reduction
;
SAINT-plus (Bruker, 2014)
;
_computing_structure_solution
;
SHELXT (Sheldrick, 2015a)
;
_computing_structure_refinement
;
SHELXL-2014/7 (Sheldrick, 2015b)
;
_computing_molecular_graphics
;
XP (Sheldrick, 2008)
;
_computing_publication_material
;
publCIF (Westrip, 2010)
;
loop_
    _atom_site_type_symbol
    _atom_site_label
    _atom_site_fract_x
    _atom_site_fract_y
    _atom_site_fract_z
    _atom_site_U_iso_or_equiv
    _atom_site_adp_type
    _atom_site_calc_flag
    _atom_site_occupancy
    _atom_site_disorder_assembly
    _atom_site_disorder_group
    C C1 0.62591(17) 0.45488(15) 0.12493(9) 0.0203(4) Uani d 1 . .
    C C2 0.59743(18) 0.55211(16) 0.09532(9) 0.0229(4) Uani d 1 . .
    H H32 0.6114 0.6207 0.1110 0.027 Uiso calc 1 . .
    C C3 0.54693(19) 0.52918(16) 0.04083(10) 0.0239(4) Uani d 1 . .
    H H33 0.5204 0.5793 0.0117 0.029 Uiso calc 1 . .
    C C4 0.54015(17) 0.41647(15) 0.03442(9) 0.0204(4) Uani d 1 . .
    C C5 0.48857(17) 0.35700(16) -0.01260(9) 0.0209(4) Uani d 1 . .
    C C6 0.45205(17) 0.25105(16) -0.00211(9) 0.0196(4) Uani d 1 . .
    C C7 0.35626(19) 0.19968(16) -0.03491(9) 0.0227(4) Uani d 1 . .
    H H7 0.3092 0.2299 -0.0662 0.027 Uiso calc 1 . .
    C C8 0.34703(18) 0.10171(16) -0.01265(9) 0.0228(4) Uani d 1 . .
    H H8 0.2923 0.0493 -0.0251 0.027 Uiso calc 1 . .
    C C9 0.43661(17) 0.09110(15) 0.03413(9) 0.0197(4) Uani d 1 . .
    C C10 0.45654(18) -0.00410(16) 0.06508(9) 0.0212(4) Uani d 1 . .
    C C11 0.52777(18) -0.01752(16) 0.11669(9) 0.0229(4) Uani d 1 . .
    C C12 0.5508(2) -0.11397(17) 0.14810(10) 0.0289(5) Uani d 1 . .
    H H14 0.5230 -0.1817 0.1366 0.035 Uiso calc 1 . .
    C C13 0.6196(2) -0.09202(17) 0.19738(11) 0.0286(5) Uani d 1 . .
    H H15 0.6477 -0.1415 0.2264 0.034 Uiso calc 1 . .
    C C14 0.64198(18) 0.01871(16) 0.19762(9) 0.0220(4) Uani d 1 . .
    C C15 0.71165(17) 0.07601(16) 0.23872(9) 0.0213(4) Uani d 1 . .
    C C16 0.73131(18) 0.18453(16) 0.23489(9) 0.0220(4) Uani d 1 . .
    C C17 0.8031(2) 0.24329(18) 0.27767(9) 0.0269(4) Uani d 1 . .
    H H17 0.8470 0.2152 0.3108 0.032 Uiso calc 1 . .
    C C18 0.7955(2) 0.34552(17) 0.26138(10) 0.0265(4) Uani d 1 . .
    H H16 0.8332 0.4034 0.2807 0.032 Uiso calc 1 . .
    C C19 0.71826(18) 0.34990(17) 0.20853(9) 0.0222(4) Uani d 1 . .
    C C20 0.68693(17) 0.44495(16) 0.17978(9) 0.0207(4) Uani d 1 . .
    C C51 0.4682(2) 0.40954(17) -0.07592(10) 0.0258(4) Uani d 1 . .
    C C52 0.5728(3) 0.4822(2) -0.09285(11) 0.0416(6) Uani d 1 . .
    H H26 0.5619 0.5091 -0.1343 0.062 Uiso calc 1 . .
    H H28 0.6466 0.4422 -0.0907 0.062 Uiso calc 1 . .
    H H27 0.5762 0.5415 -0.0643 0.062 Uiso calc 1 . .
    C C53 0.3523(2) 0.4725(2) -0.07555(12) 0.0379(6) Uani d 1 . .
    H H25 0.3423 0.5081 -0.1148 0.057 Uiso calc 1 . .
    H H23 0.3547 0.5251 -0.0429 0.057 Uiso calc 1 . .
    H H24 0.2859 0.4245 -0.0687 0.057 Uiso calc 1 . .
    C C54 0.4670(2) 0.32888(19) -0.12892(10) 0.0328(5) Uani d 1 . .
    H H30 0.3922 0.2902 -0.1286 0.049 Uiso calc 1 . .
    H H29 0.5325 0.2793 -0.1240 0.049 Uiso calc 1 . .
    H H31 0.4754 0.3662 -0.1677 0.049 Uiso calc 1 . .
    C C101 0.39426(18) -0.10025(16) 0.04186(10) 0.0237(4) Uani d 1 . .
    C C102 0.3099(2) -0.15159(18) 0.07717(11) 0.0309(5) Uani d 1 . .
    H H11 0.2940 -0.1273 0.1173 0.037 Uiso calc 1 . .
    C C103 0.2487(2) -0.2378(2) 0.05445(12) 0.0376(5) Uani d 1 . .
    H H12 0.1914 -0.2718 0.0792 0.045 Uiso calc 1 . .
    C C104 0.2698(2) -0.27463(18) -0.00350(12) 0.0355(5) Uani d 1 . .
    H H2 0.2257 -0.3321 -0.0194 0.043 Uiso calc 1 . .
    C C105 0.3566(2) -0.22658(19) -0.03835(12) 0.0349(5) Uani d 1 . .
    H H10 0.3742 -0.2533 -0.0777 0.042 Uiso calc 1 . .
    C C106 0.4181(2) -0.13967(18) -0.01629(11) 0.0305(5) Uani d 1 . .
    H H9 0.4765 -0.1070 -0.0409 0.037 Uiso calc 1 . .
    C C151 0.76452(18) 0.01846(16) 0.29167(9) 0.0224(4) Uani d 1 . .
    C C152 0.8858(2) 0.00258(18) 0.29672(11) 0.0296(5) Uani d 1 . .
    H H22 0.9363 0.0245 0.2646 0.035 Uiso calc 1 . .
    C C153 0.9336(2) -0.04490(17) 0.34815(11) 0.0308(5) Uani d 1 . .
    H H21 1.0165 -0.0550 0.3509 0.037 Uiso calc 1 . .
    C C154 0.8620(2) -0.07733(18) 0.39504(10) 0.0303(5) Uani d 1 . .
    H H20 0.8952 -0.1086 0.4304 0.036 Uiso calc 1 . .
    C C155 0.7411(2) -0.0641(3) 0.39028(11) 0.0439(7) Uani d 1 . .
    H H19 0.6910 -0.0871 0.4223 0.053 Uiso calc 1 . .
    C C156 0.6928(2) -0.0172(2) 0.33863(10) 0.0376(6) Uani d 1 . .
    H H18 0.6097 -0.0095 0.3355 0.045 Uiso calc 1 . .
    C C201 0.72236(19) 0.54413(16) 0.21163(10) 0.0240(4) Uani d 1 . .
    C C202 0.6685(2) 0.56983(18) 0.26648(10) 0.0315(5) Uani d 1 . .
    H H4 0.6079 0.5260 0.2823 0.038 Uiso calc 1 . .
    C C203 0.7030(3) 0.65957(19) 0.29837(11) 0.0376(6) Uani d 1 . .
    H H5 0.6658 0.6771 0.3358 0.045 Uiso calc 1 . .
    C C204 0.7912(3) 0.72280(18) 0.27563(12) 0.0394(6) Uani d 1 . .
    H H1 0.8155 0.7834 0.2977 0.047 Uiso calc 1 . .
    C C205 0.8445(2) 0.69838(19) 0.22084(13) 0.0379(6) Uani d 1 . .
    H H34 0.9050 0.7425 0.2052 0.045 Uiso calc 1 . .
    C C206 0.8097(2) 0.60957(18) 0.18865(11) 0.0309(5) Uani d 1 . .
    H H3 0.8459 0.5935 0.1507 0.037 Uiso calc 1 . .
    N N1 0.58622(15) 0.37541(13) 0.08755(7) 0.0195(3) Uani d 1 . .
    H H1A 0.5897 0.3078 0.0963 0.023 Uiso calc 1 . .
    N N2 0.49590(15) 0.18454(13) 0.04146(8) 0.0194(3) Uani d 1 . .
    N N3 0.58505(15) 0.06048(13) 0.14814(7) 0.0206(3) Uani d 1 . .
    H H3A 0.5852 0.1276 0.1380 0.025 Uiso calc 1 . .
    N N4 0.68278(15) 0.25104(13) 0.19218(7) 0.0207(3) Uani d 1 . .
loop_
    _atom_site_aniso_label
    _atom_site_aniso_U_11
    _atom_site_aniso_U_22
    _atom_site_aniso_U_33
    _atom_site_aniso_U_12
    _atom_site_aniso_U_13
    _atom_site_aniso_U_23
    C1 0.0194(8) 0.0195(9) 0.0221(9) 0.0008(7) 0.0007(7) -0.0005(7)
    C2 0.0248(9) 0.0176(9) 0.0263(9) 0.0017(7) -0.0015(8) -0.0013(7)
    C3 0.0287(10) 0.0171(9) 0.0260(9) 0.0009(8) -0.0027(8) 0.0024(7)
    C4 0.0178(8) 0.0203(9) 0.0230(9) 0.0019(7) 0.0005(7) 0.0012(7)
    C5 0.0185(8) 0.0215(9) 0.0227(9) 0.0018(7) -0.0010(7) 0.0005(7)
    C6 0.0193(8) 0.0212(9) 0.0183(8) 0.0015(7) 0.0002(7) -0.0026(7)
    C7 0.0239(9) 0.0227(9) 0.0214(9) -0.0014(7) -0.0042(8) -0.0013(7)
    C8 0.0234(9) 0.0223(9) 0.0228(9) -0.0011(7) -0.0041(8) -0.0009(8)
    C9 0.0197(9) 0.0208(9) 0.0186(9) 0.0004(7) 0.0001(7) -0.0011(7)
    C10 0.0223(9) 0.0204(9) 0.0208(9) 0.0013(7) -0.0012(7) -0.0007(7)
    C11 0.0237(9) 0.0198(9) 0.0251(9) 0.0021(7) -0.0027(8) 0.0010(8)
    C12 0.0348(11) 0.0200(10) 0.0320(11) 0.0012(9) -0.0100(9) 0.0025(8)
    C13 0.0336(11) 0.0219(9) 0.0305(11) 0.0002(9) -0.0091(9) 0.0049(8)
    C14 0.0235(9) 0.0204(9) 0.0221(9) 0.0015(7) -0.0027(7) 0.0036(7)
    C15 0.0199(9) 0.0232(9) 0.0207(9) 0.0024(7) -0.0021(7) 0.0013(7)
    C16 0.0228(9) 0.0232(9) 0.0199(9) 0.0017(7) -0.0017(7) 0.0016(7)
    C17 0.0303(10) 0.0283(10) 0.0220(10) 0.0021(9) -0.0087(8) 0.0002(8)
    C18 0.0316(11) 0.0231(10) 0.0248(10) 0.0011(8) -0.0081(9) -0.0020(8)
    C19 0.0208(9) 0.0247(10) 0.0213(9) 0.0005(8) -0.0002(8) -0.0011(8)
    C20 0.0201(9) 0.0204(9) 0.0215(9) -0.0004(7) 0.0011(7) -0.0008(7)
    C51 0.0293(10) 0.0221(9) 0.0260(10) -0.0005(8) -0.0052(8) 0.0042(8)
    C52 0.0548(16) 0.0427(14) 0.0274(11) -0.0190(13) -0.0019(11) 0.0082(10)
    C53 0.0417(13) 0.0336(12) 0.0385(12) 0.0135(11) -0.0096(11) 0.0046(10)
    C54 0.0441(13) 0.0330(12) 0.0213(10) -0.0018(10) 0.0011(9) 0.0016(8)
    C101 0.0259(10) 0.0196(9) 0.0255(10) 0.0028(8) -0.0049(8) 0.0002(8)
    C102 0.0344(11) 0.0281(11) 0.0302(11) -0.0039(9) 0.0025(9) -0.0032(9)
    C103 0.0380(12) 0.0307(12) 0.0443(14) -0.0073(10) 0.0028(10) -0.0021(10)
    C104 0.0408(13) 0.0218(10) 0.0440(13) -0.0002(9) -0.0103(11) -0.0040(9)
    C105 0.0476(14) 0.0243(10) 0.0328(12) 0.0053(10) -0.0051(11) -0.0071(9)
    C106 0.0402(12) 0.0233(10) 0.0279(10) 0.0027(9) -0.0014(9) -0.0017(8)
    C151 0.0254(10) 0.0206(9) 0.0212(9) 0.0004(8) -0.0042(7) 0.0010(7)
    C152 0.0256(10) 0.0269(10) 0.0362(11) -0.0030(8) -0.0019(9) 0.0117(9)
    C153 0.0260(10) 0.0250(10) 0.0414(12) -0.0022(9) -0.0108(9) 0.0083(9)
    C154 0.0394(12) 0.0274(11) 0.0242(10) 0.0065(9) -0.0096(9) 0.0011(8)
    C155 0.0403(13) 0.0683(19) 0.0231(11) 0.0171(13) 0.0068(10) 0.0140(11)
    C156 0.0275(11) 0.0577(16) 0.0277(11) 0.0117(11) 0.0035(9) 0.0128(11)
    C201 0.0256(9) 0.0213(9) 0.0251(9) 0.0004(8) -0.0058(8) -0.0008(8)
    C202 0.0390(12) 0.0272(11) 0.0283(11) 0.0000(9) -0.0015(9) -0.0046(9)
    C203 0.0562(16) 0.0270(11) 0.0297(11) 0.0092(11) -0.0103(11) -0.0074(9)
    C204 0.0527(15) 0.0217(10) 0.0439(14) 0.0055(10) -0.0272(12) -0.0059(9)
    C205 0.0335(12) 0.0240(11) 0.0561(16) -0.0016(9) -0.0128(11) 0.0019(10)
    C206 0.0262(10) 0.0271(11) 0.0395(12) 0.0008(9) -0.0024(9) 0.0005(9)
    N1 0.0204(7) 0.0165(7) 0.0217(8) 0.0001(6) -0.0010(6) 0.0015(6)
    N2 0.0210(8) 0.0185(8) 0.0186(7) 0.0009(6) -0.0001(6) -0.0004(6)
    N3 0.0232(8) 0.0174(7) 0.0213(8) 0.0004(6) -0.0032(6) 0.0032(6)
    N4 0.0225(8) 0.0199(8) 0.0197(8) 0.0007(7) -0.0008(6) 0.0024(6)
_geom_special_details
;
 All esds (except the esd in the dihedral angle between two l.s. planes)
 are estimated using the full covariance matrix.  The cell esds are taken
 into account individually in the estimation of esds in distances, angles
 and torsion angles; correlations between esds in cell parameters are only
 used when they are defined by crystal symmetry.  An approximate (isotropic)
 treatment of cell esds is used for estimating esds involving l.s. planes.
;
loop_
    _geom_bond_atom_site_label_1
    _geom_bond_atom_site_label_2
    _geom_bond_site_symmetry_2
    _geom_bond_distance
    _geom_bond_publ_flag
    C1 N1 . 1.376(2) ?
    C1 C20 . 1.395(3) ?
    C1 C2 . 1.432(3) ?
    C2 C3 . 1.358(3) ?
    C2 H32 . 0.9500 ?
    C3 C4 . 1.440(3) ?
    C3 H33 . 0.9500 ?
    C4 N1 . 1.381(2) ?
    C4 C5 . 1.407(3) ?
    C5 C6 . 1.426(3) ?
    C5 C51 . 1.559(3) ?
    C6 N2 . 1.369(3) ?
    C6 C7 . 1.457(3) ?
    C7 C8 . 1.340(3) ?
    C7 H7 . 0.9500 ?
    C8 C9 . 1.451(3) ?
    C8 H8 . 0.9500 ?
    C9 N2 . 1.373(2) ?
    C9 C10 . 1.405(3) ?
    C10 C11 . 1.402(3) ?
    C10 C101 . 1.499(3) ?
    C11 N3 . 1.371(3) ?
    C11 C12 . 1.429(3) ?
    C12 C13 . 1.363(3) ?
    C12 H14 . 0.9500 ?
    C13 C14 . 1.428(3) ?
    C13 H15 . 0.9500 ?
    C14 N3 . 1.371(2) ?
    C14 C15 . 1.403(3) ?
    C15 C16 . 1.398(3) ?
    C15 C151 . 1.499(3) ?
    C16 N4 . 1.377(2) ?
    C16 C17 . 1.450(3) ?
    C17 C18 . 1.349(3) ?
    C17 H17 . 0.9500 ?
    C18 C19 . 1.455(3) ?
    C18 H16 . 0.9500 ?
    C19 N4 . 1.366(3) ?
    C19 C20 . 1.407(3) ?
    C20 C201 . 1.495(3) ?
    C51 C53 . 1.539(3) ?
    C51 C52 . 1.548(3) ?
    C51 C54 . 1.550(3) ?
    C52 H26 . 0.9800 ?
    C52 H28 . 0.9800 ?
    C52 H27 . 0.9800 ?
    C53 H25 . 0.9800 ?
    C53 H23 . 0.9800 ?
    C53 H24 . 0.9800 ?
    C54 H30 . 0.9800 ?
    C54 H29 . 0.9800 ?
    C54 H31 . 0.9800 ?
    C101 C102 . 1.393(3) ?
    C101 C106 . 1.398(3) ?
    C102 C103 . 1.388(3) ?
    C102 H11 . 0.9500 ?
    C103 C104 . 1.377(4) ?
    C103 H12 . 0.9500 ?
    C104 C105 . 1.387(4) ?
    C104 H2 . 0.9500 ?
    C105 C106 . 1.392(3) ?
    C105 H10 . 0.9500 ?
    C106 H9 . 0.9500 ?
    C151 C156 . 1.389(3) ?
    C151 C152 . 1.394(3) ?
    C152 C153 . 1.390(3) ?
    C152 H22 . 0.9500 ?
    C153 C154 . 1.374(3) ?
    C153 H21 . 0.9500 ?
    C154 C155 . 1.385(4) ?
    C154 H20 . 0.9500 ?
    C155 C156 . 1.393(3) ?
    C155 H19 . 0.9500 ?
    C156 H18 . 0.9500 ?
    C201 C206 . 1.388(3) ?
    C201 C202 . 1.389(3) ?
    C202 C203 . 1.393(3) ?
    C202 H4 . 0.9500 ?
    C203 C204 . 1.376(4) ?
    C203 H5 . 0.9500 ?
    C204 C205 . 1.382(4) ?
    C204 H1 . 0.9500 ?
    C205 C206 . 1.388(3) ?
    C205 H34 . 0.9500 ?
    C206 H3 . 0.9500 ?
    N1 H1A . 0.8800 ?
    N3 H3A . 0.8800 ?
loop_
    _geom_angle_atom_site_label_1
    _geom_angle_atom_site_label_2
    _geom_angle_atom_site_label_3
    _geom_angle_site_symmetry_1
    _geom_angle_site_symmetry_3
    _geom_angle
    _geom_angle_publ_flag
    N1 C1 C20 . . 127.66(18) ?
    N1 C1 C2 . . 106.69(16) ?
    C20 C1 C2 . . 125.59(18) ?
    C3 C2 C1 . . 108.08(18) ?
    C3 C2 H32 . . 126.0 ?
    C1 C2 H32 . . 126.0 ?
    C2 C3 C4 . . 108.77(18) ?
    C2 C3 H33 . . 125.6 ?
    C4 C3 H33 . . 125.6 ?
    N1 C4 C5 . . 125.11(17) ?
    N1 C4 C3 . . 105.80(17) ?
    C5 C4 C3 . . 128.86(19) ?
    C4 C5 C6 . . 120.55(18) ?
    C4 C5 C51 . . 119.12(18) ?
    C6 C5 C51 . . 120.31(17) ?
    N2 C6 C5 . . 126.09(17) ?
    N2 C6 C7 . . 109.88(17) ?
    C5 C6 C7 . . 123.95(18) ?
    C8 C7 C6 . . 107.04(18) ?
    C8 C7 H7 . . 126.5 ?
    C6 C7 H7 . . 126.5 ?
    C7 C8 C9 . . 106.84(18) ?
    C7 C8 H8 . . 126.6 ?
    C9 C8 H8 . . 126.6 ?
    N2 C9 C10 . . 127.43(17) ?
    N2 C9 C8 . . 110.22(17) ?
    C10 C9 C8 . . 122.34(18) ?
    C11 C10 C9 . . 126.03(18) ?
    C11 C10 C101 . . 116.57(18) ?
    C9 C10 C101 . . 117.38(17) ?
    N3 C11 C10 . . 126.33(18) ?
    N3 C11 C12 . . 106.79(17) ?
    C10 C11 C12 . . 126.84(19) ?
    C13 C12 C11 . . 108.22(19) ?
    C13 C12 H14 . . 125.9 ?
    C11 C12 H14 . . 125.9 ?
    C12 C13 C14 . . 107.81(19) ?
    C12 C13 H15 . . 126.1 ?
    C14 C13 H15 . . 126.1 ?
    N3 C14 C15 . . 125.08(18) ?
    N3 C14 C13 . . 107.10(18) ?
    C15 C14 C13 . . 127.78(19) ?
    C16 C15 C14 . . 124.19(18) ?
    C16 C15 C151 . . 117.60(18) ?
    C14 C15 C151 . . 118.16(18) ?
    N4 C16 C15 . . 125.56(18) ?
    N4 C16 C17 . . 110.51(18) ?
    C15 C16 C17 . . 123.88(18) ?
    C18 C17 C16 . . 106.69(18) ?
    C18 C17 H17 . . 126.7 ?
    C16 C17 H17 . . 126.7 ?
    C17 C18 C19 . . 106.67(19) ?
    C17 C18 H16 . . 126.7 ?
    C19 C18 H16 . . 126.7 ?
    N4 C19 C20 . . 126.54(18) ?
    N4 C19 C18 . . 110.60(18) ?
    C20 C19 C18 . . 122.86(19) ?
    C1 C20 C19 . . 126.17(18) ?
    C1 C20 C201 . . 117.46(18) ?
    C19 C20 C201 . . 116.37(17) ?
    C53 C51 C52 . . 110.2(2) ?
    C53 C51 C54 . . 109.82(19) ?
    C52 C51 C54 . . 102.74(19) ?
    C53 C51 C5 . . 110.11(18) ?
    C52 C51 C5 . . 110.86(18) ?
    C54 C51 C5 . . 112.86(17) ?
    C51 C52 H26 . . 109.5 ?
    C51 C52 H28 . . 109.5 ?
    H26 C52 H28 . . 109.5 ?
    C51 C52 H27 . . 109.5 ?
    H26 C52 H27 . . 109.5 ?
    H28 C52 H27 . . 109.5 ?
    C51 C53 H25 . . 109.5 ?
    C51 C53 H23 . . 109.5 ?
    H25 C53 H23 . . 109.5 ?
    C51 C53 H24 . . 109.5 ?
    H25 C53 H24 . . 109.5 ?
    H23 C53 H24 . . 109.5 ?
    C51 C54 H30 . . 109.5 ?
    C51 C54 H29 . . 109.5 ?
    H30 C54 H29 . . 109.5 ?
    C51 C54 H31 . . 109.5 ?
    H30 C54 H31 . . 109.5 ?
    H29 C54 H31 . . 109.5 ?
    C102 C101 C106 . . 118.3(2) ?
    C102 C101 C10 . . 120.98(19) ?
    C106 C101 C10 . . 120.7(2) ?
    C103 C102 C101 . . 120.8(2) ?
    C103 C102 H11 . . 119.6 ?
    C101 C102 H11 . . 119.6 ?
    C104 C103 C102 . . 120.9(2) ?
    C104 C103 H12 . . 119.6 ?
    C102 C103 H12 . . 119.6 ?
    C103 C104 C105 . . 118.9(2) ?
    C103 C104 H2 . . 120.5 ?
    C105 C104 H2 . . 120.5 ?
    C104 C105 C106 . . 120.8(2) ?
    C104 C105 H10 . . 119.6 ?
    C106 C105 H10 . . 119.6 ?
    C105 C106 C101 . . 120.3(2) ?
    C105 C106 H9 . . 119.8 ?
    C101 C106 H9 . . 119.8 ?
    C156 C151 C152 . . 118.1(2) ?
    C156 C151 C15 . . 120.06(19) ?
    C152 C151 C15 . . 121.78(19) ?
    C153 C152 C151 . . 120.8(2) ?
    C153 C152 H22 . . 119.6 ?
    C151 C152 H22 . . 119.6 ?
    C154 C153 C152 . . 120.5(2) ?
    C154 C153 H21 . . 119.7 ?
    C152 C153 H21 . . 119.7 ?
    C153 C154 C155 . . 119.5(2) ?
    C153 C154 H20 . . 120.3 ?
    C155 C154 H20 . . 120.3 ?
    C154 C155 C156 . . 120.1(2) ?
    C154 C155 H19 . . 119.9 ?
    C156 C155 H19 . . 119.9 ?
    C151 C156 C155 . . 120.9(2) ?
    C151 C156 H18 . . 119.5 ?
    C155 C156 H18 . . 119.5 ?
    C206 C201 C202 . . 119.2(2) ?
    C206 C201 C20 . . 121.71(19) ?
    C202 C201 C20 . . 119.03(19) ?
    C201 C202 C203 . . 120.3(2) ?
    C201 C202 H4 . . 119.9 ?
    C203 C202 H4 . . 119.9 ?
    C204 C203 C202 . . 119.9(2) ?
    C204 C203 H5 . . 120.0 ?
    C202 C203 H5 . . 120.0 ?
    C203 C204 C205 . . 120.2(2) ?
    C203 C204 H1 . . 119.9 ?
    C205 C204 H1 . . 119.9 ?
    C204 C205 C206 . . 120.1(2) ?
    C204 C205 H34 . . 119.9 ?
    C206 C205 H34 . . 119.9 ?
    C205 C206 C201 . . 120.2(2) ?
    C205 C206 H3 . . 119.9 ?
    C201 C206 H3 . . 119.9 ?
    C1 N1 C4 . . 110.55(16) ?
    C1 N1 H1A . . 124.7 ?
    C4 N1 H1A . . 124.7 ?
    C6 N2 C9 . . 105.85(16) ?
    C14 N3 C11 . . 110.07(16) ?
    C14 N3 H3A . . 125.0 ?
    C11 N3 H3A . . 125.0 ?
    C19 N4 C16 . . 105.46(17) ?
loop_
    _geom_torsion_atom_site_label_1
    _geom_torsion_atom_site_label_2
    _geom_torsion_atom_site_label_3
    _geom_torsion_atom_site_label_4
    _geom_torsion_site_symmetry_1
    _geom_torsion_site_symmetry_2
    _geom_torsion_site_symmetry_3
    _geom_torsion_site_symmetry_4
    _geom_torsion
    _geom_torsion_publ_flag
    N1 C1 C2 C3 . . . . -2.5(2) ?
    C20 C1 C2 C3 . . . . 174.9(2) ?
    C1 C2 C3 C4 . . . . 0.8(2) ?
    C2 C3 C4 N1 . . . . 1.2(2) ?
    C2 C3 C4 C5 . . . . 175.9(2) ?
    N1 C4 C5 C6 . . . . 16.6(3) ?
    C3 C4 C5 C6 . . . . -157.2(2) ?
    N1 C4 C5 C51 . . . . -165.28(18) ?
    C3 C4 C5 C51 . . . . 21.0(3) ?
    C4 C5 C6 N2 . . . . -24.7(3) ?
    C51 C5 C6 N2 . . . . 157.20(19) ?
    C4 C5 C6 C7 . . . . 151.72(19) ?
    C51 C5 C6 C7 . . . . -26.4(3) ?
    N2 C6 C7 C8 . . . . -2.7(2) ?
    C5 C6 C7 C8 . . . . -179.56(19) ?
    C6 C7 C8 C9 . . . . 0.0(2) ?
    C7 C8 C9 N2 . . . . 2.6(2) ?
    C7 C8 C9 C10 . . . . -176.48(19) ?
    N2 C9 C10 C11 . . . . 11.5(3) ?
    C8 C9 C10 C11 . . . . -169.67(19) ?
    N2 C9 C10 C101 . . . . -169.90(19) ?
    C8 C9 C10 C101 . . . . 9.0(3) ?
    C9 C10 C11 N3 . . . . 4.0(3) ?
    C101 C10 C11 N3 . . . . -174.65(19) ?
    C9 C10 C11 C12 . . . . -178.7(2) ?
    C101 C10 C11 C12 . . . . 2.6(3) ?
    N3 C11 C12 C13 . . . . 0.6(3) ?
    C10 C11 C12 C13 . . . . -177.1(2) ?
    C11 C12 C13 C14 . . . . -0.5(3) ?
    C12 C13 C14 N3 . . . . 0.2(3) ?
    C12 C13 C14 C15 . . . . -177.8(2) ?
    N3 C14 C15 C16 . . . . 0.7(3) ?
    C13 C14 C15 C16 . . . . 178.4(2) ?
    N3 C14 C15 C151 . . . . 178.04(19) ?
    C13 C14 C15 C151 . . . . -4.2(3) ?
    C14 C15 C16 N4 . . . . 2.4(3) ?
    C151 C15 C16 N4 . . . . -174.98(19) ?
    C14 C15 C16 C17 . . . . 179.8(2) ?
    C151 C15 C16 C17 . . . . 2.4(3) ?
    N4 C16 C17 C18 . . . . 1.3(3) ?
    C15 C16 C17 C18 . . . . -176.4(2) ?
    C16 C17 C18 C19 . . . . 0.3(2) ?
    C17 C18 C19 N4 . . . . -1.8(3) ?
    C17 C18 C19 C20 . . . . 178.2(2) ?
    N1 C1 C20 C19 . . . . -1.3(3) ?
    C2 C1 C20 C19 . . . . -178.2(2) ?
    N1 C1 C20 C201 . . . . 179.02(19) ?
    C2 C1 C20 C201 . . . . 2.2(3) ?
    N4 C19 C20 C1 . . . . -8.5(3) ?
    C18 C19 C20 C1 . . . . 171.5(2) ?
    N4 C19 C20 C201 . . . . 171.15(19) ?
    C18 C19 C20 C201 . . . . -8.8(3) ?
    C4 C5 C51 C53 . . . . -83.4(2) ?
    C6 C5 C51 C53 . . . . 94.8(2) ?
    C4 C5 C51 C52 . . . . 38.9(3) ?
    C6 C5 C51 C52 . . . . -142.9(2) ?
    C4 C5 C51 C54 . . . . 153.5(2) ?
    C6 C5 C51 C54 . . . . -28.3(3) ?
    C11 C10 C101 C102 . . . . 63.5(3) ?
    C9 C10 C101 C102 . . . . -115.2(2) ?
    C11 C10 C101 C106 . . . . -117.5(2) ?
    C9 C10 C101 C106 . . . . 63.7(3) ?
    C106 C101 C102 C103 . . . . -1.8(3) ?
    C10 C101 C102 C103 . . . . 177.1(2) ?
    C101 C102 C103 C104 . . . . 0.0(4) ?
    C102 C103 C104 C105 . . . . 2.3(4) ?
    C103 C104 C105 C106 . . . . -2.7(4) ?
    C104 C105 C106 C101 . . . . 0.8(4) ?
    C102 C101 C106 C105 . . . . 1.4(3) ?
    C10 C101 C106 C105 . . . . -177.5(2) ?
    C16 C15 C151 C156 . . . . 107.2(2) ?
    C14 C15 C151 C156 . . . . -70.3(3) ?
    C16 C15 C151 C152 . . . . -70.3(3) ?
    C14 C15 C151 C152 . . . . 112.2(2) ?
    C156 C151 C152 C153 . . . . -1.8(4) ?
    C15 C151 C152 C153 . . . . 175.7(2) ?
    C151 C152 C153 C154 . . . . 0.1(4) ?
    C152 C153 C154 C155 . . . . 1.2(4) ?
    C153 C154 C155 C156 . . . . -0.8(4) ?
    C152 C151 C156 C155 . . . . 2.2(4) ?
    C15 C151 C156 C155 . . . . -175.4(3) ?
    C154 C155 C156 C151 . . . . -1.0(5) ?
    C1 C20 C201 C206 . . . . -70.1(3) ?
    C19 C20 C201 C206 . . . . 110.2(2) ?
    C1 C20 C201 C202 . . . . 111.6(2) ?
    C19 C20 C201 C202 . . . . -68.1(3) ?
    C206 C201 C202 C203 . . . . -0.8(3) ?
    C20 C201 C202 C203 . . . . 177.5(2) ?
    C201 C202 C203 C204 . . . . -0.3(4) ?
    C202 C203 C204 C205 . . . . 0.9(4) ?
    C203 C204 C205 C206 . . . . -0.3(4) ?
    C204 C205 C206 C201 . . . . -0.8(4) ?
    C202 C201 C206 C205 . . . . 1.4(3) ?
    C20 C201 C206 C205 . . . . -176.9(2) ?
    C20 C1 N1 C4 . . . . -174.01(19) ?
    C2 C1 N1 C4 . . . . 3.3(2) ?
    C5 C4 N1 C1 . . . . -177.77(18) ?
    C3 C4 N1 C1 . . . . -2.8(2) ?
    C5 C6 N2 C9 . . . . -179.02(19) ?
    C7 C6 N2 C9 . . . . 4.1(2) ?
    C10 C9 N2 C6 . . . . 174.85(19) ?
    C8 C9 N2 C6 . . . . -4.1(2) ?
    C15 C14 N3 C11 . . . . 178.23(19) ?
    C13 C14 N3 C11 . . . . 0.1(2) ?
    C10 C11 N3 C14 . . . . 177.3(2) ?
    C12 C11 N3 C14 . . . . -0.4(2) ?
    C20 C19 N4 C16 . . . . -177.4(2) ?
    C18 C19 N4 C16 . . . . 2.6(2) ?
    C15 C16 N4 C19 . . . . 175.3(2) ?
    C17 C16 N4 C19 . . . . -2.4(2) ?
loop_
    _geom_hbond_atom_site_label_D
    _geom_hbond_atom_site_label_H
    _geom_hbond_atom_site_label_A
    _geom_hbond_site_symmetry_A
    _geom_hbond_distance_DH
    _geom_hbond_distance_HA
    _geom_hbond_distance_DA
    _geom_hbond_angle_DHA
    N1 H1A N2 . 0.88 2.24 2.818(2) 123
    N1 H1A N4 . 0.88 2.46 2.995(2) 119
    N3 H3A N2 . 0.88 2.46 2.998(2) 120
    N3 H3A N4 . 0.88 2.26 2.831(2) 123
    C204 H1 Cg6 1_565 0.95 2.57 3.477(3) 160
    C202 H4 Cg3 3_655 0.95 2.61 3.511(2) 160
    C8 H8 Cg1 2_455 0.95 2.67 3.452(2) 140
    C156 H18 Cg1 3_645 0.95 2.90 3.610(2) 132
    C154 H20 Cg2 4_655 0.95 2.78 3.654(2) 153
    C54 H30 Cg4 2_455 0.98 2.98 3.664(2) 128
_shelx_hkl_file
;
  -1   0   0   -0.03    0.02
  -1   0   0    0.01    0.01
  -1   0   0    0.00    0.02
  -1   0   0   -0.03    0.02
  -1   0   0   -0.02    0.02
  -1   0   0    0.00    0.02
   1   0   0   -0.06    0.02
   1   0   0    0.02    0.02
   1   0   0    0.01    0.02
   1   0   0    0.00    0.01
   1   0   0   -0.01    0.02
   1   0   0    0.02    0.02
   1   0   0   -0.01    0.02
  -2   0   0   61.85    1.21
  -2   0   0   60.45    1.18
  -2   0   0   60.38    1.18
  -2   0   0   60.90    1.19
  -2   0   0   61.58    1.19
   2   0   0   59.14    1.18
   2   0   0   61.58    1.19
   2   0   0   61.24    1.18
   2   0   0   60.66    1.18
   2   0   0   61.48    1.18
   2   0   0   63.31    1.19
   2   0   0   60.08    1.19
   2   0   0   60.52    1.19
  -3   0   0    0.03    0.06
  -3   0   0    0.04    0.07
  -3   0   0    0.10    0.04
  -3   0   0    0.14    0.06
  -3   0   0    0.03    0.06
   3   0   0    0.06    0.06
   3   0   0    0.21    0.05
   3   0   0    0.02    0.04
   3   0   0    0.17    0.06
   3   0   0    0.07    0.06
   3   0   0    0.01    0.06
   3   0   0   -0.04    0.06
   3   0   0    0.08    0.06
  -4   0   0    1.30    0.10
  -4   0   0    1.30    0.09
  -4   0   0    1.32    0.10
  -4   0   0    1.42    0.13
  -4   0   0    1.26    0.09
  -4   0   0    1.43    0.08
   4   0   0    1.50    0.10
   4   0   0    1.30    0.09
   4   0   0    1.33    0.09
   4   0   0    1.41    0.10
   4   0   0    1.40    0.09
   4   0   0    1.23    0.08
   4   0   0    1.29    0.07
   4   0   0    1.35    0.09
  -5   0   0    0.01    0.07
  -5   0   0    0.08    0.07
  -5   0   0    0.01    0.05
  -5   0   0   -0.01    0.07
  -5   0   0    0.01    0.09
  -5   0   0   -0.03    0.08
   5   0   0   -0.01    0.08
   5   0   0    0.02    0.07
   5   0   0    0.03    0.07
   5   0   0    0.06    0.08
   5   0   0    0.12    0.07
   5   0   0    0.01    0.07
   5   0   0    0.03    0.08
   5   0   0    0.01    0.05
  -6   0   0    0.06    0.08
  -6   0   0    0.00    0.06
  -6   0   0    0.05    0.06
  -6   0   0   -0.02    0.09
  -6   0   0    0.05    0.08
  -6   0   0    0.19    0.10
   6   0   0    0.03    0.09
   6   0   0   -0.01    0.07
   6   0   0   -0.04    0.08
   6   0   0    0.14    0.09
   6   0   0   -0.05    0.08
   6   0   0    0.13    0.10
   6   0   0    0.07    0.09
   6   0   0   -0.05    0.05
  -7   0   0    0.07    0.08
  -7   0   0   -0.04    0.06
  -7   0   0    0.06    0.07
  -7   0   0    0.02    0.08
  -7   0   0    0.07    0.11
  -7   0   0    0.01    0.10
   7   0   0    0.03    0.06
   7   0   0   -0.07    0.09
   7   0   0   -0.01    0.10
   7   0   0   -0.05    0.10
   7   0   0   -0.01    0.03
   7   0   0    0.04    0.09
   7   0   0    0.02    0.09
   7   0   0   -0.08    0.09
   7   0   0   -0.02    0.09
  -8   0   0    8.16    0.28
  -8   0   0    7.78    0.25
  -8   0   0    7.55    0.21
  -8   0   0    8.10    0.23
  -8   0   0    8.05    0.24
  -8   0   0    8.36    0.24
   8   0   0    8.14    0.23
   8   0   0    8.24    0.23
   8   0   0    8.24    0.24
   8   0   0    7.90    0.23
   8   0   0    8.05    0.23
   8   0   0    8.05    0.25
   8   0   0    7.85    0.20
   8   0   0    8.18    0.26
  -9   0   0   -0.01    0.11
  -9   0   0    0.04    0.15
  -9   0   0   -0.05    0.08
  -9   0   0    0.09    0.09
  -9   0   0   -0.03    0.12
  -9   0   0    0.06    0.12
   9   0   0   -0.12    0.11
   9   0   0    0.30    0.13
   9   0   0    0.01    0.14
   9   0   0    0.02    0.12
   9   0   0   -0.07    0.08
   9   0   0    0.12    0.13
   9   0   0    0.14    0.12
   9   0   0    0.17    0.11
 -10   0   0    0.28    0.12
 -10   0   0   -0.25    0.14
 -10   0   0   -0.35    0.16
 -10   0   0    0.12    0.09
 -10   0   0    0.02    0.10
 -10   0   0    0.16    0.11
  10   0   0   -0.19    0.13
  10   0   0   -0.03    0.14
  10   0   0   -0.02    0.12
  10   0   0    0.22    0.13
  10   0   0   -0.22    0.14
  10   0   0    0.09    0.12
 -11   0   0   -0.11    0.10
 -11   0   0   -0.07    0.11
 -11   0   0    0.06    0.15
 -11   0   0   -0.25    0.12
 -11   0   0    0.11    0.12
  11   0   0   -0.08    0.15
  11   0   0    0.05    0.17
  11   0   0   -0.32    0.15
  11   0   0   -0.01    0.13
  11   0   0   -0.03    0.14
 -12   0   0    4.16    0.19
 -12   0   0    4.55    0.28
 -12   0   0    4.28    0.23
 -12   0   0    4.63    0.22
  12   0   0    4.33    0.26
  12   0   0    4.58    0.25
  12   0   0    4.16    0.22
  12   0   0    4.77    0.26
  12   0   0    4.79    0.23
 -13   0   0   -0.27    0.11
 -13   0   0    0.18    0.15
 -13   0   0   -0.11    0.12
 -13   0   0   -0.25    0.17
  13   0   0   -0.16    0.14
  13   0   0    0.07    0.14
  13   0   0    0.16    0.16
  13   0   0   -0.02    0.17
 -14   0   0    0.09    0.19
 -14   0   0    0.29    0.17
 -14   0   0    0.04    0.15
  14   0   0    0.10    0.18
  14   0   0    0.09    0.19
  14   0   0    0.26    0.21
  14   0   0    0.18    0.19
  14  -1   0    0.46    0.20
  14  -1   0    0.40    0.20
  14  -1   0    0.61    0.19
  14  -1   0    0.48    0.16
 -14   1   0    0.84    0.21
 -14   1   0    0.67    0.14
  13  -1   0    0.12    0.19
  13  -1   0    0.18    0.18
  13  -1   0    0.08    0.14
  13  -1   0   -0.17    0.20
 -13   1   0   -0.16    0.12
 -13   1   0   -0.06    0.12
 -13   1   0    0.02    0.18
 -13   1   0    0.05    0.15
  12  -1   0    0.12    0.15
  12  -1   0    0.01    0.13
  12  -1   0    0.02    0.16
  12  -1   0    0.06    0.17
 -12   1   0    0.04    0.17
 -12   1   0   -0.02    0.14
 -12   1   0   -0.10    0.11
 -12   1   0    0.00    0.11
  11  -1   0    0.09    0.17
  11  -1   0    0.04    0.15
  11  -1   0   -0.01    0.15
  11  -1   0   -0.01    0.13
  11  -1   0    0.02    0.16
 -11   1   0   -0.03    0.11
 -11   1   0    0.14    0.16
 -11   1   0   -0.13    0.13
 -11   1   0    0.04    0.11
  10  -1   0    2.60    0.21
  10  -1   0    2.39    0.19
  10  -1   0    2.27    0.20
  10  -1   0    2.67    0.20
  10  -1   0    2.17    0.18
 -10   1   0    2.49    0.24
 -10   1   0    2.42    0.15
 -10   1   0    2.60    0.16
 -10   1   0    2.72    0.17
 -10   1   0    2.42    0.23
 -10   1   0    2.27    0.17
   9  -1   0   19.30    0.42
   9  -1   0   19.66    0.47
   9  -1   0   20.17    0.46
   9  -1   0   19.56    0.48
   9  -1   0   19.64    0.45
   9  -1   0   19.59    0.46
  -9   1   0   19.82    0.51
  -9   1   0   19.47    0.44
  -9   1   0   19.02    0.45
  -9   1   0   18.83    0.45
  -9   1   0   19.26    0.48
  -9   1   0   19.07    0.45
   8  -1   0   25.51    0.56
   8  -1   0   25.07    0.56
   8  -1   0   24.82    0.54
   8  -1   0   24.56    0.56
   8  -1   0   25.28    0.54
   8  -1   0   24.91    0.55
   8  -1   0   24.78    0.52
  -8   1   0   24.43    0.54
  -8   1   0   24.28    0.54
  -8   1   0   24.90    0.54
  -8   1   0   24.45    0.56
  -8   1   0   24.29    0.53
  -8   1   0   24.82    0.58
   7  -1   0   11.79    0.29
   7  -1   0   12.27    0.30
   7  -1   0   11.69    0.30
   7  -1   0   11.96    0.31
   7  -1   0   11.86    0.30
   7  -1   0   11.97    0.28
   7  -1   0   11.66    0.27
  -7   1   0   11.69    0.29
  -7   1   0   11.46    0.31
  -7   1   0   11.75    0.33
  -7   1   0   11.67    0.29
  -7   1   0   11.50    0.28
  -7   1   0   11.18    0.28
   6  -1   0    4.12    0.15
   6  -1   0    3.96    0.14
   6  -1   0    4.08    0.17
   6  -1   0    4.10    0.12
   6  -1   0    4.07    0.14
   6  -1   0    4.06    0.15
   6  -1   0    3.75    0.15
  -6   1   0    3.74    0.14
  -6   1   0    4.02    0.15
  -6   1   0    3.99    0.13
  -6   1   0    4.13    0.14
  -6   1   0    4.42    0.20
  -6   1   0    4.14    0.17
   5  -1   0    0.28    0.07
   5  -1   0    0.25    0.06
   5  -1   0    0.31    0.08
   5  -1   0    0.31    0.08
   5  -1   0    0.37    0.09
   5  -1   0    0.16    0.09
   5  -1   0    0.16    0.07
  -5   1   0    0.35    0.06
  -5   1   0    0.21    0.07
  -5   1   0    0.34    0.10
  -5   1   0    0.17    0.09
  -5   1   0    0.24    0.07
  -5   1   0    0.17    0.06
   4  -1   0   28.27    0.57
   4  -1   0   29.35    0.58
   4  -1   0   26.35    0.54
   4  -1   0   28.36    0.56
   4  -1   0   28.87    0.58
   4  -1   0   27.67    0.57
   4  -1   0   28.39    0.57
   4  -1   0   28.88    0.57
  -4   1   0   27.36    0.58
  -4   1   0   28.15    0.57
  -4   1   0   28.56    0.57
  -4   1   0   26.74    0.57
  -4   1   0   28.91    0.58
  -4   1   0   28.46    0.59
  -4   1   0   28.24    0.58
   3  -1   0   15.07    0.32
   3  -1   0   14.42    0.31
   3  -1   0   14.62    0.31
   3  -1   0   14.14    0.29
   3  -1   0   14.63    0.31
   3  -1   0   14.80    0.31
   3  -1   0   14.80    0.32
   3  -1   0   14.98    0.31
   3  -1   0   14.75    0.31
  -3   1   0   14.55    0.31
  -3   1   0   14.40    0.32
  -3   1   0   14.90    0.31
  -3   1   0   14.60    0.32
  -3   1   0   14.29    0.30
  -3   1   0   14.92    0.32
  -3   1   0   15.42    0.31
   2  -1   0   26.74    0.53
   2  -1   0   27.15    0.53
   2  -1   0   25.73    0.52
   2  -1   0   26.25    0.53
   2  -1   0   27.89    0.54
   2  -1   0   26.87    0.53
   2  -1   0   26.48    0.53
   2  -1   0   25.99    0.53
   2  -1   0   26.57    0.53
  -2   1   0   25.94    0.52
  -2   1   0   26.87    0.53
  -2   1   0   26.67    0.54
  -2   1   0   27.32    0.54
  -2   1   0   26.84    0.53
  -2   1   0   27.91    0.53
   1  -1   0   14.08    0.29
   1  -1   0   14.70    0.29
   1  -1   0   14.75    0.30
   1  -1   0   14.79    0.30
   1  -1   0   14.96    0.30
   1  -1   0   14.65    0.30
  -1   1   0   14.76    0.30
  -1   1   0   14.62    0.29
  -1   1   0   14.75    0.30
  -1   1   0   15.61    0.30
  -1   1   0   14.94    0.30
   0  -1   0   -0.29    0.02
   0  -1   0   -0.20    0.02
   0  -1   0   -0.25    0.02
   0  -1   0   -0.29    0.02
   0  -1   0   -0.25    0.02
   0  -1   0   -0.26    0.02
   0  -1   0   -0.25    0.02
   0  -1   0   -0.29    0.02
   0   1   0   -0.32    0.01
   0   1   0   -0.29    0.02
   0   1   0   -0.25    0.02
   0   1   0   -0.24    0.01
  -1  -1   0   15.30    0.30
  -1  -1   0   14.58    0.29
  -1  -1   0   14.27    0.30
  -1  -1   0   14.54    0.30
  -1  -1   0   15.06    0.30
  -1  -1   0   14.61    0.30
  -1  -1   0   14.81    0.30
   1   1   0   14.88    0.29
   1   1   0   14.45    0.30
   1   1   0   15.29    0.30
   1   1   0   14.60    0.30
   1   1   0   15.27    0.30
   1   1   0   14.57    0.29
   1   1   0   14.36    0.30
   1   1   0   14.79    0.30
  -2  -1   0   26.42    0.53
  -2  -1   0   25.41    0.52
  -2  -1   0   26.85    0.54
  -2  -1   0   26.24    0.52
  -2  -1   0   26.16    0.53
  -2  -1   0   27.73    0.53
  -2  -1   0   26.36    0.54
   2   1   0   28.02    0.53
   2   1   0   26.42    0.52
   2   1   0   26.24    0.52
   2   1   0   26.45    0.53
   2   1   0   26.80    0.53
   2   1   0   26.53    0.53
   2   1   0   27.07    0.53
  -3  -1   0   14.75    0.31
  -3  -1   0   14.36    0.32
  -3  -1   0   14.56    0.31
  -3  -1   0   14.76    0.33
  -3  -1   0   14.25    0.30
  -3  -1   0   14.33    0.31
   3   1   0   14.48    0.30
   3   1   0   14.43    0.30
   3   1   0   15.07    0.31
   3   1   0   15.41    0.32
   3   1   0   14.82    0.31
   3   1   0   14.84    0.31
   3   1   0   14.81    0.31
  -4  -1   0   28.47    0.58
  -4  -1   0   27.94    0.58
  -4  -1   0   28.09    0.57
  -4  -1   0   27.90    0.59
  -4  -1   0   28.57    0.59
   4   1   0   28.15    0.57
   4   1   0   28.13    0.57
   4   1   0   28.56    0.57
   4   1   0   27.67    0.56
   4   1   0   27.91    0.57
   4   1   0   28.74    0.58
   4   1   0   27.81    0.56
   4   1   0   28.67    0.58
  -5  -1   0    0.23    0.11
  -5  -1   0    0.32    0.08
  -5  -1   0    0.23    0.09
  -5  -1   0    0.24    0.07
  -5  -1   0    0.30    0.08
   5   1   0    0.27    0.08
   5   1   0    0.75    0.09
   5   1   0    0.30    0.09
   5   1   0    0.31    0.05
   5   1   0    0.29    0.07
   5   1   0    0.34    0.08
  -6  -1   0    4.03    0.15
  -6  -1   0    4.37    0.19
  -6  -1   0    4.09    0.17
  -6  -1   0    3.91    0.16
   6   1   0    4.10    0.12
   6   1   0    4.06    0.16
   6   1   0    4.23    0.15
   6   1   0    4.16    0.15
   6   1   0    4.12    0.13
   6   1   0    4.25    0.16
   6   1   0    4.18    0.15
   6   1   0    4.17    0.15
  -7  -1   0   11.97    0.33
  -7  -1   0   11.32    0.30
  -7  -1   0   11.48    0.29
  -7  -1   0   11.35    0.30
   7   1   0   12.22    0.29
   7   1   0   11.66    0.29
   7   1   0   12.05    0.30
   7   1   0   11.61    0.29
   7   1   0   11.81    0.31
   7   1   0   11.76    0.29
   7   1   0   11.55    0.26
   7   1   0   11.66    0.27
  -8  -1   0   24.57    0.56
  -8  -1   0   24.37    0.54
  -8  -1   0   24.40    0.55
  -8  -1   0   24.10    0.52
  -8  -1   0   25.02    0.59
  -8  -1   0   25.00    0.54
   8   1   0   25.09    0.56
   8   1   0   25.34    0.53
   8   1   0   25.04    0.54
   8   1   0   25.25    0.55
   8   1   0   24.89    0.56
   8   1   0   23.96    0.51
   8   1   0   24.36    0.54
  -9  -1   0   19.31    0.45
  -9  -1   0   19.58    0.51
  -9  -1   0   19.07    0.43
  -9  -1   0   19.11    0.47
  -9  -1   0   19.27    0.45
  -9  -1   0   19.27    0.47
   9   1   0   19.35    0.47
   9   1   0   19.10    0.46
   9   1   0   19.66    0.46
   9   1   0   19.96    0.47
   9   1   0   19.29    0.45
   9   1   0   19.40    0.44
 -10  -1   0    2.56    0.20
 -10  -1   0    2.16    0.24
 -10  -1   0    2.45    0.14
 -10  -1   0    2.44    0.18
 -10  -1   0    2.48    0.19
 -10  -1   0    2.42    0.16
  10   1   0    2.32    0.20
  10   1   0    2.36    0.16
  10   1   0    2.39    0.17
  10   1   0    2.42    0.19
  10   1   0    2.49    0.20
  10   1   0    2.56    0.19
  10   1   0    2.56    0.15
 -11  -1   0   -0.11    0.16
 -11  -1   0   -0.03    0.09
 -11  -1   0   -0.05    0.10
 -11  -1   0    0.28    0.13
 -11  -1   0   -0.15    0.13
  11   1   0    0.03    0.17
  11   1   0    0.07    0.12
  11   1   0   -0.10    0.12
  11   1   0    0.10    0.13
  11   1   0    0.20    0.13
  11   1   0   -0.09    0.16
  11   1   0    0.10    0.15
 -12  -1   0   -0.01    0.11
 -12  -1   0   -0.01    0.18
 -12  -1   0    0.35    0.14
 -12  -1   0    0.03    0.14
 -12  -1   0   -0.19    0.10
  12   1   0    0.02    0.18
  12   1   0   -0.05    0.18
  12   1   0    0.00    0.13
  12   1   0   -0.19    0.17
  12   1   0   -0.07    0.16
 -13  -1   0   -0.13    0.19
 -13  -1   0    0.04    0.13
 -13  -1   0   -0.10    0.11
  13   1   0    0.12    0.18
  13   1   0    0.22    0.16
  13   1   0    0.22    0.20
  13   1   0    0.14    0.18
 -14  -1   0    0.48    0.21
 -14  -1   0    0.61    0.15
  14   1   0    0.24    0.19
  14   1   0    0.82    0.20
  14   1   0    0.69    0.23
  14   1   0    0.54    0.20
  14  -2   0    0.38    0.22
  14  -2   0    0.34    0.17
  14  -2   0    0.23    0.20
 -14   2   0    0.22    0.17
 -14   2   0    0.36    0.14
 -14   2   0    0.57    0.21
  13  -2   0    8.29    0.29
  13  -2   0    7.84    0.31
 -13   2   0    8.05    0.28
  12  -2   0    1.81    0.20
  12  -2   0    1.71    0.21
  12  -2   0    1.95    0.17
  12  -2   0    1.81    0.19
 -12   2   0    2.17    0.19
 -12   2   0    2.00    0.21
 -12   2   0    1.85    0.17
  11  -2   0    0.70    0.16
  11  -2   0    0.56    0.15
  11  -2   0    0.59    0.14
  11  -2   0    0.73    0.17
 -11   2   0    0.86    0.20
 -11   2   0    0.81    0.13
 -11   2   0    0.77    0.13
  10  -2   0    1.41    0.15
  10  -2   0    1.39    0.15
  10  -2   0    1.63    0.16
  10  -2   0    1.28    0.17
 -10   2   0    1.26    0.19
 -10   2   0    1.52    0.18
 -10   2   0    1.64    0.15
 -10   2   0    1.69    0.13
 -10   2   0    1.34    0.13
   9  -2   0   -0.06    0.11
   9  -2   0   -0.09    0.12
   9  -2   0   -0.03    0.11
   9  -2   0   -0.03    0.09
   9  -2   0   -0.17    0.14
  -9   2   0   -0.04    0.10
  -9   2   0    0.13    0.09
  -9   2   0    0.30    0.09
  -9   2   0   -0.15    0.14
  -9   2   0    0.00    0.10
  -9   2   0    0.23    0.14
   8  -2   0    0.17    0.11
   8  -2   0   -0.11    0.05
   8  -2   0    0.09    0.10
   8  -2   0    0.07    0.12
   8  -2   0    0.06    0.12
   8  -2   0    0.13    0.09
   8  -2   0    0.04    0.08
  -8   2   0   -0.05    0.09
  -8   2   0    0.06    0.14
  -8   2   0    0.16    0.09
  -8   2   0    0.12    0.12
  -8   2   0    0.04    0.09
  -8   2   0    0.17    0.08
   7  -2   0    0.10    0.10
   7  -2   0    0.14    0.10
   7  -2   0    0.13    0.08
   7  -2   0    0.06    0.09
   7  -2   0    0.14    0.09
   7  -2   0    0.14    0.07
   7  -2   0    0.15    0.09
  -7   2   0    0.02    0.08
  -7   2   0    0.12    0.06
  -7   2   0   -0.05    0.11
  -7   2   0    0.01    0.11
  -7   2   0    0.16    0.08
  -7   2   0    0.18    0.07
   6  -2   0   23.72    0.49
   6  -2   0   23.70    0.51
   6  -2   0   24.30    0.51
   6  -2   0   23.67    0.52
   6  -2   0   23.63    0.50
   6  -2   0   23.65    0.51
   6  -2   0   24.06    0.52
  -6   2   0   23.62    0.51
  -6   2   0   23.45    0.52
  -6   2   0   22.30    0.49
  -6   2   0   24.06    0.50
  -6   2   0   24.22    0.53
  -6   2   0   23.94    0.50
   5  -2   0    0.25    0.07
   5  -2   0    0.40    0.10
   5  -2   0    0.35    0.07
   5  -2   0    0.42    0.07
   5  -2   0    0.35    0.09
   5  -2   0    0.27    0.08
   5  -2   0    0.31    0.03
   5  -2   0    0.33    0.08
  -5   2   0    0.32    0.06
  -5   2   0    0.38    0.10
  -5   2   0    0.29    0.07
  -5   2   0    0.40    0.09
  -5   2   0    0.31    0.07
  -5   2   0    0.35    0.06
   4  -2   0   57.51    1.16
   4  -2   0   59.10    1.16
   4  -2   0   58.17    1.15
   4  -2   0   59.58    1.16
   4  -2   0   61.00    1.16
   4  -2   0   54.42    1.13
   4  -2   0   57.94    1.15
   4  -2   0   60.00    1.16
  -4   2   0   60.48    1.16
  -4   2   0   59.98    1.17
  -4   2   0   59.34    1.15
  -4   2   0   58.99    1.16
  -4   2   0   55.03    1.16
  -4   2   0   60.06    1.15
  -4   2   0   56.21    1.14
   3  -2   0   15.11    0.32
   3  -2   0   15.08    0.32
   3  -2   0   15.08    0.31
   3  -2   0   14.29    0.30
   3  -2   0   15.29    0.32
   3  -2   0   14.65    0.32
   3  -2   0   15.23    0.32
  -3   2   0   15.28    0.33
  -3   2   0   14.92    0.33
  -3   2   0   14.44    0.30
  -3   2   0   15.40    0.32
  -3   2   0   15.76    0.33
   2  -2   0  118.67    2.42
   2  -2   0  126.55    2.47
   2  -2   0  124.29    2.75
   2  -2   0  126.21    2.42
   2  -2   0  125.05    2.45
   2  -2   0  122.60    2.83
   2  -2   0  123.56    2.44
  -2   2   0  131.31    2.49
  -2   2   0  123.95    2.49
  -2   2   0  126.11    2.45
  -2   2   0  126.98    2.45
  -2   2   0  123.22    2.44
   1  -2   0   97.36    1.94
   1  -2   0   97.74    1.94
   1  -2   0   96.85    1.93
   1  -2   0   97.73    1.96
   1  -2   0   96.75    1.92
   1  -2   0   99.01    1.96
   1  -2   0   97.27    1.92
  -1   2   0   99.28    1.93
  -1   2   0   99.68    1.94
  -1   2   0  105.77    1.99
  -1   2   0  101.02    1.97
  -1   2   0  102.14    1.96
   0  -2   0  262.11    5.24
   0  -2   0  274.08    5.26
   0  -2   0  269.69    5.27
   0  -2   0  258.74    6.12
   0  -2   0  270.19    5.23
   0  -2   0  265.67    5.26
   0  -2   0  271.09    5.25
   0   2   0  275.23    5.23
   0   2   0  269.58    5.23
   0   2   0  277.26    5.26
   0   2   0  270.98    5.24
   0   2   0  282.99    5.26
   0   2   0  258.41    5.74
  -1  -2   0   98.88    1.97
  -1  -2   0   98.56    2.00
  -1  -2   0   99.25    1.96
  -1  -2   0  101.49    1.97
  -1  -2   0   97.69    1.96
  -1  -2   0  101.69    1.98
  -1  -2   0   98.21    1.97
   1   2   0  102.02    1.98
   1   2   0   97.16    1.96
   1   2   0   98.55    1.93
   1   2   0  102.20    1.95
   1   2   0   99.00    1.96
   1   2   0   97.96    1.95
  -2  -2   0  123.93    2.49
  -2  -2   0  127.39    2.46
  -2  -2   0  123.51    2.44
  -2  -2   0  123.99    2.43
  -2  -2   0  123.59    2.45
  -2  -2   0  126.39    2.46
  -2  -2   0  124.24    2.42
   2   2   0  121.30    2.44
   2   2   0  124.14    2.45
   2   2   0  122.04    2.42
   2   2   0  122.92    2.43
   2   2   0  122.42    2.44
   2   2   0  123.06    2.45
   2   2   0  126.08    2.44
   2   2   0  127.71    2.45
  -3  -2   0   14.94    0.31
  -3  -2   0   14.33    0.31
  -3  -2   0   15.14    0.31
  -3  -2   0   15.36    0.32
  -3  -2   0   14.80    0.31
  -3  -2   0   14.29    0.30
  -3  -2   0   14.89    0.34
  -3  -2   0   15.00    0.33
   3   2   0   14.67    0.32
   3   2   0   14.79    0.30
   3   2   0   14.91    0.32
   3   2   0   15.00    0.30
   3   2   0   15.40    0.32
   3   2   0   14.82    0.31
   3   2   0   14.85    0.32
  -4  -2   0   56.05    1.14
  -4  -2   0   58.56    1.16
  -4  -2   0   57.68    1.15
  -4  -2   0   56.53    1.12
  -4  -2   0   58.92    1.17
  -4  -2   0   58.61    1.15
  -4  -2   0   58.15    1.15
   4   2   0   58.76    1.15
   4   2   0   59.58    1.15
   4   2   0   56.95    1.13
   4   2   0   60.44    1.15
   4   2   0   57.81    1.13
   4   2   0   58.59    1.15
   4   2   0   59.06    1.15
  -5  -2   0    0.29    0.08
  -5  -2   0    0.30    0.11
  -5  -2   0    0.42    0.07
  -5  -2   0    0.38    0.08
  -5  -2   0    0.32    0.10
   5   2   0    0.28    0.09
   5   2   0    0.32    0.08
   5   2   0    0.36    0.06
   5   2   0    0.36    0.08
   5   2   0    0.31    0.05
   5   2   0    0.40    0.10
   5   2   0    0.29    0.08
  -6  -2   0   23.81    0.53
  -6  -2   0   22.95    0.53
  -6  -2   0   22.67    0.50
  -6  -2   0   23.68    0.50
   6   2   0   23.93    0.51
   6   2   0   24.20    0.50
   6   2   0   23.48    0.50
   6   2   0   23.30    0.48
   6   2   0   23.64    0.51
   6   2   0   23.77    0.50
   6   2   0   23.09    0.48
   6   2   0   23.41    0.50
  -7  -2   0    0.05    0.09
  -7  -2   0   -0.03    0.10
  -7  -2   0    0.02    0.08
  -7  -2   0    0.04    0.11
   7   2   0    0.18    0.09
   7   2   0    0.21    0.10
   7   2   0    0.16    0.09
   7   2   0    0.07    0.06
   7   2   0    0.05    0.09
   7   2   0    0.13    0.08
   7   2   0    0.03    0.05
   7   2   0    0.22    0.09
  -8  -2   0    0.06    0.10
  -8  -2   0    0.13    0.10
  -8  -2   0    0.12    0.09
  -8  -2   0    0.08    0.13
   8   2   0    0.19    0.11
   8   2   0    0.16    0.11
   8   2   0    0.03    0.11
   8   2   0    0.03    0.06
   8   2   0    0.08    0.11
   8   2   0   -0.01    0.08
   8   2   0   -0.03    0.11
   8   2   0    0.06    0.10
  -9  -2   0    0.01    0.11
  -9  -2   0   -0.08    0.15
  -9  -2   0    0.07    0.13
  -9  -2   0    0.03    0.08
  -9  -2   0    0.09    0.10
   9   2   0    0.11    0.12
   9   2   0    0.10    0.12
   9   2   0    0.00    0.12
   9   2   0    0.28    0.12
   9   2   0    0.04    0.08
   9   2   0   -0.02    0.12
   9   2   0   -0.04    0.14
 -10  -2   0    1.44    0.17
 -10  -2   0    1.32    0.15
 -10  -2   0    1.18    0.19
 -10  -2   0    1.39    0.12
 -10  -2   0    1.46    0.15
 -10  -2   0    1.45    0.12
  10   2   0    1.59    0.16
  10   2   0    1.60    0.16
  10   2   0    1.34    0.13
  10   2   0    1.54    0.15
  10   2   0    1.33    0.15
  10   2   0    1.24    0.16
  10   2   0    1.50    0.18
 -11  -2   0    0.79    0.15
 -11  -2   0    0.57    0.10
 -11  -2   0    1.09    0.16
 -11  -2   0    0.69    0.12
 -11  -2   0    1.10    0.18
  11   2   0    0.71    0.16
  11   2   0    0.70    0.12
  11   2   0    0.66    0.16
  11   2   0    0.57    0.15
  11   2   0    0.56    0.15
  11   2   0    0.67    0.15
  11   2   0    0.71    0.18
 -12  -2   0    2.04    0.21
 -12  -2   0    2.43    0.22
 -12  -2   0    1.95    0.15
 -12  -2   0    1.88    0.17
 -12  -2   0    2.08    0.20
  12   2   0    1.97    0.19
  12   2   0    1.87    0.19
  12   2   0    1.39    0.20
  12   2   0    2.08    0.18
  12   2   0    1.85    0.18
  12   2   0    1.79    0.19
 -13  -2   0    8.10    0.33
 -13  -2   0    8.24    0.30
 -13  -2   0    8.92    0.33
  13   2   0    8.64    0.33
  13   2   0    8.55    0.33
  13   2   0    8.32    0.34
 -14  -2   0    0.35    0.15
 -14  -2   0    0.40    0.18
  14   2   0    0.56    0.20
  14   2   0    0.15    0.22
  14   2   0    0.56    0.18
  14   2   0    0.24    0.19
  14  -3   0    1.99    0.26
  14  -3   0    3.09    0.27
  14  -3   0    2.79    0.26
 -14   3   0    3.16    0.29
 -14   3   0    2.43    0.21
 -14   3   0    3.24    0.24
  13  -3   0   -0.12    0.20
  13  -3   0    0.31    0.19
  13  -3   0    0.26    0.16
  13  -3   0   -0.05    0.18
 -13   3   0    0.09    0.13
 -13   3   0   -0.08    0.15
 -13   3   0   -0.03    0.19
  12  -3   0    1.56    0.17
  12  -3   0    1.55    0.22
  12  -3   0    1.16    0.20
  12  -3   0    1.13    0.16
 -12   3   0    1.87    0.22
 -12   3   0    1.48    0.15
 -12   3   0    1.60    0.17
 -12   3   0    1.34    0.14
  11  -3   0    0.02    0.15
  11  -3   0    0.08    0.12
  11  -3   0    0.05    0.14
  11  -3   0   -0.12    0.16
 -11   3   0   -0.01    0.11
 -11   3   0   -0.04    0.16
 -11   3   0    0.10    0.10
  10  -3   0    1.72    0.16
  10  -3   0    1.33    0.19
  10  -3   0    1.51    0.17
  10  -3   0    2.25    0.20
 -10   3   0    2.23    0.26
 -10   3   0    1.65    0.15
 -10   3   0    1.70    0.19
 -10   3   0    1.67    0.14
   9  -3   0    4.47    0.19
   9  -3   0    4.40    0.17
   9  -3   0    4.64    0.17
   9  -3   0    4.11    0.21
   9  -3   0    4.12    0.21
  -9   3   0    4.07    0.19
  -9   3   0    4.21    0.18
  -9   3   0    4.19    0.23
  -9   3   0    4.31    0.24
   8  -3   0    6.64    0.24
   8  -3   0    6.83    0.21
   8  -3   0    6.47    0.22
   8  -3   0    6.45    0.23
   8  -3   0    6.43    0.19
  -8   3   0    6.37    0.25
  -8   3   0    6.24    0.18
  -8   3   0    6.75    0.25
  -8   3   0    6.65    0.22
  -8   3   0    6.59    0.21
   7  -3   0    1.69    0.12
   7  -3   0    1.52    0.11
   7  -3   0    1.53    0.14
   7  -3   0    1.57    0.11
   7  -3   0    1.79    0.13
  -7   3   0    1.55    0.18
  -7   3   0    1.54    0.13
  -7   3   0    1.60    0.08
  -7   3   0    1.45    0.16
  -7   3   0    1.64    0.12
   6  -3   0    2.15    0.06
   6  -3   0    2.49    0.13
   6  -3   0    2.45    0.12
   6  -3   0    2.42    0.11
   6  -3   0    2.40    0.14
   6  -3   0    2.59    0.14
  -6   3   0    2.38    0.12
  -6   3   0    2.33    0.09
  -6   3   0    2.52    0.16
  -6   3   0    2.47    0.12
  -6   3   0    2.15    0.17
   5  -3   0   42.07    0.87
   5  -3   0   46.13    0.91
   5  -3   0   46.41    0.91
   5  -3   0   45.10    0.90
   5  -3   0   45.02    0.91
   5  -3   0   44.47    0.90
  -5   3   0   46.34    0.91
  -5   3   0   45.63    0.92
  -5   3   0   44.54    0.90
  -5   3   0   45.91    0.92
  -5   3   0   45.66    0.90
  -5   3   0   42.45    0.88
   4  -3   0   17.64    0.38
   4  -3   0   16.91    0.37
   4  -3   0   17.19    0.38
   4  -3   0   16.52    0.37
   4  -3   0   17.12    0.36
   4  -3   0   15.73    0.34
   4  -3   0   17.16    0.37
  -4   3   0   17.55    0.38
  -4   3   0   17.24    0.36
  -4   3   0   17.00    0.38
  -4   3   0   15.92    0.33
  -4   3   0   17.11    0.36
  -4   3   0   17.38    0.38
   3  -3   0    4.05    0.14
   3  -3   0    3.85    0.10
   3  -3   0    3.97    0.13
   3  -3   0    4.13    0.11
   3  -3   0    4.06    0.12
   3  -3   0    4.08    0.14
   3  -3   0    4.06    0.13
  -3   3   0    4.34    0.14
  -3   3   0    4.10    0.13
  -3   3   0    4.13    0.15
  -3   3   0    4.18    0.13
  -3   3   0    4.11    0.12
   2  -3   0    0.37    0.08
   2  -3   0    0.29    0.05
   2  -3   0    0.34    0.05
   2  -3   0    0.37    0.04
   2  -3   0    0.44    0.06
   2  -3   0    0.39    0.06
  -2   3   0    0.34    0.05
  -2   3   0    0.40    0.05
  -2   3   0    0.34    0.07
  -2   3   0    0.36    0.05
  -2   3   0    0.28    0.06
   1  -3   0  284.11    5.45
   1  -3   0  272.06    5.43
   1  -3   0  269.60    5.39
   1  -3   0  273.28    5.37
   1  -3   0  276.48    5.41
   1  -3   0  285.16    5.43
   1  -3   0  277.39    5.43
  -1   3   0  287.10    5.48
  -1   3   0  276.10    5.42
  -1   3   0  281.29    5.41
  -1   3   0  280.54    5.44
  -1   3   0  274.22    5.36
  -1   3   0  280.79    5.43
   0  -3   0    0.00    0.05
   0  -3   0    0.02    0.05
   0  -3   0    0.05    0.05
   0  -3   0    0.02    0.06
   0  -3   0    0.05    0.05
   0  -3   0   -0.03    0.05
   0   3   0    0.04    0.05
   0   3   0    0.03    0.05
   0   3   0   -0.08    0.03
   0   3   0   -0.03    0.04
   0   3   0   -0.17    0.06
   0   3   0    0.05    0.05
   0   3   0    0.04    0.05
  -1  -3   0  273.13    7.14
  -1  -3   0  277.79    5.42
  -1  -3   0  276.91    5.41
  -1  -3   0  280.80    5.45
  -1  -3   0  278.98    5.45
  -1  -3   0  282.03    5.44
  -1  -3   0  276.68    5.44
   1   3   0  276.20    5.42
   1   3   0  269.16    5.38
   1   3   0  271.10    5.40
   1   3   0  277.64    5.41
   1   3   0  286.65    5.47
   1   3   0  287.58    5.45
   1   3   0  278.32    5.44
  -2  -3   0    0.43    0.05
  -2  -3   0    0.32    0.08
  -2  -3   0    0.34    0.06
  -2  -3   0    0.33    0.06
  -2  -3   0    0.23    0.05
  -2  -3   0    0.32    0.06
  -2  -3   0    0.38    0.06
  -2  -3   0    0.35    0.05
   2   3   0    0.19    0.05
   2   3   0    0.25    0.05
   2   3   0    0.35    0.05
   2   3   0    0.28    0.06
   2   3   0    0.31    0.04
   2   3   0    0.25    0.06
   2   3   0    0.30    0.06
  -3  -3   0    4.12    0.16
  -3  -3   0    4.04    0.14
  -3  -3   0    3.97    0.11
  -3  -3   0    4.24    0.13
  -3  -3   0    3.82    0.10
  -3  -3   0    3.98    0.13
  -3  -3   0    4.03    0.12
   3   3   0    4.00    0.13
   3   3   0    4.07    0.11
   3   3   0    3.96    0.10
   3   3   0    3.96    0.13
   3   3   0    3.86    0.13
   3   3   0    3.86    0.13
   3   3   0    4.10    0.13
   3   3   0    4.26    0.12
  -4  -3   0   16.86    0.37
  -4  -3   0   16.36    0.34
  -4  -3   0   17.21    0.39
  -4  -3   0   16.82    0.38
  -4  -3   0   17.02    0.36
  -4  -3   0   16.48    0.35
  -4  -3   0   16.55    0.35
   4   3   0   16.66    0.36
   4   3   0   17.10    0.36
   4   3   0   16.96    0.37
   4   3   0   16.56    0.34
   4   3   0   16.44    0.35
   4   3   0   16.90    0.37
   4   3   0   16.82    0.36
  -5  -3   0   43.24    0.87
  -5  -3   0   43.24    0.90
  -5  -3   0   46.46    0.92
  -5  -3   0   45.47    0.90
  -5  -3   0   44.32    0.89
  -5  -3   0   44.88    0.93
  -5  -3   0   44.41    0.90
   5   3   0   44.10    0.88
   5   3   0   44.86    0.91
   5   3   0   45.30    0.90
   5   3   0   44.89    0.90
   5   3   0   46.02    0.90
   5   3   0   44.34    0.88
   5   3   0   46.32    0.91
  -6  -3   0    2.27    0.16
  -6  -3   0    2.29    0.12
  -6  -3   0    2.35    0.13
  -6  -3   0    2.24    0.06
  -6  -3   0    2.35    0.16
   6   3   0    2.60    0.13
   6   3   0    2.28    0.14
   6   3   0    2.56    0.14
   6   3   0    2.41    0.13
   6   3   0    2.35    0.09
   6   3   0    2.27    0.10
   6   3   0    2.08    0.12
  -7  -3   0    1.57    0.14
  -7  -3   0    1.60    0.17
  -7  -3   0    1.61    0.13
  -7  -3   0    1.56    0.13
   7   3   0    1.48    0.08
   7   3   0    1.44    0.11
   7   3   0    1.67    0.14
   7   3   0    1.82    0.14
   7   3   0    1.72    0.13
   7   3   0    1.62    0.10
   7   3   0    1.73    0.13
  -8  -3   0    6.75    0.22
  -8  -3   0    6.58    0.25
  -8  -3   0    6.65    0.21
  -8  -3   0    6.80    0.27
   8   3   0    6.67    0.21
   8   3   0    6.42    0.22
   8   3   0    6.65    0.22
   8   3   0    6.73    0.23
   8   3   0    6.69    0.19
   8   3   0    6.65    0.23
   8   3   0    6.33    0.17
   8   3   0    6.61    0.22
  -9  -3   0    4.28    0.19
  -9  -3   0    3.87    0.23
  -9  -3   0    4.16    0.25
  -9  -3   0    4.23    0.20
   9   3   0    4.22    0.20
   9   3   0    4.11    0.21
   9   3   0    4.36    0.18
   9   3   0    4.18    0.16
   9   3   0    4.61    0.20
   9   3   0    4.22    0.21
   9   3   0    4.32    0.20
 -10  -3   0    1.87    0.21
 -10  -3   0    2.75    0.28
 -10  -3   0    1.86    0.17
 -10  -3   0    2.01    0.19
  10   3   0    1.88    0.18
  10   3   0    1.72    0.14
  10   3   0    1.50    0.16
  10   3   0    1.94    0.17
  10   3   0    1.91    0.16
  10   3   0    2.05    0.20
  10   3   0    1.72    0.17
 -11  -3   0    0.23    0.10
 -11  -3   0   -0.05    0.15
 -11  -3   0    0.03    0.09
 -11  -3   0    0.01    0.13
 -11  -3   0    0.00    0.13
  11   3   0    0.18    0.14
  11   3   0   -0.05    0.14
  11   3   0    0.01    0.14
  11   3   0   -0.21    0.16
  11   3   0   -0.15    0.14
  11   3   0    0.06    0.16
 -12  -3   0    1.48    0.18
 -12  -3   0    1.66    0.14
 -12  -3   0    2.09    0.23
 -12  -3   0    1.32    0.14
 -12  -3   0    1.55    0.18
  12   3   0    1.47    0.21
  12   3   0    1.51    0.18
  12   3   0    1.19    0.18
  12   3   0    1.76    0.17
  12   3   0    1.40    0.18
  12   3   0    1.65    0.19
 -13  -3   0    0.14    0.18
 -13  -3   0    0.07    0.13
  13   3   0    0.30    0.18
  13   3   0   -0.08    0.19
  13   3   0   -0.12    0.17
  13   3   0    0.22    0.17
  13   3   0    0.21    0.18
 -14  -3   0    2.40    0.25
 -14  -3   0    2.96    0.24
  14   3   0    2.88    0.24
  14   3   0    2.77    0.25
  14   3   0    2.86    0.25
  14   3   0    2.60    0.22
  14   3   0    2.73    0.27
  14  -4   0    0.55    0.19
  14  -4   0    1.00    0.22
  14  -4   0    1.19    0.23
 -14   4   0    1.06    0.19
 -14   4   0    1.13    0.17
  13  -4   0    2.78    0.26
  13  -4   0    2.69    0.23
  13  -4   0    3.23    0.26
 -13   4   0    3.16    0.28
 -13   4   0    2.79    0.21
 -13   4   0    2.57    0.22
  12  -4   0    0.81    0.15
  12  -4   0    0.82    0.21
  12  -4   0    0.71    0.19
  12  -4   0    0.76    0.20
 -12   4   0    1.24    0.21
 -12   4   0    0.86    0.16
 -12   4   0    1.05    0.14
 -12   4   0    0.85    0.15
  11  -4   0    0.11    0.15
  11  -4   0    0.21    0.17
  11  -4   0    0.27    0.12
  11  -4   0    0.34    0.17
 -11   4   0    0.40    0.12
 -11   4   0    0.43    0.14
 -11   4   0    0.11    0.18
 -11   4   0    0.31    0.13
  10  -4   0   10.50    0.32
  10  -4   0   10.52    0.32
  10  -4   0   10.35    0.32
  10  -4   0   10.19    0.28
 -10   4   0   10.01    0.30
 -10   4   0   10.06    0.28
 -10   4   0   10.32    0.30
 -10   4   0   10.10    0.35
   9  -4   0    5.33    0.22
   9  -4   0    4.93    0.18
   9  -4   0    5.31    0.21
   9  -4   0    5.31    0.23
   9  -4   0    5.31    0.19
  -9   4   0    5.06    0.25
  -9   4   0    5.09    0.25
  -9   4   0    5.13    0.22
  -9   4   0    4.98    0.20
  -9   4   0    5.06    0.20
   8  -4   0    0.62    0.15
   8  -4   0    1.11    0.11
   8  -4   0    0.81    0.11
   8  -4   0    0.72    0.14
   8  -4   0    1.01    0.12
  -8   4   0    1.22    0.12
  -8   4   0    1.04    0.11
  -8   4   0    0.78    0.15
  -8   4   0    0.87    0.12
  -8   4   0    0.76    0.15
   7  -4   0    5.87    0.18
   7  -4   0    5.80    0.21
   7  -4   0    5.63    0.21
   7  -4   0    6.14    0.21
   7  -4   0    5.70    0.18
  -7   4   0    6.26    0.23
  -7   4   0    5.63    0.19
  -7   4   0    5.73    0.19
  -7   4   0    6.19    0.23
  -7   4   0    5.72    0.18
  -7   4   0    5.42    0.14
   6  -4   0    0.14    0.04
   6  -4   0    0.11    0.08
   6  -4   0    0.07    0.11
   6  -4   0    0.09    0.10
   6  -4   0    0.14    0.08
   6  -4   0    0.15    0.10
  -6   4   0    0.05    0.09
  -6   4   0    0.15    0.08
  -6   4   0    0.14    0.03
  -6   4   0    0.12    0.07
  -6   4   0    0.16    0.08
  -6   4   0    0.13    0.11
   5  -4   0   12.31    0.28
   5  -4   0   12.35    0.31
   5  -4   0   12.14    0.30
   5  -4   0   12.72    0.30
   5  -4   0   13.35    0.31
   5  -4   0   12.02    0.27
  -5   4   0   12.92    0.29
  -5   4   0   13.12    0.30
  -5   4   0   13.14    0.31
  -5   4   0   12.90    0.30
  -5   4   0   12.84    0.32
   4  -4   0    0.15    0.08
   4  -4   0    0.09    0.10
   4  -4   0    0.19    0.07
   4  -4   0    0.22    0.09
   4  -4   0    0.09    0.04
  -4   4   0    0.19    0.08
  -4   4   0    0.07    0.09
  -4   4   0    0.20    0.08
  -4   4   0    0.19    0.08
  -4   4   0    0.09    0.06
   3  -4   0    3.76    0.11
   3  -4   0    3.58    0.12
   3  -4   0    3.93    0.14
   3  -4   0    3.62    0.11
   3  -4   0    3.71    0.14
   3  -4   0    3.90    0.13
  -3   4   0    3.90    0.13
  -3   4   0    3.75    0.13
  -3   4   0    3.95    0.15
  -3   4   0    3.86    0.12
  -3   4   0    3.85    0.13
   2  -4   0   37.92    0.76
   2  -4   0   37.25    0.73
   2  -4   0   38.12    0.74
   2  -4   0   37.38    0.76
   2  -4   0   35.62    0.73
   2  -4   0   37.55    0.76
   2  -4   0   37.04    0.75
  -2   4   0   37.86    0.75
  -2   4   0   37.00    0.74
  -2   4   0   37.89    0.76
  -2   4   0   39.69    0.76
  -2   4   0   38.36    0.75
  -2   4   0   37.88    0.75
   1  -4   0   12.01    0.26
   1  -4   0   11.75    0.24
   1  -4   0   12.07    0.27
   1  -4   0   11.95    0.27
   1  -4   0   11.72    0.25
   1  -4   0   11.80    0.25
   1  -4   0   11.92    0.26
  -1   4   0   12.30    0.27
  -1   4   0   11.80    0.26
  -1   4   0   11.92    0.26
  -1   4   0   11.82    0.26
  -1   4   0   12.19    0.26
  -1   4   0   12.31    0.26
   0  -4   0   48.17    0.95
   0  -4   0   47.02    0.95
   0  -4   0   47.31    0.94
   0  -4   0   47.67    0.95
   0  -4   0   47.96    0.94
   0  -4   0   48.42    0.95
   0   4   0   48.08    0.94
   0   4   0   48.74    0.94
   0   4   0   50.16    0.95
   0   4   0   47.57    0.94
   0   4   0   45.89    0.93
   0   4   0   46.44    0.93
   0   4   0   49.27    0.95
  -1  -4   0   11.74    0.28
  -1  -4   0   11.84    0.26
  -1  -4   0   11.81    0.25
  -1  -4   0   11.58    0.26
  -1  -4   0   12.10    0.26
  -1  -4   0   11.89    0.26
  -1  -4   0   11.95    0.26
   1   4   0   11.83    0.26
   1   4   0   12.34    0.26
   1   4   0   11.81    0.25
   1   4   0   11.99    0.26
   1   4   0   12.21    0.27
   1   4   0   11.45    0.25
   1   4   0   11.81    0.26
  -2  -4   0   37.55    0.77
  -2  -4   0   37.63    0.75
  -2  -4   0   36.95    0.75
  -2  -4   0   37.24    0.75
  -2  -4   0   37.69    0.75
  -2  -4   0   37.39    0.75
  -2  -4   0   37.73    0.75
   2   4   0   37.16    0.74
   2   4   0   36.43    0.74
   2   4   0   37.40    0.75
   2   4   0   38.63    0.75
   2   4   0   37.83    0.75
   2   4   0   37.77    0.75
   2   4   0   38.06    0.75
  -3  -4   0    4.01    0.16
  -3  -4   0    3.93    0.12
  -3  -4   0    3.76    0.14
  -3  -4   0    3.92    0.11
  -3  -4   0    3.70    0.13
  -3  -4   0    3.71    0.12
   3   4   0    3.60    0.13
   3   4   0    3.78    0.12
   3   4   0    3.69    0.13
   3   4   0    3.64    0.10
   3   4   0    3.60    0.13
   3   4   0    3.85    0.12
   3   4   0    3.75    0.13
   3   4   0    3.73    0.11
  -4  -4   0    0.14    0.07
  -4  -4   0    0.17    0.11
  -4  -4   0    0.13    0.05
  -4  -4   0    0.12    0.06
  -4  -4   0    0.00    0.04
  -4  -4   0    0.09    0.06
  -4  -4   0    0.22    0.10
  -4  -4   0    0.02    0.07
   4   4   0    0.12    0.07
   4   4   0    0.15    0.05
   4   4   0    0.16    0.07
   4   4   0    0.25    0.09
   4   4   0    0.06    0.07
   4   4   0    0.13    0.08
  -5  -4   0   12.27    0.28
  -5  -4   0   12.34    0.28
  -5  -4   0   12.96    0.33
  -5  -4   0   12.38    0.29
  -5  -4   0   11.89    0.26
  -5  -4   0   12.22    0.28
  -5  -4   0   12.76    0.32
   5   4   0   12.26    0.30
   5   4   0   12.60    0.30
   5   4   0   12.37    0.29
   5   4   0   12.26    0.27
   5   4   0   12.81    0.30
   5   4   0   12.26    0.27
   5   4   0   12.34    0.29
  -6  -4   0    0.15    0.11
  -6  -4   0    0.19    0.09
  -6  -4   0    0.10    0.10
  -6  -4   0    0.06    0.06
  -6  -4   0    0.07    0.07
  -6  -4   0    0.09    0.04
   6   4   0    0.02    0.08
   6   4   0    0.13    0.09
   6   4   0    0.19    0.09
   6   4   0    0.13    0.09
   6   4   0    0.19    0.06
   6   4   0    0.16    0.06
   6   4   0    0.01    0.10
  -7  -4   0    5.55    0.18
  -7  -4   0    6.06    0.24
  -7  -4   0    5.85    0.25
  -7  -4   0    5.82    0.20
   7   4   0    5.76    0.16
   7   4   0    5.53    0.16
   7   4   0    5.78    0.20
   7   4   0    5.69    0.20
   7   4   0    5.94    0.20
   7   4   0    5.88    0.19
   7   4   0    5.73    0.19
  -8  -4   0    0.90    0.15
  -8  -4   0    1.06    0.12
  -8  -4   0    0.83    0.13
  -8  -4   0    1.04    0.13
   8   4   0    0.97    0.09
   8   4   0    0.97    0.12
   8   4   0    0.63    0.12
   8   4   0    0.86    0.13
   8   4   0    0.82    0.12
   8   4   0    0.90    0.08
   8   4   0    0.90    0.11
  -9  -4   0    5.03    0.26
  -9  -4   0    5.04    0.21
  -9  -4   0    5.29    0.22
  -9  -4   0    5.26    0.27
   9   4   0    5.07    0.17
   9   4   0    5.09    0.22
   9   4   0    5.22    0.21
   9   4   0    5.32    0.23
   9   4   0    5.14    0.22
   9   4   0    5.16    0.23
   9   4   0    4.95    0.21
 -10  -4   0   10.70    0.36
 -10  -4   0   10.18    0.31
 -10  -4   0   10.32    0.31
  10   4   0   10.27    0.33
  10   4   0   10.07    0.31
  10   4   0   10.12    0.31
  10   4   0   10.62    0.31
  10   4   0   10.16    0.31
  10   4   0   10.18    0.32
 -11  -4   0    0.23    0.14
 -11  -4   0    0.26    0.15
 -11  -4   0    0.42    0.17
  11   4   0    0.28    0.14
  11   4   0    0.42    0.15
  11   4   0    0.23    0.15
  11   4   0    0.42    0.15
  11   4   0    0.17    0.14
  11   4   0    0.51    0.15
 -12  -4   0    1.33    0.19
 -12  -4   0    1.12    0.15
 -12  -4   0    0.94    0.18
  12   4   0    0.78    0.19
  12   4   0    0.79    0.17
  12   4   0    0.81    0.17
  12   4   0    0.88    0.17
  12   4   0    0.96    0.17
  12   4   0    1.05    0.17
 -13  -4   0    3.64    0.24
  13   4   0    2.79    0.26
  13   4   0    2.98    0.25
  13   4   0    3.08    0.23
  13   4   0    3.00    0.23
  13   4   0    2.80    0.23
 -14  -4   0    1.11    0.20
  14   4   0    0.82    0.20
  14   4   0    1.03    0.20
  14   4   0    1.08    0.20
  14   4   0    0.76    0.19
  14   4   0    1.24    0.18
  14  -5   0    1.31    0.23
  14  -5   0    1.04    0.20
  14  -5   0    0.89    0.25
 -14   5   0    0.99    0.19
 -14   5   0    0.98    0.17
  13  -5   0    1.64    0.24
  13  -5   0    1.84    0.21
  13  -5   0    2.15    0.23
 -13   5   0    2.30    0.22
 -13   5   0    2.35    0.18
  12  -5   0   -0.21    0.20
  12  -5   0    0.21    0.19
  12  -5   0    0.19    0.18
 -12   5   0    0.37    0.14
 -12   5   0    0.54    0.15
  11  -5   0    0.08    0.11
  11  -5   0    0.04    0.17
  11  -5   0   -0.18    0.14
  11  -5   0   -0.23    0.15
 -11   5   0   -0.01    0.12
 -11   5   0   -0.10    0.13
 -11   5   0    0.01    0.13
 -11   5   0    0.06    0.18
  10  -5   0   -0.24    0.16
  10  -5   0    0.04    0.11
  10  -5   0   -0.03    0.10
  10  -5   0    0.09    0.15
  10  -5   0   -0.06    0.17
 -10   5   0   -0.11    0.12
 -10   5   0   -0.01    0.12
 -10   5   0   -0.05    0.17
 -10   5   0   -0.05    0.10
   9  -5   0    1.62    0.15
   9  -5   0    1.85    0.19
   9  -5   0    1.73    0.18
   9  -5   0    1.59    0.12
   9  -5   0    1.87    0.15
   9  -5   0    1.49    0.17
  -9   5   0    1.59    0.18
  -9   5   0    1.64    0.15
  -9   5   0    1.91    0.16
  -9   5   0    1.74    0.18
  -9   5   0    2.01    0.22
   8  -5   0    4.13    0.19
   8  -5   0    4.39    0.22
   8  -5   0    4.33    0.21
   8  -5   0    3.93    0.17
   8  -5   0    4.15    0.18
  -8   5   0    4.28    0.20
  -8   5   0    4.27    0.18
  -8   5   0    4.96    0.26
  -8   5   0    4.11    0.21
  -8   5   0    4.42    0.19
   7  -5   0    1.25    0.14
   7  -5   0    1.32    0.13
   7  -5   0    1.18    0.12
   7  -5   0    1.23    0.13
   7  -5   0    1.10    0.12
  -7   5   0    1.09    0.14
  -7   5   0    1.09    0.15
  -7   5   0    1.21    0.12
  -7   5   0    1.16    0.12
  -7   5   0    1.19    0.12
   6  -5   0    2.50    0.16
   6  -5   0    2.21    0.12
   6  -5   0    2.41    0.14
   6  -5   0    2.30    0.08
   6  -5   0    2.48    0.14
  -6   5   0    2.29    0.14
  -6   5   0    2.49    0.17
  -6   5   0    2.19    0.15
  -6   5   0    2.40    0.12
  -6   5   0    2.35    0.14
   5  -5   0    0.31    0.07
   5  -5   0    0.48    0.12
   5  -5   0    0.27    0.09
   5  -5   0    0.23    0.10
   5  -5   0    0.30    0.05
  -5   5   0    0.42    0.09
  -5   5   0    0.14    0.11
  -5   5   0    0.20    0.07
  -5   5   0    0.36    0.09
  -5   5   0    0.37    0.09
   4  -5   0    2.20    0.13
   4  -5   0    2.15    0.09
   4  -5   0    1.92    0.13
   4  -5   0    1.99    0.09
   4  -5   0    1.97    0.14
  -4   5   0    2.14    0.10
  -4   5   0    2.22    0.14
  -4   5   0    2.28    0.12
  -4   5   0    2.15    0.12
  -4   5   0    2.17    0.14
   3  -5   0    0.75    0.05
   3  -5   0    0.89    0.09
   3  -5   0    1.12    0.10
   3  -5   0    0.81    0.07
   3  -5   0    0.76    0.08
   3  -5   0    0.96    0.09
  -3   5   0    0.95    0.10
  -3   5   0    0.96    0.09
  -3   5   0    0.82    0.08
  -3   5   0    1.04    0.10
  -3   5   0    0.94    0.08
   2  -5   0    3.30    0.09
   2  -5   0    3.23    0.12
   2  -5   0    3.32    0.14
   2  -5   0    3.37    0.11
   2  -5   0    3.23    0.13
   2  -5   0    3.14    0.09
   2  -5   0    3.21    0.11
   2  -5   0    2.98    0.12
  -2   5   0    3.39    0.14
  -2   5   0    3.29    0.11
  -2   5   0    3.30    0.11
  -2   5   0    3.39    0.13
  -2   5   0    3.14    0.09
  -2   5   0    3.31    0.12
   1  -5   0   14.60    0.33
   1  -5   0   15.01    0.32
   1  -5   0   14.69    0.31
   1  -5   0   14.57    0.33
   1  -5   0   14.75    0.33
   1  -5   0   14.48    0.30
   1  -5   0   14.44    0.31
  -1   5   0   15.26    0.32
  -1   5   0   14.57    0.32
  -1   5   0   14.22    0.31
  -1   5   0   14.79    0.32
  -1   5   0   15.72    0.33
  -1   5   0   14.75    0.32
  -1   5   0   15.11    0.33
   0  -5   0   -0.05    0.06
   0  -5   0    0.04    0.04
   0  -5   0    0.00    0.06
   0  -5   0    0.00    0.07
   0  -5   0    0.05    0.05
   0   5   0   -0.02    0.07
   0   5   0    0.03    0.06
   0   5   0   -0.05    0.06
   0   5   0   -0.06    0.06
   0   5   0    0.04    0.06
   0   5   0   -0.01    0.05
   0   5   0    0.05    0.03
  -1  -5   0   14.87    0.32
  -1  -5   0   14.66    0.33
  -1  -5   0   14.61    0.32
  -1  -5   0   14.65    0.34
  -1  -5   0   14.72    0.30
  -1  -5   0   14.67    0.32
   1   5   0   15.37    0.33
   1   5   0   14.25    0.30
   1   5   0   15.08    0.33
   1   5   0   15.14    0.31
   1   5   0   14.65    0.32
   1   5   0   14.89    0.32
   1   5   0   14.48    0.32
  -2  -5   0    3.40    0.11
  -2  -5   0    3.17    0.12
  -2  -5   0    3.19    0.15
  -2  -5   0    3.17    0.12
  -2  -5   0    3.40    0.12
  -2  -5   0    3.44    0.12
   2   5   0    3.17    0.11
   2   5   0    3.34    0.12
   2   5   0    3.44    0.12
   2   5   0    3.23    0.10
   2   5   0    3.55    0.13
   2   5   0    3.37    0.12
  -3  -5   0    0.81    0.07
  -3  -5   0    0.85    0.09
  -3  -5   0    0.90    0.10
  -3  -5   0    0.89    0.10
  -3  -5   0    0.95    0.09
  -3  -5   0    0.89    0.10
  -3  -5   0    0.95    0.09
   3   5   0    0.88    0.08
   3   5   0    0.80    0.09
   3   5   0    0.86    0.07
   3   5   0    0.75    0.07
   3   5   0    0.93    0.09
   3   5   0    0.84    0.07
   3   5   0    0.87    0.09
  -4  -5   0    2.16    0.12
  -4  -5   0    2.05    0.12
  -4  -5   0    2.19    0.13
  -4  -5   0    2.05    0.09
  -4  -5   0    2.02    0.10
  -4  -5   0    2.10    0.16
   4   5   0    2.08    0.11
   4   5   0    2.08    0.08
   4   5   0    2.22    0.11
   4   5   0    2.22    0.11
   4   5   0    2.24    0.12
   4   5   0    2.28    0.11
   4   5   0    2.31    0.12
   4   5   0    2.24    0.09
  -5  -5   0    0.39    0.09
  -5  -5   0    0.33    0.07
  -5  -5   0    0.35    0.12
  -5  -5   0    0.40    0.07
  -5  -5   0    0.26    0.06
  -5  -5   0    0.34    0.09
   5   5   0    0.39    0.09
   5   5   0    0.37    0.06
   5   5   0    0.28    0.08
   5   5   0    0.24    0.08
   5   5   0    0.44    0.10
   5   5   0    0.38    0.09
  -6  -5   0    2.47    0.18
  -6  -5   0    2.37    0.14
  -6  -5   0    2.20    0.12
  -6  -5   0    2.34    0.11
  -6  -5   0    2.09    0.09
  -6  -5   0    2.57    0.17
   6   5   0    2.38    0.11
   6   5   0    2.35    0.13
   6   5   0    2.29    0.10
   6   5   0    2.28    0.14
   6   5   0    2.66    0.14
   6   5   0    2.23    0.14
   6   5   0    2.40    0.13
  -7  -5   0    1.12    0.14
  -7  -5   0    1.31    0.14
  -7  -5   0    1.23    0.12
  -7  -5   0    1.22    0.11
   7   5   0    1.11    0.09
   7   5   0    1.27    0.13
   7   5   0    1.15    0.10
   7   5   0    1.12    0.13
   7   5   0    1.14    0.12
   7   5   0    1.27    0.14
   7   5   0    1.21    0.13
  -8  -5   0    4.52    0.18
  -8  -5   0    4.44    0.24
  -8  -5   0    3.86    0.17
  -8  -5   0    4.44    0.25
   8   5   0    4.15    0.22
   8   5   0    3.75    0.14
   8   5   0    4.12    0.21
   8   5   0    4.05    0.14
   8   5   0    4.26    0.20
   8   5   0    4.10    0.18
   8   5   0    4.24    0.20
  -9  -5   0    1.86    0.19
  -9  -5   0    1.65    0.19
  -9  -5   0    1.78    0.17
  -9  -5   0    1.75    0.16
   9   5   0    1.71    0.15
   9   5   0    1.90    0.20
   9   5   0    1.55    0.16
   9   5   0    1.83    0.18
   9   5   0    1.87    0.17
 -10  -5   0    0.05    0.17
 -10  -5   0   -0.17    0.12
 -10  -5   0   -0.06    0.13
  10   5   0   -0.05    0.14
  10   5   0    0.03    0.14
  10   5   0   -0.06    0.13
  10   5   0    0.29    0.17
  10   5   0   -0.32    0.15
  10   5   0   -0.06    0.13
 -11  -5   0   -0.10    0.12
 -11  -5   0    0.25    0.17
 -11  -5   0    0.04    0.12
  11   5   0    0.04    0.14
  11   5   0    0.28    0.15
  11   5   0    0.11    0.15
  11   5   0   -0.18    0.17
  11   5   0    0.17    0.14
  11   5   0    0.24    0.15
 -12  -5   0    0.30    0.16
  12   5   0    0.23    0.16
  12   5   0    0.24    0.16
  12   5   0    0.07    0.16
  12   5   0    0.28    0.16
  12   5   0    0.24    0.15
 -13  -5   0    2.31    0.20
  13   5   0    2.50    0.23
  13   5   0    1.87    0.23
  13   5   0    2.50    0.23
  13   5   0    2.32    0.22
 -14  -5   0    1.27    0.20
  14   5   0    0.76    0.23
  14   5   0    1.20    0.24
  14   5   0    1.07    0.18
  14   5   0    1.01    0.21
  13  -6   0    1.68    0.22
  13  -6   0    2.00    0.24
 -13   6   0    2.43    0.22
 -13   6   0    2.23    0.22
  12  -6   0    0.10    0.17
  12  -6   0    0.13    0.19
 -12   6   0    0.13    0.14
 -12   6   0    0.33    0.20
 -12   6   0    0.11    0.14
  11  -6   0    0.42    0.17
  11  -6   0    0.35    0.15
 -11   6   0    0.34    0.12
 -11   6   0    0.58    0.14
 -11   6   0    0.33    0.14
 -11   6   0    0.76    0.20
  10  -6   0    1.10    0.16
  10  -6   0    1.08    0.15
  10  -6   0    0.88    0.13
  10  -6   0    1.18    0.20
 -10   6   0    1.02    0.19
 -10   6   0    1.14    0.14
 -10   6   0    0.90    0.15
 -10   6   0    0.97    0.14
   9  -6   0    3.33    0.16
   9  -6   0    3.59    0.20
   9  -6   0    3.42    0.16
   9  -6   0    3.73    0.20
   9  -6   0    3.75    0.19
  -9   6   0    3.64    0.19
  -9   6   0    3.84    0.19
  -9   6   0    3.40    0.19
  -9   6   0    3.66    0.22
  -9   6   0    3.65    0.25
   8  -6   0    5.37    0.24
   8  -6   0    5.25    0.21
   8  -6   0    5.18    0.18
   8  -6   0    5.22    0.18
   8  -6   0    5.15    0.22
  -8   6   0    5.27    0.25
  -8   6   0    5.16    0.19
  -8   6   0    5.13    0.20
  -8   6   0    5.06    0.24
  -8   6   0    4.75    0.22
   7  -6   0   13.33    0.34
   7  -6   0   13.06    0.34
   7  -6   0   13.11    0.35
  -7   6   0   13.09    0.33
  -7   6   0   13.18    0.33
  -7   6   0   13.37    0.37
  -7   6   0   12.59    0.34
  -7   6   0   12.94    0.35
   6  -6   0    1.36    0.09
   6  -6   0    1.39    0.15
   6  -6   0    1.46    0.10
   6  -6   0    1.46    0.14
   6  -6   0    1.44    0.14
  -6   6   0    1.31    0.11
  -6   6   0    1.35    0.13
  -6   6   0    1.20    0.12
  -6   6   0    1.31    0.16
  -6   6   0    1.28    0.13
   5  -6   0    2.61    0.16
   5  -6   0    2.30    0.10
   5  -6   0    2.42    0.10
   5  -6   0    2.61    0.16
   5  -6   0    2.35    0.13
  -5   6   0    2.45    0.14
  -5   6   0    2.36    0.16
  -5   6   0    2.58    0.12
  -5   6   0    2.43    0.14
  -5   6   0    2.57    0.13
   4  -6   0   13.55    0.31
   4  -6   0   13.96    0.31
   4  -6   0   14.17    0.34
   4  -6   0   14.14    0.34
   4  -6   0   14.35    0.34
  -4   6   0   14.92    0.33
  -4   6   0   14.35    0.35
  -4   6   0   14.63    0.32
  -4   6   0   13.80    0.32
  -4   6   0   14.46    0.34
   3  -6   0   12.24    0.30
   3  -6   0   12.17    0.28
   3  -6   0   12.33    0.28
   3  -6   0   12.62    0.30
   3  -6   0   12.11    0.26
   3  -6   0   12.86    0.30
  -3   6   0   12.72    0.29
  -3   6   0   12.58    0.29
  -3   6   0   12.01    0.27
  -3   6   0   12.96    0.31
  -3   6   0   12.55    0.28
  -3   6   0   12.55    0.30
   2  -6   0    7.52    0.18
   2  -6   0    7.67    0.17
   2  -6   0    8.05    0.20
   2  -6   0    7.93    0.22
   2  -6   0    8.16    0.19
   2  -6   0    8.13    0.22
   2  -6   0    8.23    0.23
  -2   6   0    7.82    0.22
  -2   6   0    8.20    0.21
  -2   6   0    8.06    0.20
  -2   6   0    7.50    0.17
  -2   6   0    8.19    0.22
  -2   6   0    8.28    0.22
  -2   6   0    7.89    0.21
   1  -6   0   57.76    1.14
   1  -6   0   57.78    1.15
   1  -6   0   57.15    1.14
   1  -6   0   59.05    1.15
   1  -6   0   57.55    1.12
   1  -6   0   57.89    1.16
  -1   6   0   59.06    1.14
  -1   6   0   58.16    1.14
  -1   6   0   56.95    1.14
  -1   6   0   58.72    1.15
  -1   6   0   54.87    1.13
  -1   6   0   57.93    1.15
  -1   6   0   58.22    1.15
   0  -6   0   25.33    0.53
   0  -6   0   25.31    0.56
   0  -6   0   25.27    0.54
   0  -6   0   25.64    0.52
   0  -6   0   25.24    0.54
   0   6   0   26.18    0.54
   0   6   0   26.22    0.53
   0   6   0   25.48    0.53
   0   6   0   25.72    0.53
   0   6   0   25.80    0.54
   0   6   0   24.29    0.52
  -1  -6   0   56.82    1.12
  -1  -6   0   56.85    1.15
  -1  -6   0   55.97    1.14
  -1  -6   0   57.76    1.14
  -1  -6   0   58.25    1.14
  -1  -6   0   57.42    1.15
  -1  -6   0   56.04    1.14
   1   6   0   58.65    1.14
   1   6   0   58.30    1.14
   1   6   0   57.69    1.14
   1   6   0   56.25    1.12
   1   6   0   57.24    1.14
   1   6   0   57.66    1.13
   1   6   0   58.90    1.14
  -2  -6   0    7.97    0.21
  -2  -6   0    7.78    0.20
  -2  -6   0    7.57    0.23
  -2  -6   0    8.12    0.21
  -2  -6   0    7.96    0.24
  -2  -6   0    7.85    0.22
  -2  -6   0    8.09    0.21
  -2  -6   0    8.01    0.21
   2   6   0    8.15    0.20
   2   6   0    8.05    0.21
   2   6   0    8.26    0.20
   2   6   0    7.85    0.21
   2   6   0    7.98    0.19
   2   6   0    8.38    0.21
  -3  -6   0   12.16    0.29
  -3  -6   0   12.40    0.33
  -3  -6   0   12.42    0.29
  -3  -6   0   12.22    0.28
  -3  -6   0   12.47    0.29
  -3  -6   0   12.57    0.29
   3   6   0   12.41    0.27
   3   6   0   11.88    0.27
   3   6   0   12.65    0.29
   3   6   0   12.13    0.30
   3   6   0   12.69    0.29
   3   6   0   12.62    0.30
   3   6   0   12.56    0.29
  -4  -6   0   13.94    0.31
  -4  -6   0   13.99    0.37
  -4  -6   0   13.94    0.33
  -4  -6   0   14.22    0.34
  -4  -6   0   14.16    0.32
   4   6   0   14.10    0.33
   4   6   0   14.28    0.33
   4   6   0   13.70    0.30
   4   6   0   13.80    0.30
   4   6   0   14.22    0.32
   4   6   0   14.20    0.33
   4   6   0   14.18    0.32
   4   6   0   14.09    0.32
  -5  -6   0    2.47    0.10
  -5  -6   0    2.44    0.12
  -5  -6   0    2.63    0.18
  -5  -6   0    2.28    0.10
  -5  -6   0    2.43    0.16
  -5  -6   0    2.67    0.14
   5   6   0    2.49    0.12
   5   6   0    2.49    0.15
   5   6   0    2.37    0.10
   5   6   0    2.36    0.14
   5   6   0    2.66    0.14
   5   6   0    2.55    0.13
  -6  -6   0    1.51    0.14
  -6  -6   0    1.13    0.12
  -6  -6   0    1.37    0.12
  -6  -6   0    1.03    0.10
  -6  -6   0    0.98    0.08
  -6  -6   0    1.36    0.16
   6   6   0    1.29    0.12
   6   6   0    1.50    0.14
   6   6   0    1.29    0.08
   6   6   0    1.51    0.13
   6   6   0    1.58    0.15
   6   6   0    1.31    0.12
  -7  -6   0   12.42    0.31
  -7  -6   0   12.67    0.37
  -7  -6   0   13.23    0.34
  -7  -6   0   12.95    0.32
  -7  -6   0   13.50    0.39
   7   6   0   12.52    0.30
   7   6   0   13.06    0.34
   7   6   0   12.85    0.32
   7   6   0   12.68    0.29
   7   6   0   13.06    0.35
   7   6   0   12.62    0.35
   7   6   0   13.05    0.32
  -8  -6   0    5.06    0.19
  -8  -6   0    5.11    0.25
  -8  -6   0    5.19    0.25
  -8  -6   0    5.28    0.22
   8   6   0    5.37    0.21
   8   6   0    4.94    0.19
   8   6   0    5.08    0.21
   8   6   0    5.14    0.22
   8   6   0    5.35    0.20
   8   6   0    5.19    0.22
  -9  -6   0    3.57    0.18
  -9  -6   0    3.74    0.25
  -9  -6   0    3.99    0.26
  -9  -6   0    3.48    0.21
   9   6   0    3.48    0.19
   9   6   0    3.45    0.23
   9   6   0    3.50    0.19
   9   6   0    3.79    0.19
   9   6   0    3.70    0.21
 -10  -6   0    1.16    0.17
 -10  -6   0    1.40    0.17
  10   6   0    0.99    0.15
  10   6   0    1.02    0.15
  10   6   0    1.18    0.16
  10   6   0    0.87    0.18
  10   6   0    1.15    0.14
 -11  -6   0    0.83    0.20
 -11  -6   0    0.51    0.16
  11   6   0    0.32    0.13
  11   6   0    0.51    0.16
  11   6   0    0.08    0.14
  11   6   0    0.30    0.15
  11   6   0    0.51    0.16
  11   6   0    0.41    0.16
 -12  -6   0   -0.03    0.16
  12   6   0    0.04    0.18
  12   6   0    0.12    0.13
  12   6   0    0.12    0.13
  12   6   0    0.11    0.20
  12   6   0    0.05    0.17
 -13  -6   0    1.99    0.21
  13   6   0    1.84    0.25
  13   6   0    2.41    0.23
  13   6   0    1.83    0.18
  13   6   0    1.98    0.20
  13  -7   0    1.11    0.23
  13  -7   0    1.01    0.25
 -13   7   0    1.08    0.19
 -13   7   0    1.03    0.18
  12  -7   0    4.63    0.26
  12  -7   0    4.41    0.29
 -12   7   0    4.74    0.24
 -12   7   0    4.22    0.30
 -12   7   0    4.25    0.24
  11  -7   0   -0.02    0.20
  11  -7   0    0.05    0.15
 -11   7   0    0.13    0.14
 -11   7   0    0.00    0.19
 -11   7   0    0.19    0.14
  10  -7   0    0.84    0.16
  10  -7   0    0.82    0.20
  10  -7   0    1.12    0.15
 -10   7   0    1.03    0.20
 -10   7   0    0.80    0.13
 -10   7   0    1.01    0.15
 -10   7   0    1.06    0.15
   9  -7   0   14.01    0.41
   9  -7   0   13.85    0.37
   9  -7   0   13.43    0.34
   9  -7   0   13.72    0.41
   9  -7   0   13.64    0.35
  -9   7   0   13.95    0.38
  -9   7   0   14.20    0.42
  -9   7   0   14.16    0.37
  -9   7   0   13.91    0.39
   8  -7   0    1.67    0.17
   8  -7   0    2.27    0.21
   8  -7   0    1.70    0.16
   8  -7   0    1.79    0.20
   8  -7   0    1.85    0.14
  -8   7   0    1.74    0.16
  -8   7   0    1.68    0.16
  -8   7   0    2.11    0.19
  -8   7   0    1.64    0.16
   7  -7   0    1.89    0.19
   7  -7   0    1.94    0.13
   7  -7   0    2.13    0.19
   7  -7   0    2.10    0.17
  -7   7   0    2.00    0.20
  -7   7   0    1.94    0.14
  -7   7   0    1.90    0.15
  -7   7   0    1.82    0.17
  -7   7   0    2.13    0.16
   6  -7   0    2.36    0.10
   6  -7   0    2.38    0.15
   6  -7   0    2.18    0.12
   6  -7   0    2.55    0.16
   6  -7   0    2.19    0.14
  -6   7   0    2.13    0.17
  -6   7   0    2.11    0.18
  -6   7   0    2.36    0.15
  -6   7   0    2.41    0.14
  -6   7   0    2.34    0.15
   5  -7   0   21.82    0.47
   5  -7   0   21.51    0.47
   5  -7   0   22.27    0.50
   5  -7   0   22.50    0.51
   5  -7   0   22.80    0.51
  -5   7   0   22.59    0.50
  -5   7   0   22.45    0.51
  -5   7   0   22.30    0.49
  -5   7   0   21.43    0.47
  -5   7   0   22.10    0.48
   4  -7   0    7.38    0.23
   4  -7   0    7.12    0.22
   4  -7   0    7.47    0.20
   4  -7   0    7.17    0.19
   4  -7   0    7.69    0.22
  -4   7   0    7.20    0.20
  -4   7   0    7.08    0.19
  -4   7   0    7.18    0.23
  -4   7   0    7.28    0.23
  -4   7   0    7.15    0.21
  -4   7   0    7.50    0.21
   3  -7   0    2.64    0.11
   3  -7   0    2.81    0.14
   3  -7   0    2.75    0.11
   3  -7   0    2.59    0.08
   3  -7   0    2.82    0.13
   3  -7   0    2.86    0.15
  -3   7   0    2.73    0.14
  -3   7   0    2.79    0.14
  -3   7   0    2.77    0.13
  -3   7   0    2.94    0.15
  -3   7   0    2.67    0.15
  -3   7   0    2.64    0.12
  -3   7   0    2.68    0.08
   2  -7   0    0.99    0.09
   2  -7   0    0.88    0.07
   2  -7   0    1.06    0.10
   2  -7   0    1.05    0.10
   2  -7   0    1.03    0.10
   2  -7   0    0.84    0.06
   2  -7   0    1.03    0.10
  -2   7   0    1.07    0.09
  -2   7   0    1.06    0.09
  -2   7   0    0.92    0.09
  -2   7   0    0.83    0.10
  -2   7   0    0.93    0.09
  -2   7   0    1.05    0.09
   1  -7   0    0.10    0.06
   1  -7   0   -0.06    0.07
   1  -7   0    0.15    0.07
   1  -7   0    0.03    0.06
   1  -7   0    0.04    0.05
  -1   7   0   -0.03    0.07
  -1   7   0    0.00    0.08
  -1   7   0    0.10    0.05
  -1   7   0    0.03    0.06
  -1   7   0    0.04    0.07
  -1   7   0   -0.01    0.07
  -1   7   0    0.05    0.08
   0  -7   0    0.00    0.07
   0  -7   0    0.03    0.07
   0  -7   0   -0.02    0.08
   0  -7   0    0.02    0.06
   0   7   0   -0.04    0.07
   0   7   0    0.06    0.07
   0   7   0    0.11    0.06
   0   7   0    0.14    0.08
   0   7   0    0.02    0.07
   0   7   0    0.11    0.08
  -1  -7   0   -0.03    0.08
  -1  -7   0    0.10    0.08
  -1  -7   0    0.06    0.04
  -1  -7   0    0.13    0.07
  -1  -7   0   -0.01    0.07
   1   7   0   -0.03    0.07
   1   7   0    0.11    0.06
   1   7   0    0.07    0.07
   1   7   0   -0.04    0.07
   1   7   0    0.12    0.08
   1   7   0    0.06    0.05
   1   7   0   -0.04    0.07
  -2  -7   0    0.76    0.09
  -2  -7   0    1.08    0.09
  -2  -7   0    1.01    0.09
  -2  -7   0    0.95    0.09
  -2  -7   0    0.93    0.10
  -2  -7   0    0.97    0.11
   2   7   0    1.05    0.08
   2   7   0    0.97    0.09
   2   7   0    1.00    0.09
   2   7   0    0.89    0.09
   2   7   0    1.05    0.10
   2   7   0    0.95    0.09
  -3  -7   0    2.74    0.15
  -3  -7   0    2.74    0.12
  -3  -7   0    2.69    0.13
  -3  -7   0    2.63    0.12
  -3  -7   0    2.74    0.13
  -3  -7   0    2.72    0.12
   3   7   0    2.55    0.12
   3   7   0    2.72    0.13
   3   7   0    2.63    0.13
   3   7   0    2.81    0.10
   3   7   0    2.47    0.13
   3   7   0    2.58    0.14
   3   7   0    2.54    0.11
  -4  -7   0    6.86    0.21
  -4  -7   0    7.37    0.21
  -4  -7   0    7.49    0.22
  -4  -7   0    7.50    0.20
  -4  -7   0    7.23    0.24
   4   7   0    7.40    0.21
   4   7   0    7.09    0.21
   4   7   0    7.27    0.19
   4   7   0    7.25    0.18
   4   7   0    7.19    0.20
   4   7   0    7.10    0.21
   4   7   0    7.28    0.22
  -5  -7   0   21.70    0.49
  -5  -7   0   21.01    0.46
  -5  -7   0   22.33    0.49
  -5  -7   0   22.00    0.54
  -5  -7   0   21.44    0.50
  -5  -7   0   22.14    0.47
   5   7   0   21.55    0.46
   5   7   0   22.36    0.49
   5   7   0   22.71    0.50
   5   7   0   22.19    0.46
   5   7   0   22.03    0.48
   5   7   0   22.23    0.49
   5   7   0   22.05    0.49
   5   7   0   22.25    0.49
  -6  -7   0    2.26    0.19
  -6  -7   0    2.62    0.21
  -6  -7   0    2.18    0.12
  -6  -7   0    2.45    0.13
  -6  -7   0    2.19    0.11
  -6  -7   0    2.70    0.16
   6   7   0    2.34    0.15
   6   7   0    2.41    0.15
   6   7   0    2.31    0.16
   6   7   0    2.60    0.16
   6   7   0    2.26    0.16
   6   7   0    2.39    0.10
  -7  -7   0    2.05    0.15
  -7  -7   0    2.09    0.22
  -7  -7   0    2.03    0.16
  -7  -7   0    2.16    0.19
  -7  -7   0    2.02    0.13
   7   7   0    2.19    0.17
   7   7   0    2.10    0.16
   7   7   0    2.20    0.15
   7   7   0    1.89    0.13
   7   7   0    1.80    0.16
   7   7   0    1.79    0.18
  -8  -7   0    1.89    0.21
  -8  -7   0    2.08    0.24
  -8  -7   0    1.86    0.18
   8   7   0    1.63    0.15
   8   7   0    1.89    0.20
   8   7   0    1.49    0.17
   8   7   0    1.87    0.18
   8   7   0    2.26    0.18
  -9  -7   0   14.43    0.39
  -9  -7   0   14.35    0.43
   9   7   0   14.80    0.39
   9   7   0   14.19    0.40
   9   7   0   13.37    0.39
   9   7   0   14.06    0.39
   9   7   0   14.06    0.37
 -10  -7   0    0.70    0.16
 -10  -7   0    1.18    0.20
  10   7   0    0.81    0.15
  10   7   0    0.74    0.15
  10   7   0    1.02    0.16
  10   7   0    1.17    0.17
  10   7   0    0.83    0.17
 -11  -7   0    0.04    0.15
 -11  -7   0    0.31    0.16
  11   7   0    0.17    0.16
  11   7   0   -0.13    0.14
  11   7   0    0.05    0.16
  11   7   0    0.32    0.19
  11   7   0    0.22    0.16
  11   7   0    0.20    0.15
 -12  -7   0    4.29    0.26
  12   7   0    4.45    0.25
  12   7   0    4.48    0.26
  12   7   0    4.21    0.26
  12   7   0    4.71    0.27
 -13  -7   0    0.89    0.19
  13   7   0    0.85    0.19
  13   7   0    0.79    0.20
  13   7   0    1.09    0.20
  13   7   0    0.67    0.19
  12  -8   0    0.94    0.20
  12  -8   0    0.90    0.19
 -12   8   0    1.06    0.17
 -12   8   0    0.99    0.17
  11  -8   0    0.10    0.16
  11  -8   0    0.13    0.21
 -11   8   0    0.18    0.15
 -11   8   0    0.25    0.15
  10  -8   0   -0.11    0.16
  10  -8   0    0.11    0.15
  10  -8   0    0.07    0.13
 -10   8   0    0.18    0.13
 -10   8   0    0.04    0.14
 -10   8   0    0.17    0.18
   9  -8   0   -0.01    0.17
   9  -8   0    0.05    0.13
   9  -8   0    0.07    0.19
   9  -8   0    0.44    0.13
  -9   8   0    0.04    0.18
  -9   8   0   -0.01    0.13
  -9   8   0    0.02    0.13
  -9   8   0    0.15    0.14
   8  -8   0    5.14    0.26
   8  -8   0    5.51    0.24
   8  -8   0    5.21    0.18
   8  -8   0    5.59    0.23
   8  -8   0    5.76    0.26
  -8   8   0    5.25    0.21
  -8   8   0    5.00    0.23
  -8   8   0    5.30    0.27
  -8   8   0    5.22    0.23
   7  -8   0    1.82    0.13
   7  -8   0    1.74    0.16
   7  -8   0    1.90    0.20
   7  -8   0    2.01    0.18
   7  -8   0    1.79    0.17
  -7   8   0    1.56    0.15
  -7   8   0    2.07    0.15
  -7   8   0    2.01    0.17
  -7   8   0    2.10    0.21
  -7   8   0    1.81    0.16
   6  -8   0    0.75    0.13
   6  -8   0    0.66    0.13
   6  -8   0    0.84    0.10
   6  -8   0    0.56    0.09
   6  -8   0    0.80    0.17
  -6   8   0    0.85    0.10
  -6   8   0    0.74    0.11
  -6   8   0    0.62    0.10
  -6   8   0    0.81    0.13
  -6   8   0    0.48    0.11
  -6   8   0    0.73    0.15
   5  -8   0    1.00    0.16
   5  -8   0    0.88    0.13
   5  -8   0    0.91    0.09
   5  -8   0    1.09    0.10
   5  -8   0    0.75    0.12
  -5   8   0    0.98    0.13
  -5   8   0    1.03    0.11
  -5   8   0    0.89    0.11
  -5   8   0    1.06    0.12
  -5   8   0    0.95    0.13
  -5   8   0    0.95    0.09
   4  -8   0    0.08    0.07
   4  -8   0    0.07    0.09
   4  -8   0    0.06    0.11
   4  -8   0    0.13    0.12
   4  -8   0   -0.16    0.13
  -4   8   0    0.02    0.08
  -4   8   0   -0.06    0.11
  -4   8   0   -0.02    0.08
  -4   8   0    0.09    0.08
  -4   8   0    0.16    0.09
  -4   8   0    0.06    0.11
  -4   8   0    0.21    0.06
   3  -8   0    0.24    0.05
   3  -8   0    0.31    0.07
   3  -8   0    0.34    0.13
   3  -8   0    0.34    0.05
   3  -8   0    0.28    0.09
   3  -8   0    0.44    0.10
   3  -8   0    0.34    0.10
  -3   8   0    0.34    0.08
  -3   8   0    0.24    0.10
  -3   8   0    0.30    0.10
  -3   8   0    0.31    0.11
  -3   8   0    0.39    0.10
  -3   8   0    0.26    0.08
   2  -8   0    1.12    0.11
   2  -8   0    1.09    0.10
   2  -8   0    1.10    0.09
   2  -8   0    1.29    0.11
   2  -8   0    0.93    0.09
   2  -8   0    1.06    0.07
  -2   8   0    0.98    0.09
  -2   8   0    1.19    0.10
  -2   8   0    1.10    0.10
  -2   8   0    1.08    0.10
  -2   8   0    1.16    0.11
  -2   8   0    1.35    0.12
  -2   8   0    1.12    0.10
   1  -8   0    1.13    0.10
   1  -8   0    0.89    0.08
   1  -8   0    1.22    0.12
   1  -8   0    1.01    0.09
   1  -8   0    1.04    0.11
  -1   8   0    0.99    0.09
  -1   8   0    1.02    0.07
  -1   8   0    1.09    0.10
  -1   8   0    1.27    0.12
  -1   8   0    1.15    0.10
  -1   8   0    1.03    0.10
  -1   8   0    1.10    0.10
   0  -8   0    4.32    0.14
   0  -8   0    4.35    0.15
   0  -8   0    4.48    0.16
   0  -8   0    4.42    0.16
   0   8   0    4.43    0.17
   0   8   0    4.70    0.16
   0   8   0    4.16    0.14
   0   8   0    4.39    0.17
   0   8   0    4.40    0.16
   0   8   0    4.33    0.15
  -1  -8   0    1.10    0.10
  -1  -8   0    1.09    0.09
  -1  -8   0    1.15    0.11
  -1  -8   0    1.21    0.11
  -1  -8   0    1.14    0.12
   1   8   0    1.24    0.10
   1   8   0    1.12    0.10
   1   8   0    1.07    0.08
   1   8   0    1.04    0.10
   1   8   0    1.07    0.10
   1   8   0    1.07    0.10
   1   8   0    1.13    0.09
  -2  -8   0    1.21    0.11
  -2  -8   0    1.09    0.10
  -2  -8   0    1.15    0.11
  -2  -8   0    1.25    0.12
  -2  -8   0    0.89    0.08
  -2  -8   0    1.25    0.14
   2   8   0    1.09    0.11
   2   8   0    1.05    0.09
   2   8   0    1.13    0.10
   2   8   0    1.23    0.12
   2   8   0    1.13    0.10
   2   8   0    0.97    0.10
  -3  -8   0    0.38    0.09
  -3  -8   0    0.30    0.09
  -3  -8   0    0.26    0.12
  -3  -8   0    0.20    0.08
  -3  -8   0    0.27    0.09
  -3  -8   0    0.21    0.09
   3   8   0    0.33    0.07
   3   8   0    0.41    0.10
   3   8   0    0.37    0.08
   3   8   0    0.28    0.10
   3   8   0    0.27    0.07
   3   8   0    0.17    0.09
   3   8   0    0.30    0.09
  -4  -8   0   -0.14    0.09
  -4  -8   0    0.04    0.09
  -4  -8   0    0.09    0.09
  -4  -8   0    0.13    0.09
  -4  -8   0    0.01    0.13
   4   8   0   -0.05    0.08
   4   8   0    0.04    0.08
   4   8   0   -0.01    0.07
   4   8   0   -0.08    0.09
   4   8   0    0.03    0.06
   4   8   0   -0.06    0.10
   4   8   0    0.06    0.09
  -5  -8   0    1.10    0.12
  -5  -8   0    0.91    0.14
  -5  -8   0    0.81    0.12
  -5  -8   0    0.92    0.10
  -5  -8   0    0.92    0.12
   5   8   0    0.91    0.14
   5   8   0    0.81    0.11
   5   8   0    0.99    0.11
   5   8   0    0.95    0.10
   5   8   0    1.04    0.09
   5   8   0    0.91    0.11
   5   8   0    0.84    0.08
   5   8   0    0.80    0.10
  -6  -8   0    0.85    0.11
  -6  -8   0    0.68    0.13
  -6  -8   0    0.96    0.11
  -6  -8   0    0.83    0.17
  -6  -8   0    0.67    0.09
   6   8   0    0.95    0.13
   6   8   0    0.50    0.11
   6   8   0    0.65    0.11
   6   8   0    0.56    0.13
   6   8   0    0.73    0.08
   6   8   0    0.80    0.12
  -7  -8   0    1.81    0.21
  -7  -8   0    1.84    0.17
  -7  -8   0    2.11    0.16
  -7  -8   0    1.62    0.19
   7   8   0    1.85    0.17
   7   8   0    1.85    0.17
   7   8   0    1.80    0.18
   7   8   0    2.15    0.18
   7   8   0    1.86    0.16
  -8  -8   0    5.44    0.30
  -8  -8   0    5.44    0.22
  -8  -8   0    5.35    0.28
   8   8   0    5.02    0.23
   8   8   0    5.41    0.23
   8   8   0    5.14    0.23
   8   8   0    5.46    0.24
   8   8   0    5.44    0.24
  -9  -8   0    0.13    0.14
  -9  -8   0    0.50    0.19
   9   8   0    0.27    0.15
   9   8   0   -0.08    0.14
   9   8   0    0.03    0.14
   9   8   0    0.06    0.14
   9   8   0   -0.07    0.14
 -10  -8   0    0.20    0.15
 -10  -8   0    0.04    0.15
  10   8   0   -0.06    0.13
  10   8   0    0.14    0.15
  10   8   0    0.01    0.13
  10   8   0   -0.19    0.16
  10   8   0    0.13    0.14
 -11  -8   0   -0.10    0.15
  11   8   0    0.12    0.17
  11   8   0    0.05    0.19
  11   8   0    0.18    0.17
  11   8   0    0.17    0.15
 -12  -8   0    1.02    0.19
  12   8   0    1.01    0.19
  12   8   0    0.84    0.20
  12   8   0    0.90    0.18
  12   8   0    0.90    0.19
  12  -9   0   -0.07    0.21
  12  -9   0    0.33    0.23
 -12   9   0    0.11    0.13
 -12   9   0   -0.11    0.15
  11  -9   0    6.89    0.32
  11  -9   0    6.02    0.29
 -11   9   0    6.56    0.28
 -11   9   0    6.17    0.27
  10  -9   0    5.35    0.25
  10  -9   0    5.04    0.29
  10  -9   0    5.39    0.26
 -10   9   0    5.34    0.30
 -10   9   0    5.39    0.23
 -10   9   0    4.92    0.24
   9  -9   0    0.17    0.12
   9  -9   0    0.16    0.14
   9  -9   0    0.19    0.16
   9  -9   0   -0.01    0.14
  -9   9   0    0.09    0.14
  -9   9   0    0.12    0.13
  -9   9   0    0.20    0.17
   8  -9   0    0.25    0.14
   8  -9   0    0.14    0.19
   8  -9   0    0.02    0.14
   8  -9   0    0.37    0.14
  -8   9   0    0.06    0.12
  -8   9   0    0.28    0.17
  -8   9   0    0.08    0.14
  -8   9   0    0.28    0.11
   7  -9   0   -0.02    0.13
   7  -9   0    0.12    0.12
   7  -9   0    0.11    0.13
   7  -9   0    0.27    0.09
   7  -9   0    0.17    0.18
  -7   9   0   -0.02    0.13
  -7   9   0   -0.07    0.19
  -7   9   0    0.05    0.12
  -7   9   0    0.15    0.11
  -7   9   0    0.16    0.11
  -7   9   0    0.05    0.15
   6  -9   0    9.40    0.30
   6  -9   0    8.98    0.24
   6  -9   0    9.10    0.29
   6  -9   0    9.36    0.30
   6  -9   0    9.29    0.29
   6  -9   0    8.77    0.25
  -6   9   0    9.25    0.31
  -6   9   0    9.56    0.28
  -6   9   0    8.87    0.29
  -6   9   0    9.01    0.28
  -6   9   0    9.07    0.27
  -6   9   0    9.09    0.34
   5  -9   0    2.13    0.16
   5  -9   0    2.13    0.14
   5  -9   0    1.92    0.12
   5  -9   0    1.78    0.18
   5  -9   0    2.12    0.19
  -5   9   0    2.06    0.14
  -5   9   0    2.37    0.17
  -5   9   0    2.02    0.19
  -5   9   0    1.69    0.19
  -5   9   0    1.81    0.14
  -5   9   0    2.01    0.18
   4  -9   0    0.60    0.09
   4  -9   0    0.61    0.14
   4  -9   0    0.71    0.15
   4  -9   0    0.67    0.09
   4  -9   0    0.81    0.14
  -4   9   0    0.64    0.11
  -4   9   0    0.58    0.10
  -4   9   0    0.69    0.14
  -4   9   0    0.51    0.10
  -4   9   0    0.28    0.13
  -4   9   0    0.48    0.12
   3  -9   0    8.01    0.24
   3  -9   0    8.17    0.25
   3  -9   0    8.08    0.23
   3  -9   0    7.77    0.21
  -3   9   0    7.51    0.23
  -3   9   0    7.90    0.23
  -3   9   0    7.54    0.23
  -3   9   0    7.95    0.25
  -3   9   0    7.94    0.23
  -3   9   0    8.05    0.26
  -3   9   0    7.76    0.23
   2  -9   0    2.02    0.13
   2  -9   0    2.14    0.11
   2  -9   0    2.04    0.16
   2  -9   0    1.69    0.09
   2  -9   0    2.03    0.12
  -2   9   0    1.90    0.12
  -2   9   0    2.20    0.14
  -2   9   0    2.06    0.13
  -2   9   0    2.11    0.16
  -2   9   0    1.99    0.16
  -2   9   0    2.21    0.12
  -2   9   0    2.09    0.14
   1  -9   0    1.59    0.12
   1  -9   0    1.79    0.15
   1  -9   0    1.48    0.09
   1  -9   0    1.55    0.13
   1  -9   0    1.87    0.12
  -1   9   0    1.51    0.13
  -1   9   0    1.52    0.13
  -1   9   0    1.75    0.13
  -1   9   0    1.43    0.13
  -1   9   0    1.69    0.13
  -1   9   0    1.62    0.14
   0  -9   0    0.37    0.09
   0  -9   0    0.26    0.09
   0  -9   0    0.17    0.08
   0  -9   0    0.27    0.11
   0  -9   0    0.42    0.12
   0   9   0    0.44    0.10
   0   9   0    0.27    0.09
   0   9   0    0.27    0.08
   0   9   0    0.20    0.08
   0   9   0    0.37    0.08
   0   9   0    0.32    0.09
   0   9   0    0.29    0.08
  -1  -9   0    1.75    0.14
  -1  -9   0    1.68    0.14
  -1  -9   0    1.81    0.13
  -1  -9   0    1.55    0.13
  -1  -9   0    1.58    0.12
   1   9   0    1.62    0.12
   1   9   0    1.65    0.11
   1   9   0    1.54    0.13
   1   9   0    1.53    0.09
   1   9   0    1.44    0.14
   1   9   0    1.62    0.12
   1   9   0    1.64    0.12
  -2  -9   0    1.97    0.14
  -2  -9   0    2.08    0.14
  -2  -9   0    2.05    0.14
  -2  -9   0    2.33    0.16
  -2  -9   0    1.92    0.13
   2   9   0    2.20    0.15
   2   9   0    2.13    0.13
   2   9   0    2.02    0.13
   2   9   0    2.06    0.14
   2   9   0    1.94    0.11
   2   9   0    2.15    0.15
  -3  -9   0    7.98    0.24
  -3  -9   0    8.28    0.28
  -3  -9   0    7.83    0.23
  -3  -9   0    7.69    0.21
  -3  -9   0    8.01    0.23
  -3  -9   0    8.15    0.23
   3   9   0    8.03    0.24
   3   9   0    8.08    0.24
   3   9   0    7.61    0.21
   3   9   0    7.65    0.21
   3   9   0    7.84    0.24
   3   9   0    8.36    0.24
   3   9   0    7.93    0.24
  -4  -9   0    0.48    0.10
  -4  -9   0    0.66    0.15
  -4  -9   0    0.62    0.11
  -4  -9   0    0.66    0.11
  -4  -9   0    0.64    0.10
  -4  -9   0    0.59    0.11
   4   9   0    0.51    0.09
   4   9   0    0.73    0.11
   4   9   0    0.67    0.11
   4   9   0    0.51    0.08
   4   9   0    0.56    0.12
   4   9   0    0.55    0.11
   4   9   0    0.51    0.10
  -5  -9   0    1.75    0.21
  -5  -9   0    1.87    0.15
  -5  -9   0    2.13    0.15
  -5  -9   0    1.87    0.17
  -5  -9   0    2.13    0.16
   5   9   0    1.99    0.17
   5   9   0    1.87    0.18
   5   9   0    1.81    0.11
   5   9   0    1.96    0.16
   5   9   0    1.61    0.11
   5   9   0    1.97    0.16
   5   9   0    1.73    0.15
   5   9   0    1.94    0.17
  -6  -9   0    8.87    0.29
  -6  -9   0    9.17    0.28
  -6  -9   0    9.05    0.28
  -6  -9   0    8.55    0.25
  -6  -9   0    9.52    0.33
   6   9   0    9.43    0.30
   6   9   0    9.35    0.29
   6   9   0    9.29    0.28
   6   9   0    9.15    0.28
   6   9   0    9.45    0.27
   6   9   0    9.10    0.24
   6   9   0    9.34    0.29
  -7  -9   0   -0.11    0.14
  -7  -9   0    0.25    0.13
  -7  -9   0    0.21    0.13
  -7  -9   0    0.23    0.18
   7   9   0    0.18    0.13
   7   9   0   -0.17    0.14
   7   9   0    0.21    0.14
   7   9   0    0.01    0.13
   7   9   0    0.15    0.12
  -8  -9   0   -0.02    0.14
  -8  -9   0    0.13    0.18
   8   9   0    0.17    0.14
   8   9   0    0.20    0.12
   8   9   0    0.21    0.15
   8   9   0   -0.05    0.12
   8   9   0    0.21    0.12
  -9  -9   0    0.03    0.14
  -9  -9   0    0.39    0.19
   9   9   0   -0.07    0.15
   9   9   0    0.04    0.15
   9   9   0    0.20    0.17
   9   9   0    0.04    0.14
   9   9   0    0.11    0.15
 -10  -9   0    5.53    0.29
 -10  -9   0    5.02    0.23
  10   9   0    4.96    0.25
  10   9   0    5.26    0.26
  10   9   0    5.00    0.25
  10   9   0    5.38    0.26
  10   9   0    4.84    0.24
 -11  -9   0    6.73    0.29
  11   9   0    6.77    0.30
  11   9   0    6.57    0.31
  11   9   0    6.05    0.27
  11   9   0    6.45    0.27
 -12  -9   0    0.15    0.17
  12   9   0    0.23    0.19
  12   9   0    0.02    0.16
  12   9   0    0.05    0.15
  12   9   0    0.18    0.17
  11 -10   0    1.96    0.26
  11 -10   0    2.21    0.25
 -11  10   0    2.13    0.21
 -11  10   0    2.45    0.22
  10 -10   0    7.83    0.30
  10 -10   0    7.59    0.31
 -10  10   0    7.25    0.30
 -10  10   0    7.57    0.29
   9 -10   0    1.26    0.15
   9 -10   0    1.03    0.21
   9 -10   0    1.32    0.16
   9 -10   0    1.17    0.23
  -9  10   0    1.26    0.15
  -9  10   0    1.26    0.14
  -9  10   0    1.74    0.18
   8 -10   0    6.47    0.27
   8 -10   0    6.93    0.28
   8 -10   0    6.59    0.27
   8 -10   0    7.02    0.26
  -8  10   0    6.62    0.26
  -8  10   0    6.92    0.30
  -8  10   0    6.49    0.26
  -8  10   0    6.31    0.26
   7 -10   0    1.25    0.16
   7 -10   0    1.46    0.17
   7 -10   0    1.02    0.17
   7 -10   0    1.28    0.16
  -7  10   0    1.19    0.16
  -7  10   0    1.38    0.18
  -7  10   0    1.00    0.16
  -7  10   0    1.51    0.15
  -7  10   0    1.05    0.13
  -7  10   0    0.84    0.21
   6 -10   0    1.66    0.16
   6 -10   0    1.65    0.20
   6 -10   0    1.67    0.16
   6 -10   0    1.72    0.14
   6 -10   0    1.82    0.17
   6 -10   0    1.41    0.12
  -6  10   0    1.74    0.15
  -6  10   0    1.61    0.16
  -6  10   0    1.57    0.16
  -6  10   0    1.75    0.18
  -6  10   0    1.30    0.19
  -6  10   0    1.79    0.17
   5 -10   0    1.35    0.16
   5 -10   0    1.21    0.12
   5 -10   0    1.18    0.18
   5 -10   0    1.23    0.15
   5 -10   0    1.38    0.19
   5 -10   0    1.40    0.13
  -5  10   0    1.49    0.14
  -5  10   0    1.37    0.15
  -5  10   0    1.13    0.14
  -5  10   0    1.10    0.14
  -5  10   0    1.30    0.16
   4 -10   0    4.36    0.19
   4 -10   0    4.23    0.20
   4 -10   0    4.22    0.22
   4 -10   0    4.15    0.21
   4 -10   0    4.04    0.16
  -4  10   0    4.05    0.20
  -4  10   0    4.35    0.19
  -4  10   0    4.25    0.18
  -4  10   0    4.30    0.20
  -4  10   0    4.14    0.20
   3 -10   0    6.37    0.19
   3 -10   0    6.66    0.23
   3 -10   0    6.50    0.23
  -3  10   0    6.53    0.22
  -3  10   0    6.84    0.24
  -3  10   0    6.38    0.23
  -3  10   0    6.50    0.23
  -3  10   0    6.45    0.24
  -3  10   0    6.69    0.23
   2 -10   0   13.52    0.33
   2 -10   0   14.50    0.36
   2 -10   0   13.84    0.36
   2 -10   0   13.95    0.36
  -2  10   0   13.98    0.35
  -2  10   0   13.40    0.34
  -2  10   0   13.82    0.37
  -2  10   0   13.65    0.37
  -2  10   0   14.22    0.35
  -2  10   0   13.94    0.35
   1 -10   0   16.00    0.37
   1 -10   0   16.49    0.41
   1 -10   0   16.21    0.39
   1 -10   0   16.62    0.41
   1 -10   0   17.04    0.41
   1 -10   0   15.72    0.36
  -1  10   0   15.72    0.37
  -1  10   0   16.80    0.39
  -1  10   0   17.00    0.40
  -1  10   0   16.40    0.39
  -1  10   0   16.90    0.40
  -1  10   0   16.15    0.41
   0 -10   0    2.18    0.14
   0 -10   0    2.29    0.13
   0 -10   0    2.51    0.15
   0 -10   0    3.03    0.17
   0 -10   0    2.64    0.15
   0 -10   0    2.28    0.12
   0  10   0    2.40    0.17
   0  10   0    2.78    0.14
   0  10   0    2.49    0.15
   0  10   0    2.59    0.16
   0  10   0    2.37    0.17
   0  10   0    2.54    0.15
   0  10   0    2.44    0.12
  -1 -10   0   16.06    0.40
  -1 -10   0   16.39    0.41
  -1 -10   0   16.60    0.40
  -1 -10   0   16.46    0.39
  -1 -10   0   16.30    0.41
   1  10   0   16.56    0.39
   1  10   0   16.33    0.40
   1  10   0   16.41    0.40
   1  10   0   16.24    0.38
   1  10   0   16.48    0.39
   1  10   0   16.57    0.40
  -2 -10   0   13.85    0.36
  -2 -10   0   13.38    0.37
  -2 -10   0   14.10    0.36
  -2 -10   0   13.83    0.34
  -2 -10   0   14.02    0.34
   2  10   0   13.90    0.37
   2  10   0   14.04    0.33
   2  10   0   13.95    0.35
   2  10   0   14.16    0.35
   2  10   0   14.08    0.35
   2  10   0   14.15    0.36
  -3 -10   0    6.27    0.22
  -3 -10   0    6.68    0.22
  -3 -10   0    6.74    0.27
  -3 -10   0    6.67    0.22
  -3 -10   0    6.62    0.23
   3  10   0    6.37    0.20
   3  10   0    6.59    0.23
   3  10   0    6.55    0.20
   3  10   0    6.28    0.23
   3  10   0    6.58    0.23
   3  10   0    6.60    0.22
   3  10   0    6.80    0.22
  -4 -10   0    4.10    0.18
  -4 -10   0    3.95    0.18
  -4 -10   0    4.18    0.21
  -4 -10   0    4.04    0.20
  -4 -10   0    3.91    0.22
   4  10   0    4.00    0.19
   4  10   0    4.30    0.16
   4  10   0    4.14    0.18
   4  10   0    4.24    0.20
   4  10   0    4.03    0.20
   4  10   0    4.08    0.16
   4  10   0    4.38    0.19
  -5 -10   0    1.24    0.12
  -5 -10   0    1.25    0.16
  -5 -10   0    1.55    0.17
  -5 -10   0    1.15    0.12
   5  10   0    1.41    0.15
   5  10   0    1.40    0.11
   5  10   0    1.39    0.14
   5  10   0    1.41    0.16
   5  10   0    1.32    0.14
   5  10   0    1.48    0.13
  -6 -10   0    1.69    0.17
  -6 -10   0    1.68    0.17
  -6 -10   0    1.69    0.20
  -6 -10   0    1.64    0.14
   6  10   0    1.73    0.15
   6  10   0    1.76    0.16
   6  10   0    1.84    0.15
   6  10   0    1.67    0.17
   6  10   0    1.60    0.17
   6  10   0    2.01    0.17
   6  10   0    1.60    0.12
  -7 -10   0    1.17    0.14
  -7 -10   0    1.15    0.15
  -7 -10   0    1.02    0.16
  -7 -10   0    1.41    0.18
   7  10   0    1.31    0.19
   7  10   0    1.25    0.15
   7  10   0    1.48    0.16
   7  10   0    1.17    0.17
   7  10   0    1.25    0.16
  -8 -10   0    6.45    0.26
  -8 -10   0    6.96    0.31
   8  10   0    6.48    0.28
   8  10   0    6.90    0.29
   8  10   0    6.45    0.25
   8  10   0    6.97    0.28
   8  10   0    6.68    0.27
  -9 -10   0    1.43    0.17
   9  10   0    1.14    0.16
   9  10   0    1.40    0.19
   9  10   0    1.48    0.18
   9  10   0    1.67    0.21
   9  10   0    1.36    0.19
 -10 -10   0    7.72    0.31
  10  10   0    7.87    0.29
  10  10   0    7.86    0.31
  10  10   0    8.04    0.33
  10  10   0    8.23    0.29
 -11 -10   0    2.28    0.21
  11  10   0    2.10    0.22
  11  10   0    2.12    0.22
  11  10   0    2.25    0.22
  11  10   0    2.65    0.25
  11 -11   0    4.12    0.32
  11 -11   0    4.66    0.28
 -11  11   0    4.44    0.24
  10 -11   0    0.57    0.23
  10 -11   0    0.46    0.21
 -10  11   0    0.39    0.16
 -10  11   0    0.51    0.15
 -10  11   0    0.22    0.15
   9 -11   0    0.43    0.20
   9 -11   0    0.17    0.22
  -9  11   0    0.02    0.14
  -9  11   0    0.08    0.15
  -9  11   0    0.17    0.16
   8 -11   0    1.24    0.22
   8 -11   0    1.22    0.21
  -8  11   0    1.14    0.16
  -8  11   0    1.24    0.16
  -8  11   0    0.97    0.17
   7 -11   0    4.37    0.27
   7 -11   0    5.47    0.25
   7 -11   0    5.18    0.25
  -7  11   0    5.10    0.24
  -7  11   0    4.79    0.22
  -7  11   0    5.03    0.23
   6 -11   0    0.23    0.11
   6 -11   0    0.48    0.19
   6 -11   0    0.10    0.14
   6 -11   0   -0.11    0.14
  -6  11   0    0.03    0.11
  -6  11   0    0.17    0.12
  -6  11   0    0.00    0.12
  -6  11   0    0.09    0.15
  -6  11   0    0.20    0.14
   5 -11   0    0.36    0.14
   5 -11   0    0.46    0.18
   5 -11   0    0.15    0.16
   5 -11   0    0.41    0.12
   5 -11   0    0.35    0.09
  -5  11   0    0.27    0.13
  -5  11   0    0.38    0.12
  -5  11   0    0.22    0.11
  -5  11   0    0.22    0.12
  -5  11   0    0.41    0.14
   4 -11   0    0.21    0.09
   4 -11   0    0.62    0.15
   4 -11   0    0.01    0.10
   4 -11   0    0.22    0.13
  -4  11   0    0.04    0.13
  -4  11   0    0.10    0.12
  -4  11   0    0.19    0.12
  -4  11   0    0.13    0.13
  -4  11   0    0.16    0.13
  -4  11   0    0.13    0.11
   3 -11   0    1.46    0.17
   3 -11   0    1.53    0.12
   3 -11   0    1.37    0.14
   3 -11   0    1.43    0.16
  -3  11   0    1.57    0.17
  -3  11   0    1.59    0.13
  -3  11   0    1.66    0.16
  -3  11   0    1.45    0.14
  -3  11   0    1.59    0.14
  -3  11   0    1.66    0.16
   2 -11   0    0.16    0.10
   2 -11   0    0.24    0.11
   2 -11   0    0.35    0.14
   2 -11   0    0.29    0.14
  -2  11   0    0.39    0.10
  -2  11   0    0.24    0.12
  -2  11   0    0.33    0.12
  -2  11   0    0.33    0.11
  -2  11   0    0.22    0.11
  -2  11   0    0.18    0.10
   1 -11   0   13.94    0.36
   1 -11   0   14.12    0.37
   1 -11   0   14.18    0.37
   1 -11   0   14.00    0.38
   1 -11   0   14.15    0.34
  -1  11   0   14.42    0.38
  -1  11   0   14.20    0.35
  -1  11   0   13.52    0.34
  -1  11   0   14.22    0.37
  -1  11   0   13.87    0.38
  -1  11   0   14.36    0.36
   0 -11   0    0.62    0.13
   0 -11   0    0.33    0.12
   0 -11   0    0.26    0.13
   0 -11   0    0.18    0.11
   0 -11   0    0.48    0.13
   0 -11   0    0.42    0.10
   0  11   0    0.35    0.10
   0  11   0    0.33    0.10
   0  11   0    0.24    0.12
   0  11   0    0.34    0.12
   0  11   0    0.36    0.12
   0  11   0    0.21    0.10
  -1 -11   0   14.35    0.37
  -1 -11   0   14.19    0.38
  -1 -11   0   13.73    0.35
  -1 -11   0   13.89    0.38
  -1 -11   0   14.10    0.38
   1  11   0   14.31    0.35
   1  11   0   14.47    0.37
   1  11   0   14.35    0.38
   1  11   0   14.55    0.36
   1  11   0   14.27    0.37
   1  11   0   14.25    0.37
  -2 -11   0    0.39    0.12
  -2 -11   0    0.37    0.11
  -2 -11   0    0.28    0.12
  -2 -11   0    0.30    0.13
  -2 -11   0    0.27    0.14
   2  11   0    0.65    0.14
   2  11   0    0.36    0.12
   2  11   0    0.42    0.09
   2  11   0    0.27    0.12
   2  11   0    0.38    0.13
   2  11   0    0.34    0.09
  -3 -11   0    1.60    0.16
  -3 -11   0    1.55    0.15
  -3 -11   0    1.71    0.18
  -3 -11   0    1.74    0.15
  -3 -11   0    1.64    0.14
   3  11   0    1.44    0.14
   3  11   0    1.65    0.14
   3  11   0    1.75    0.13
   3  11   0    1.76    0.17
   3  11   0    1.62    0.17
   3  11   0    1.58    0.14
   3  11   0    1.53    0.13
  -4 -11   0    0.13    0.15
  -4 -11   0    0.35    0.14
  -4 -11   0    0.13    0.11
  -4 -11   0    0.08    0.15
  -4 -11   0    0.22    0.12
   4  11   0    0.03    0.09
   4  11   0    0.24    0.13
   4  11   0    0.28    0.14
   4  11   0    0.10    0.11
   4  11   0    0.12    0.09
   4  11   0    0.11    0.12
  -5 -11   0    0.36    0.13
  -5 -11   0    0.41    0.13
  -5 -11   0    0.34    0.17
  -5 -11   0    0.27    0.12
   5  11   0    0.32    0.09
   5  11   0    0.19    0.13
   5  11   0    0.05    0.12
   5  11   0    0.30    0.14
   5  11   0    0.41    0.12
   5  11   0    0.40    0.11
  -6 -11   0    0.15    0.10
  -6 -11   0    0.30    0.13
  -6 -11   0    0.29    0.14
  -6 -11   0    0.09    0.13
   6  11   0    0.00    0.10
   6  11   0    0.18    0.14
   6  11   0   -0.14    0.12
   6  11   0    0.30    0.17
   6  11   0    0.22    0.14
   6  11   0    0.14    0.15
  -7 -11   0    5.47    0.23
  -7 -11   0    5.80    0.32
  -7 -11   0    5.54    0.24
   7  11   0    5.05    0.23
   7  11   0    5.56    0.26
   7  11   0    5.46    0.25
   7  11   0    5.61    0.27
   7  11   0    5.08    0.26
  -8 -11   0    1.15    0.17
  -8 -11   0    1.36    0.19
   8  11   0    1.32    0.21
   8  11   0    1.11    0.17
   8  11   0    1.07    0.18
   8  11   0    1.08    0.16
   8  11   0    0.99    0.16
  -9 -11   0    0.42    0.16
   9  11   0    0.21    0.17
   9  11   0   -0.05    0.15
   9  11   0    0.07    0.19
   9  11   0    0.32    0.17
 -10 -11   0    0.54    0.17
  10  11   0    0.36    0.18
  10  11   0    0.46    0.19
  10  11   0    0.33    0.18
  10  11   0    0.23    0.17
 -11 -11   0    4.28    0.26
  11  11   0    4.79    0.29
  11  11   0    4.32    0.27
  11  11   0    4.66    0.30
  10 -12   0    0.57    0.24
  10 -12   0    0.22    0.21
 -10  12   0    0.02    0.17
 -10  12   0    0.01    0.16
   9 -12   0   -0.05    0.18
   9 -12   0   -0.23    0.20
  -9  12   0    0.02    0.14
  -9  12   0   -0.11    0.13
  -9  12   0    0.14    0.15
   8 -12   0    0.37    0.20
   8 -12   0    0.25    0.22
  -8  12   0    0.19    0.15
  -8  12   0    0.36    0.16
  -8  12   0    0.48    0.15
   7 -12   0    3.16    0.22
   7 -12   0    2.61    0.25
  -7  12   0    2.95    0.21
  -7  12   0    2.91    0.20
  -7  12   0    3.04    0.20
   6 -12   0    1.61    0.16
   6 -12   0    1.40    0.18
   6 -12   0    1.39    0.21
  -6  12   0    1.42    0.18
  -6  12   0    1.53    0.16
  -6  12   0    1.33    0.17
  -6  12   0    1.38    0.14
   5 -12   0    2.86    0.19
   5 -12   0    2.37    0.20
   5 -12   0    2.53    0.21
  -5  12   0    2.47    0.18
  -5  12   0    2.72    0.20
  -5  12   0    2.34    0.22
  -5  12   0    2.65    0.21
  -5  12   0    2.63    0.19
   4 -12   0    6.65    0.27
   4 -12   0    5.90    0.27
   4 -12   0    5.45    0.24
  -4  12   0    5.66    0.22
  -4  12   0    5.36    0.22
  -4  12   0    5.09    0.25
  -4  12   0    5.53    0.24
  -4  12   0    5.53    0.24
  -4  12   0    5.30    0.24
   3 -12   0    0.19    0.10
   3 -12   0    0.34    0.15
   3 -12   0    0.19    0.11
   3 -12   0    0.20    0.13
  -3  12   0    0.27    0.12
  -3  12   0    0.25    0.13
  -3  12   0    0.37    0.14
  -3  12   0    0.42    0.13
  -3  12   0    0.00    0.13
  -3  12   0    0.25    0.13
   2 -12   0    0.09    0.12
   2 -12   0   -0.06    0.10
   2 -12   0    0.33    0.14
   2 -12   0    0.04    0.15
  -2  12   0    0.11    0.13
  -2  12   0    0.20    0.12
  -2  12   0    0.12    0.11
  -2  12   0    0.30    0.12
  -2  12   0    0.02    0.12
   1 -12   0    0.74    0.10
   1 -12   0    0.60    0.15
   1 -12   0    0.52    0.15
   1 -12   0    0.50    0.15
  -1  12   0    0.60    0.12
  -1  12   0    0.77    0.13
  -1  12   0    0.59    0.13
  -1  12   0    0.71    0.13
  -1  12   0    0.84    0.14
  -1  12   0    0.65    0.14
   0 -12   0    5.39    0.24
   0 -12   0    5.78    0.24
   0 -12   0    5.61    0.23
   0 -12   0    5.09    0.21
   0 -12   0    5.46    0.19
   0  12   0    5.76    0.22
   0  12   0    5.47    0.20
   0  12   0    5.65    0.23
   0  12   0    5.29    0.24
   0  12   0    5.25    0.24
   0  12   0    5.33    0.22
  -1 -12   0    0.81    0.14
  -1 -12   0    0.96    0.14
  -1 -12   0    0.70    0.11
  -1 -12   0    0.71    0.12
  -1 -12   0    0.67    0.15
   1  12   0    0.98    0.14
   1  12   0    0.88    0.13
   1  12   0    0.65    0.15
   1  12   0    0.62    0.11
   1  12   0    0.77    0.11
   1  12   0    0.85    0.14
  -2 -12   0   -0.06    0.12
  -2 -12   0    0.17    0.12
  -2 -12   0    0.06    0.13
  -2 -12   0    0.17    0.13
  -2 -12   0    0.24    0.14
   2  12   0    0.11    0.11
   2  12   0   -0.02    0.12
   2  12   0    0.15    0.10
   2  12   0   -0.01    0.12
   2  12   0    0.07    0.10
   2  12   0    0.19    0.11
  -3 -12   0    0.43    0.12
  -3 -12   0    0.48    0.14
  -3 -12   0    0.39    0.13
  -3 -12   0    0.19    0.13
  -3 -12   0    0.27    0.13
   3  12   0    0.37    0.14
   3  12   0    0.21    0.12
   3  12   0    0.08    0.12
   3  12   0    0.09    0.10
   3  12   0    0.31    0.14
   3  12   0    0.32    0.10
   3  12   0    0.29    0.12
  -4 -12   0    5.45    0.24
  -4 -12   0    5.25    0.22
  -4 -12   0    5.94    0.29
  -4 -12   0    5.71    0.26
  -4 -12   0    5.58    0.22
   4  12   0    4.79    0.21
   4  12   0    5.67    0.24
   4  12   0    5.55    0.26
   4  12   0    5.38    0.22
   4  12   0    5.33    0.19
   4  12   0    5.62    0.24
  -5 -12   0    3.04    0.26
  -5 -12   0    2.73    0.19
  -5 -12   0    2.88    0.19
   5  12   0    2.47    0.20
   5  12   0    2.52    0.18
   5  12   0    2.57    0.21
   5  12   0    2.80    0.19
   5  12   0    2.62    0.18
  -6 -12   0    1.72    0.17
  -6 -12   0    1.92    0.22
  -6 -12   0    1.54    0.17
   6  12   0    1.23    0.14
   6  12   0    1.88    0.21
   6  12   0    1.27    0.16
   6  12   0    1.87    0.17
   6  12   0    1.87    0.16
   6  12   0    1.60    0.16
  -7 -12   0    2.85    0.21
  -7 -12   0    2.75    0.20
   7  12   0    2.69    0.19
   7  12   0    3.45    0.24
   7  12   0    3.00    0.23
   7  12   0    2.96    0.20
   7  12   0    2.54    0.21
  -8 -12   0    0.66    0.16
   8  12   0    0.87    0.21
   8  12   0    0.36    0.17
   8  12   0    0.68    0.18
   8  12   0    0.28    0.15
  -9 -12   0    0.54    0.16
   9  12   0    0.10    0.15
   9  12   0   -0.32    0.16
   9  12   0    0.03    0.20
   9  12   0   -0.21    0.18
 -10 -12   0    0.08    0.14
  10  12   0    0.33    0.18
  10  12   0    0.06    0.19
  10  12   0    0.31    0.18
  10  12   0    0.33    0.19
   9 -13   0    0.18    0.19
   9 -13   0    0.49    0.19
  -9  13   0    0.12    0.18
  -9  13   0    0.34    0.14
   8 -13   0    0.26    0.17
   8 -13   0    0.12    0.22
  -8  13   0   -0.12    0.16
  -8  13   0   -0.05    0.15
  -8  13   0    0.06    0.17
   7 -13   0    3.73    0.27
  -7  13   0    3.25    0.22
  -7  13   0    3.04    0.24
  -7  13   0    3.60    0.23
   6 -13   0    4.84    0.28
  -6  13   0    4.63    0.22
  -6  13   0    4.55    0.22
  -6  13   0    4.33    0.25
  -6  13   0    4.86    0.23
   5 -13   0    3.05    0.25
   5 -13   0    3.33    0.18
  -5  13   0    3.59    0.21
  -5  13   0    3.26    0.21
  -5  13   0    3.31    0.24
  -5  13   0    3.53    0.20
   4 -13   0    1.98    0.17
   4 -13   0    2.36    0.23
  -4  13   0    2.11    0.20
  -4  13   0    1.92    0.17
  -4  13   0    2.18    0.18
   3 -13   0    1.48    0.19
   3 -13   0    1.43    0.17
  -3  13   0    1.59    0.16
  -3  13   0    1.47    0.17
  -3  13   0    1.61    0.14
  -3  13   0    1.56    0.16
   2 -13   0    7.00    0.28
   2 -13   0    6.75    0.22
   2 -13   0    7.03    0.26
  -2  13   0    6.89    0.26
  -2  13   0    6.82    0.25
  -2  13   0    6.54    0.27
  -2  13   0    6.88    0.27
  -2  13   0    6.72    0.26
   1 -13   0    0.06    0.15
   1 -13   0   -0.02    0.15
   1 -13   0    0.29    0.13
   1 -13   0    0.17    0.11
  -1  13   0    0.08    0.12
  -1  13   0    0.01    0.15
  -1  13   0    0.26    0.13
  -1  13   0    0.08    0.11
  -1  13   0    0.25    0.13
  -1  13   0    0.21    0.13
   0 -13   0   -0.09    0.14
   0 -13   0    0.02    0.10
   0 -13   0   -0.13    0.12
   0 -13   0   -0.19    0.14
   0  13   0    0.04    0.13
   0  13   0    0.08    0.12
   0  13   0   -0.03    0.11
   0  13   0   -0.03    0.13
   0  13   0   -0.07    0.14
   0  13   0    0.01    0.13
  -1 -13   0    0.10    0.14
  -1 -13   0    0.23    0.13
  -1 -13   0    0.11    0.14
  -1 -13   0    0.28    0.12
  -1 -13   0    0.43    0.13
   1  13   0    0.13    0.12
   1  13   0    0.23    0.10
   1  13   0    0.44    0.13
   1  13   0    0.25    0.13
   1  13   0    0.29    0.14
   1  13   0    0.02    0.13
  -2 -13   0    6.85    0.24
  -2 -13   0    6.79    0.24
  -2 -13   0    7.47    0.29
  -2 -13   0    7.44    0.29
   2  13   0    6.94    0.23
   2  13   0    7.29    0.27
   2  13   0    7.38    0.27
   2  13   0    6.93    0.29
   2  13   0    6.80    0.25
   2  13   0    7.28    0.26
  -3 -13   0    1.57    0.15
  -3 -13   0    1.55    0.17
  -3 -13   0    1.64    0.18
  -3 -13   0    1.51    0.17
   3  13   0    1.47    0.15
   3  13   0    1.45    0.15
   3  13   0    1.59    0.15
   3  13   0    1.56    0.17
   3  13   0    1.74    0.14
   3  13   0    1.52    0.17
  -4 -13   0    1.99    0.18
  -4 -13   0    1.98    0.17
  -4 -13   0    2.71    0.24
  -4 -13   0    2.15    0.21
   4  13   0    2.13    0.18
   4  13   0    1.82    0.18
   4  13   0    2.17    0.19
   4  13   0    1.85    0.17
   4  13   0    2.12    0.20
   4  13   0    2.11    0.21
  -5 -13   0    3.23    0.20
  -5 -13   0    3.34    0.21
  -5 -13   0    3.46    0.24
   5  13   0    3.16    0.20
   5  13   0    3.39    0.24
   5  13   0    3.30    0.20
   5  13   0    3.33    0.23
   5  13   0    3.39    0.20
  -6 -13   0    4.60    0.23
  -6 -13   0    4.89    0.26
   6  13   0    5.06    0.26
   6  13   0    5.21    0.26
   6  13   0    4.56    0.26
   6  13   0    4.92    0.28
   6  13   0    4.73    0.23
  -7 -13   0    3.47    0.22
   7  13   0    3.35    0.24
   7  13   0    3.71    0.26
   7  13   0    3.44    0.22
   7  13   0    3.77    0.24
  -8 -13   0   -0.06    0.15
   8  13   0   -0.25    0.15
   8  13   0    0.17    0.17
   8  13   0    0.14    0.17
   8  13   0   -0.13    0.14
  -9 -13   0    0.27    0.14
   9  13   0    0.40    0.18
   9  13   0    0.55    0.22
   9  13   0    0.27    0.19
   9  13   0    0.36    0.19
   7 -14   0    0.13    0.17
  -7  14   0    0.04    0.15
  -7  14   0   -0.02    0.15
  -7  14   0    0.14    0.14
   6 -14   0   -0.14    0.15
  -6  14   0    0.08    0.14
  -6  14   0    0.20    0.15
  -6  14   0   -0.28    0.15
   5 -14   0   -0.13    0.15
   5 -14   0    0.44    0.15
  -5  14   0    0.10    0.15
  -5  14   0    0.19    0.15
  -5  14   0    0.22    0.14
   4 -14   0   -0.10    0.17
   4 -14   0   -0.01    0.15
  -4  14   0   -0.01    0.13
  -4  14   0    0.04    0.14
  -4  14   0   -0.15    0.11
   3 -14   0    1.36    0.16
   3 -14   0    1.54    0.20
  -3  14   0    1.26    0.16
  -3  14   0    1.34    0.15
  -3  14   0    1.58    0.16
   2 -14   0    0.59    0.18
   2 -14   0    0.60    0.16
  -2  14   0    0.91    0.14
  -2  14   0    0.84    0.15
  -2  14   0    0.63    0.15
  -2  14   0    1.10    0.16
   1 -14   0    3.80    0.23
   1 -14   0    4.15    0.24
  -1  14   0    3.66    0.22
  -1  14   0    3.87    0.30
  -1  14   0    3.98    0.22
  -1  14   0    3.94    0.20
  -1  14   0    4.51    0.22
   0 -14   0    0.81    0.17
   0 -14   0    0.56    0.12
   0 -14   0    0.92    0.18
   0  14   0    0.49    0.15
   0  14   0    0.65    0.15
   0  14   0    0.56    0.15
   0  14   0    0.86    0.12
   0  14   0    0.79    0.15
  -1 -14   0    4.11    0.22
  -1 -14   0    4.05    0.23
  -1 -14   0    4.16    0.20
   1  14   0    3.78    0.20
   1  14   0    4.12    0.23
   1  14   0    4.24    0.23
   1  14   0    4.22    0.19
   1  14   0    3.83    0.23
  -2 -14   0    0.84    0.16
  -2 -14   0    0.80    0.15
  -2 -14   0    1.16    0.17
  -2 -14   0    0.58    0.12
   2  14   0    0.88    0.16
   2  14   0    0.73    0.15
   2  14   0    0.89    0.17
   2  14   0    0.78    0.12
   2  14   0    0.93    0.17
   2  14   0    0.82    0.16
  -3 -14   0    1.20    0.17
  -3 -14   0    1.30    0.19
  -3 -14   0    1.49    0.15
  -3 -14   0    1.50    0.19
   3  14   0    1.48    0.16
   3  14   0    1.41    0.16
   3  14   0    1.54    0.16
   3  14   0    1.41    0.17
   3  14   0    1.42    0.18
  -4 -14   0    0.08    0.14
  -4 -14   0   -0.06    0.13
  -4 -14   0    0.10    0.14
   4  14   0   -0.01    0.15
   4  14   0    0.08    0.21
   4  14   0    0.05    0.15
   4  14   0    0.12    0.16
  -5 -14   0    0.04    0.14
  -5 -14   0    0.12    0.14
   5  14   0    0.07    0.13
   5  14   0    0.02    0.16
   5  14   0    0.05    0.14
  -6 -14   0    0.25    0.18
  -6 -14   0    0.05    0.14
   6  14   0   -0.04    0.19
   6  14   0   -0.20    0.15
   6  14   0    0.11    0.15
   6  14   0    0.09    0.17
  -7 -14   0    0.19    0.18
   7  14   0    0.07    0.15
   7  14   0    0.23    0.18
   7  14   0   -0.05    0.16
   7  14   0    0.01    0.17
   6 -15   0    0.15    0.20
  -6  15   0    0.25    0.20
  -6  15   0    0.24    0.16
  -6  15   0    0.22    0.17
   5 -15   0    0.35    0.16
   5 -15   0    0.26    0.20
  -5  15   0    0.19    0.16
  -5  15   0    0.07    0.15
  -5  15   0    0.12    0.16
   4 -15   0    0.19    0.16
   4 -15   0    0.17    0.13
  -4  15   0    0.16    0.16
  -4  15   0    0.14    0.15
  -4  15   0    0.22    0.15
   3 -15   0    0.75    0.19
   3 -15   0    0.93    0.18
  -3  15   0    0.75    0.18
  -3  15   0    0.50    0.15
  -3  15   0    0.63    0.16
   2 -15   0    0.09    0.14
   2 -15   0   -0.03    0.13
  -2  15   0    0.01    0.15
  -2  15   0    0.03    0.14
  -2  15   0    0.12    0.13
  -2  15   0    0.22    0.15
   1 -15   0    0.60    0.15
   1 -15   0    0.41    0.17
  -1  15   0    0.64    0.13
  -1  15   0    0.71    0.16
  -1  15   0    0.62    0.15
  -1  15   0    0.52    0.15
   0 -15   0    0.06    0.13
   0 -15   0    0.29    0.14
   0  15   0   -0.03    0.15
   0  15   0    0.15    0.12
   0  15   0    0.33    0.15
   0  15   0    0.03    0.14
  -1 -15   0    0.29    0.13
  -1 -15   0    0.61    0.14
  -1 -15   0    0.66    0.18
   1  15   0    0.61    0.15
   1  15   0    0.73    0.13
   1  15   0    0.35    0.16
   1  15   0    0.57    0.16
  -2 -15   0    0.06    0.11
  -2 -15   0    0.05    0.15
  -2 -15   0    0.05    0.14
   2  15   0    0.33    0.13
   2  15   0    0.15    0.15
   2  15   0    0.19    0.14
   2  15   0    0.13    0.13
  -3 -15   0    0.54    0.13
  -3 -15   0    0.72    0.16
  -3 -15   0    0.87    0.17
   3  15   0    1.01    0.18
   3  15   0    0.91    0.17
   3  15   0    0.86    0.15
  -4 -15   0    0.02    0.13
  -4 -15   0    0.23    0.15
  -4 -15   0    0.21    0.15
   4  15   0    0.19    0.13
   4  15   0   -0.04    0.17
   4  15   0    0.24    0.15
  -5 -15   0    0.17    0.14
  -5 -15   0    0.24    0.16
   5  15   0    0.23    0.17
   5  15   0   -0.25    0.16
   5  15   0    0.18    0.15
  -6 -15   0    0.32    0.15
   6  15   0    0.14    0.21
   6  15   0    0.24    0.14
   6  15   0    0.11    0.15
   6  15   0    0.27    0.15
   3 -16   0    4.05    0.24
   3 -16   0    3.76    0.23
  -3  16   0    3.80    0.24
  -3  16   0    3.24    0.25
  -3  16   0    3.93    0.25
  -3  16   0    3.93    0.24
   2 -16   0    0.63    0.16
   2 -16   0    0.76    0.16
  -2  16   0    0.74    0.15
  -2  16   0    0.78    0.17
  -2  16   0    0.66    0.17
  -2  16   0    0.90    0.18
   1 -16   0    0.75    0.19
   1 -16   0    0.40    0.15
  -1  16   0    0.60    0.14
  -1  16   0    0.65    0.17
  -1  16   0    0.54    0.16
  -1  16   0    0.58    0.16
   0 -16   0    0.16    0.18
   0 -16   0    0.28    0.17
   0  16   0    0.50    0.18
   0  16   0    0.21    0.16
   0  16   0    0.14    0.16
   0  16   0    0.59    0.13
  -1 -16   0    0.55    0.16
  -1 -16   0    0.59    0.17
   1  16   0    0.31    0.16
   1  16   0    0.50    0.17
   1  16   0    0.69    0.16
   1  16   0    0.80    0.23
  -2 -16   0    0.90    0.18
  -2 -16   0    1.27    0.21
   2  16   0    1.00    0.17
   2  16   0    0.76    0.18
   2  16   0    0.93    0.19
  -3 -16   0    3.67    0.24
   3  16   0    3.80    0.25
   3  16   0    3.87    0.25
   3  16   0    3.71    0.23
   3  16  -1    0.28    0.18
   3  16  -1    0.33    0.18
   3  16  -1    0.04    0.16
  -3 -16   1    0.25    0.16
  -3 -16   1   -0.01    0.13
   2  16  -1    2.17    0.21
   2  16  -1    2.21    0.21
   2  16  -1    2.79    0.22
  -2 -16   1    2.16    0.21
  -2 -16   1    2.21    0.22
   1  16  -1    0.45    0.18
   1  16  -1    0.41    0.17
   1  16  -1    0.37    0.14
  -1 -16   1    0.55    0.16
  -1 -16   1    0.44    0.15
   0  16  -1    0.28    0.16
   0  16  -1    0.26    0.12
   0  16  -1    0.06    0.15
   0  16  -1   -0.19    0.15
   0 -16   1    0.21    0.19
   0 -16   1    0.32    0.18
  -1  16  -1    0.69    0.17
  -1  16  -1    0.75    0.14
  -1  16  -1    0.44    0.17
  -1  16  -1    0.61    0.17
   1 -16   1    0.93    0.20
   1 -16   1    0.53    0.19
  -2  16  -1    2.43    0.21
  -2  16  -1    2.07    0.21
  -2  16  -1    2.14    0.21
  -2  16  -1    2.64    0.20
   2 -16   1    2.66    0.24
   2 -16   1    2.33    0.23
  -3  16  -1    0.47    0.17
  -3  16  -1    0.05    0.15
  -3  16  -1    0.20    0.16
  -3  16  -1    0.21    0.17
   3 -16   1    0.35    0.19
   3 -16   1    0.13    0.15
   6  15  -1    0.54    0.19
   6  15  -1    0.70    0.19
   6  15  -1    0.62    0.19
   6  15  -1    0.77    0.18
  -6 -15   1    0.55    0.17
   5  15  -1    1.19    0.17
   5  15  -1    1.35    0.20
   5  15  -1    0.96    0.19
  -5 -15   1    0.85    0.17
   4  15  -1    0.08    0.17
   4  15  -1   -0.06    0.16
   4  15  -1    0.09    0.15
  -4 -15   1   -0.01    0.14
  -4 -15   1    0.07    0.15
  -4 -15   1    0.16    0.15
   3  15  -1    0.48    0.16
   3  15  -1    0.58    0.17
   3  15  -1    0.77    0.18
  -3 -15   1    0.54    0.16
  -3 -15   1    0.55    0.14
  -3 -15   1    0.56    0.14
   2  15  -1   -0.01    0.14
   2  15  -1    0.25    0.16
   2  15  -1    0.02    0.12
  -2 -15   1    0.34    0.15
  -2 -15   1   -0.01    0.15
   1  15  -1    0.43    0.16
   1  15  -1    0.60    0.12
   1  15  -1    0.44    0.15
   1  15  -1    0.18    0.15
  -1 -15   1    0.62    0.18
  -1 -15   1    0.29    0.16
   0  15  -1    0.85    0.16
   0  15  -1    0.74    0.16
   0  15  -1    0.79    0.13
   0  15  -1    0.77    0.16
   0 -15   1    0.73    0.16
   0 -15   1    0.70    0.18
  -1  15  -1    0.34    0.15
  -1  15  -1    0.60    0.13
  -1  15  -1    0.60    0.16
  -1  15  -1    0.23    0.15
   1 -15   1    0.29    0.15
   1 -15   1    0.56    0.15
  -2  15  -1    0.09    0.15
  -2  15  -1    0.06    0.13
  -2  15  -1   -0.01    0.15
  -2  15  -1   -0.03    0.14
   2 -15   1    0.24    0.14
   2 -15   1   -0.05    0.17
  -3  15  -1    0.34    0.15
  -3  15  -1    0.59    0.15
  -3  15  -1    0.69    0.16
   3 -15   1    0.57    0.17
   3 -15   1    0.66    0.19
  -4  15  -1    0.09    0.16
  -4  15  -1    0.07    0.15
  -4  15  -1   -0.17    0.14
   4 -15   1    0.07    0.16
   4 -15   1   -0.09    0.15
  -5  15  -1    0.87    0.17
  -5  15  -1    0.96    0.17
   5 -15   1    1.26    0.18
   5 -15   1    1.00    0.21
  -6  15  -1    0.34    0.17
  -6  15  -1    0.66    0.15
   6 -15   1    0.49    0.22
   7  14  -1    0.71    0.22
   7  14  -1    1.05    0.20
   7  14  -1    0.97    0.17
   7  14  -1    1.26    0.19
  -7 -14   1    0.81    0.16
   6  14  -1    0.74    0.17
   6  14  -1    0.90    0.17
   6  14  -1    0.69    0.18
   6  14  -1    0.48    0.18
  -6 -14   1    0.70    0.15
   5  14  -1    2.87    0.21
   5  14  -1    3.01    0.23
   5  14  -1    3.53    0.24
  -5 -14   1    2.86    0.20
  -5 -14   1    3.09    0.22
   4  14  -1    0.04    0.16
   4  14  -1   -0.06    0.14
   4  14  -1    0.01    0.12
   4  14  -1    0.16    0.15
  -4 -14   1    0.01    0.12
  -4 -14   1   -0.04    0.14
  -4 -14   1    0.04    0.17
   3  14  -1    0.05    0.14
   3  14  -1    0.15    0.15
   3  14  -1    0.36    0.12
   3  14  -1    0.04    0.12
  -3 -14   1    0.10    0.11
  -3 -14   1   -0.09    0.16
  -3 -14   1    0.01    0.14
   2  14  -1    0.29    0.14
   2  14  -1    0.02    0.14
   2  14  -1    0.20    0.12
   2  14  -1   -0.05    0.13
   2  14  -1    0.17    0.10
   2  14  -1    0.00    0.11
  -2 -14   1    0.50    0.15
  -2 -14   1    0.00    0.15
  -2 -14   1    0.02    0.13
  -2 -14   1    0.03    0.12
   1  14  -1    0.24    0.15
   1  14  -1    0.50    0.13
   1  14  -1    0.27    0.14
   1  14  -1    0.60    0.14
   1  14  -1    0.44    0.13
   1  14  -1    0.44    0.15
  -1 -14   1    0.42    0.16
  -1 -14   1    0.26    0.12
  -1 -14   1    0.61    0.14
   0  14  -1    0.06    0.16
   0  14  -1    0.26    0.14
   0  14  -1    0.30    0.14
   0  14  -1    0.20    0.14
   0  14  -1    0.27    0.11
   0 -14   1    0.31    0.14
   0 -14   1    0.35    0.13
  -1  14  -1    0.61    0.15
  -1  14  -1    0.50    0.14
  -1  14  -1    0.33    0.12
  -1  14  -1    0.38    0.12
   1 -14   1    0.33    0.16
   1 -14   1    0.40    0.14
  -2  14  -1    0.09    0.14
  -2  14  -1    0.22    0.13
  -2  14  -1   -0.06    0.13
  -2  14  -1   -0.32    0.13
   2 -14   1    0.07    0.15
   2 -14   1   -0.03    0.16
  -3  14  -1    0.29    0.11
  -3  14  -1    0.15    0.13
  -3  14  -1    0.20    0.14
   3 -14   1    0.05    0.17
   3 -14   1    0.18    0.13
  -4  14  -1    0.13    0.14
  -4  14  -1   -0.07    0.14
  -4  14  -1    0.09    0.14
   4 -14   1   -0.03    0.17
   4 -14   1    0.05    0.12
  -5  14  -1    3.12    0.22
  -5  14  -1    3.34    0.21
  -5  14  -1    3.29    0.22
   5 -14   1    3.09    0.22
   5 -14   1    3.14    0.19
  -6  14  -1    0.57    0.16
  -6  14  -1    0.47    0.16
   6 -14   1    0.45    0.17
  -7  14  -1    0.77    0.15
  -7  14  -1    0.59    0.18
   7 -14   1    0.93    0.19
   9  13  -1    1.90    0.25
   9  13  -1    1.49    0.19
   9  13  -1    1.58    0.22
   9  13  -1    1.88    0.21
  -9 -13   1    1.94    0.20
   8  13  -1    3.42    0.26
   8  13  -1    3.38    0.24
   8  13  -1    3.64    0.25
   8  13  -1    3.08    0.25
  -8 -13   1    3.60    0.23
   7  13  -1    0.22    0.15
   7  13  -1    0.44    0.14
   7  13  -1    0.19    0.16
   7  13  -1    0.33    0.17
  -7 -13   1    0.30    0.15
   6  13  -1    0.37    0.17
   6  13  -1    0.40    0.16
   6  13  -1    0.41    0.17
   6  13  -1    0.58    0.16
  -6 -13   1    0.45    0.14
   5  13  -1    2.78    0.21
   5  13  -1    3.08    0.20
   5  13  -1    3.30    0.22
   5  13  -1    2.86    0.20
   5  13  -1    3.19    0.22
  -5 -13   1    3.46    0.21
  -5 -13   1    3.52    0.27
  -5 -13   1    3.16    0.20
   4  13  -1    0.41    0.12
   4  13  -1    0.24    0.16
   4  13  -1    0.46    0.15
   4  13  -1    0.68    0.15
   4  13  -1    0.33    0.14
  -4 -13   1    0.51    0.17
  -4 -13   1    0.45    0.13
  -4 -13   1    0.53    0.14
  -4 -13   1    0.59    0.17
   3  13  -1    4.49    0.25
   3  13  -1    4.16    0.21
   3  13  -1    4.14    0.22
   3  13  -1    4.10    0.23
   3  13  -1    4.19    0.18
   3  13  -1    4.32    0.22
  -3 -13   1    4.59    0.26
  -3 -13   1    4.44    0.25
  -3 -13   1    3.94    0.21
  -3 -13   1    4.27    0.22
   2  13  -1    0.67    0.14
   2  13  -1    0.85    0.15
   2  13  -1    1.24    0.12
   2  13  -1    0.93    0.14
   2  13  -1    0.78    0.14
   2  13  -1    1.02    0.15
  -2 -13   1    0.86    0.12
  -2 -13   1    1.01    0.16
  -2 -13   1    0.91    0.18
  -2 -13   1    1.07    0.16
  -2 -13   1    0.97    0.16
   1  13  -1    2.04    0.17
   1  13  -1    2.29    0.19
   1  13  -1    1.95    0.18
   1  13  -1    1.87    0.16
   1  13  -1    1.91    0.15
   1  13  -1    2.13    0.18
  -1 -13   1    2.02    0.16
  -1 -13   1    2.14    0.19
  -1 -13   1    1.80    0.16
  -1 -13   1    1.85    0.18
  -1 -13   1    2.57    0.19
   0  13  -1    0.81    0.14
   0  13  -1    0.72    0.12
   0  13  -1    0.92    0.13
   0  13  -1    0.78    0.12
   0  13  -1    0.65    0.14
   0  13  -1    0.78    0.14
   0 -13   1    0.98    0.16
   0 -13   1    0.53    0.16
   0 -13   1    0.67    0.14
   0 -13   1    0.67    0.12
  -1  13  -1    2.00    0.17
  -1  13  -1    1.89    0.17
  -1  13  -1    2.18    0.19
  -1  13  -1    2.32    0.19
  -1  13  -1    1.76    0.16
  -1  13  -1    2.04    0.20
   1 -13   1    1.83    0.14
   1 -13   1    2.03    0.20
   1 -13   1    2.10    0.17
   1 -13   1    1.74    0.17
  -2  13  -1    0.83    0.14
  -2  13  -1    0.75    0.15
  -2  13  -1    0.63    0.12
  -2  13  -1    0.87    0.15
  -2  13  -1    0.68    0.13
   2 -13   1    0.99    0.14
   2 -13   1    1.03    0.18
   2 -13   1    0.58    0.16
  -3  13  -1    3.78    0.24
  -3  13  -1    4.48    0.21
  -3  13  -1    4.08    0.21
  -3  13  -1    4.44    0.20
  -3  13  -1    3.30    0.27
   3 -13   1    3.97    0.20
   3 -13   1    4.24    0.25
  -4  13  -1    0.53    0.12
  -4  13  -1    0.77    0.13
  -4  13  -1    0.24    0.13
   4 -13   1    0.76    0.19
   4 -13   1    0.48    0.15
  -5  13  -1    2.84    0.22
  -5  13  -1    3.20    0.20
  -5  13  -1    2.92    0.23
  -5  13  -1    2.98    0.18
   5 -13   1    3.16    0.24
   5 -13   1    3.48    0.21
  -6  13  -1    0.31    0.13
  -6  13  -1    0.46    0.16
  -6  13  -1    0.34    0.15
   6 -13   1    0.43    0.19
  -7  13  -1    0.20    0.15
  -7  13  -1    0.32    0.16
  -7  13  -1    0.23    0.18
   7 -13   1    0.10    0.17
   7 -13   1    0.45    0.20
  -8  13  -1    3.06    0.23
  -8  13  -1    3.12    0.21
   8 -13   1    3.17    0.24
   8 -13   1    2.84    0.24
  -9  13  -1    1.61    0.20
  -9  13  -1    1.34    0.19
   9 -13   1    1.22    0.20
   9 -13   1    1.11    0.25
  10  12  -1    1.35    0.20
  10  12  -1    1.29    0.20
  10  12  -1    1.09    0.21
  10  12  -1    1.09    0.21
 -10 -12   1    1.14    0.19
   9  12  -1    0.81    0.16
   9  12  -1    0.97    0.18
   9  12  -1    0.70    0.19
   9  12  -1    0.87    0.21
  -9 -12   1    0.65    0.17
   8  12  -1    1.09    0.21
   8  12  -1    1.01    0.16
   8  12  -1    0.84    0.18
   8  12  -1    0.91    0.17
  -8 -12   1    0.93    0.16
   7  12  -1    0.39    0.14
   7  12  -1    0.31    0.14
   7  12  -1    0.24    0.16
   7  12  -1    0.28    0.18
   7  12  -1    0.25    0.16
  -7 -12   1    0.21    0.14
   6  12  -1    3.30    0.22
   6  12  -1    3.48    0.21
   6  12  -1    3.66    0.23
   6  12  -1    3.27    0.24
   6  12  -1    3.24    0.21
   6  12  -1    3.18    0.22
  -6 -12   1    3.01    0.20
  -6 -12   1    3.59    0.27
  -6 -12   1    3.43    0.20
  -6 -12   1    3.41    0.21
   5  12  -1    2.24    0.20
   5  12  -1    2.05    0.19
   5  12  -1    2.10    0.18
   5  12  -1    1.93    0.17
   5  12  -1    2.14    0.18
  -5 -12   1    1.92    0.18
  -5 -12   1    2.10    0.18
  -5 -12   1    2.17    0.25
  -5 -12   1    1.99    0.19
   4  12  -1    8.84    0.30
   4  12  -1    9.04    0.30
   4  12  -1    8.60    0.28
   4  12  -1    8.80    0.25
   4  12  -1    8.76    0.28
   4  12  -1    8.73    0.28
  -4 -12   1    8.98    0.27
  -4 -12   1    8.59    0.32
  -4 -12   1    8.61    0.29
  -4 -12   1    8.87    0.31
  -4 -12   1    8.78    0.28
   3  12  -1    3.80    0.18
   3  12  -1    4.01    0.16
   3  12  -1    4.43    0.22
   3  12  -1    4.07    0.21
   3  12  -1    4.01    0.22
   3  12  -1    4.01    0.22
  -3 -12   1    3.56    0.20
  -3 -12   1    4.05    0.23
  -3 -12   1    3.98    0.18
  -3 -12   1    4.04    0.25
  -3 -12   1    3.82    0.18
   2  12  -1    6.39    0.24
   2  12  -1    5.87    0.20
   2  12  -1    6.16    0.25
   2  12  -1    6.07    0.23
   2  12  -1    5.99    0.24
   2  12  -1    6.36    0.24
  -2 -12   1    5.94    0.24
  -2 -12   1    5.90    0.22
  -2 -12   1    5.88    0.25
  -2 -12   1    5.81    0.24
  -2 -12   1    6.33    0.27
   1  12  -1    1.25    0.14
   1  12  -1    1.26    0.12
   1  12  -1    1.15    0.13
   1  12  -1    1.40    0.15
   1  12  -1    1.35    0.13
   1  12  -1    1.06    0.14
  -1 -12   1    0.98    0.16
  -1 -12   1    1.20    0.16
  -1 -12   1    1.25    0.12
  -1 -12   1    1.29    0.15
  -1 -12   1    1.10    0.17
  -1 -12   1    0.97    0.11
   0  12  -1    1.35    0.15
   0  12  -1    1.22    0.15
   0  12  -1    1.38    0.14
   0  12  -1    1.50    0.13
   0  12  -1    1.39    0.15
   0  12  -1    1.22    0.14
   0 -12   1    1.21    0.16
   0 -12   1    1.19    0.12
   0 -12   1    1.22    0.15
   0 -12   1    1.35    0.14
   0 -12   1    1.56    0.15
  -1  12  -1    1.28    0.13
  -1  12  -1    1.11    0.14
  -1  12  -1    1.05    0.14
  -1  12  -1    1.30    0.15
  -1  12  -1    1.20    0.15
  -1  12  -1    1.10    0.15
   1 -12   1    1.52    0.17
   1 -12   1    1.17    0.11
   1 -12   1    1.27    0.16
   1 -12   1    1.11    0.14
  -2  12  -1    6.01    0.23
  -2  12  -1    6.42    0.24
  -2  12  -1    6.16    0.23
  -2  12  -1    6.00    0.26
  -2  12  -1    6.20    0.26
   2 -12   1    6.27    0.26
   2 -12   1    6.00    0.23
   2 -12   1    5.77    0.20
   2 -12   1    6.26    0.26
  -3  12  -1    3.93    0.21
  -3  12  -1    3.78    0.19
  -3  12  -1    3.64    0.23
  -3  12  -1    3.71    0.20
  -3  12  -1    3.84    0.23
  -3  12  -1    4.10    0.20
   3 -12   1    3.80    0.20
   3 -12   1    3.98    0.21
   3 -12   1    4.06    0.21
  -4  12  -1    9.30    0.29
  -4  12  -1    8.92    0.32
  -4  12  -1    8.76    0.28
  -4  12  -1    8.74    0.31
  -4  12  -1    8.97    0.29
  -4  12  -1    8.90    0.30
   4 -12   1    8.50    0.27
   4 -12   1    9.21    0.31
   4 -12   1    9.17    0.30
  -5  12  -1    2.10    0.17
  -5  12  -1    1.66    0.17
  -5  12  -1    2.05    0.17
  -5  12  -1    2.25    0.20
   5 -12   1    2.05    0.19
   5 -12   1    2.01    0.19
   5 -12   1    2.20    0.18
  -6  12  -1    3.18    0.19
  -6  12  -1    3.20    0.21
  -6  12  -1    2.95    0.21
   6 -12   1    2.94    0.19
   6 -12   1    3.00    0.22
   6 -12   1    3.15    0.22
   6 -12   1    3.40    0.22
  -7  12  -1    0.25    0.12
  -7  12  -1   -0.17    0.15
  -7  12  -1    0.19    0.13
   7 -12   1    0.24    0.17
   7 -12   1    0.19    0.16
  -8  12  -1    1.11    0.18
  -8  12  -1    0.84    0.17
  -8  12  -1    0.96    0.14
   8 -12   1    1.01    0.21
   8 -12   1    0.86    0.19
  -9  12  -1    0.64    0.18
  -9  12  -1    0.66    0.17
   9 -12   1    0.19    0.22
   9 -12   1    0.49    0.21
 -10  12  -1    1.16    0.19
 -10  12  -1    0.86    0.16
  10 -12   1    0.52    0.23
  10 -12   1    1.09    0.22
  11  11  -1    1.96    0.22
  11  11  -1    2.21    0.23
  11  11  -1    2.38    0.26
 -11 -11   1    2.85    0.27
  10  11  -1    0.40    0.18
  10  11  -1    0.13    0.18
  10  11  -1    0.12    0.16
  10  11  -1   -0.05    0.18
 -10 -11   1    0.19    0.16
   9  11  -1    8.90    0.32
   9  11  -1    8.41    0.30
   9  11  -1    8.71    0.32
   9  11  -1    8.69    0.34
  -9 -11   1    8.35    0.31
   8  11  -1    2.47    0.24
   8  11  -1    2.64    0.20
   8  11  -1    2.24    0.24
   8  11  -1    2.19    0.19
   8  11  -1    2.48    0.19
  -8 -11   1    2.71    0.24
  -8 -11   1    2.13    0.20
   7  11  -1   10.20    0.31
   7  11  -1   10.19    0.33
   7  11  -1    9.69    0.31
   7  11  -1    9.49    0.32
   7  11  -1    9.90    0.33
  -7 -11   1   10.33    0.39
  -7 -11   1    9.85    0.31
   6  11  -1    0.38    0.13
   6  11  -1    0.25    0.14
   6  11  -1    0.42    0.15
   6  11  -1    0.37    0.15
   6  11  -1    0.16    0.10
   6  11  -1    0.48    0.14
  -6 -11   1    0.28    0.13
  -6 -11   1    0.46    0.13
  -6 -11   1    0.41    0.13
  -6 -11   1    0.43    0.15
   5  11  -1    1.82    0.13
   5  11  -1    1.79    0.16
   5  11  -1    1.79    0.17
   5  11  -1    1.80    0.17
   5  11  -1    1.99    0.17
   5  11  -1    1.74    0.16
  -5 -11   1    1.72    0.15
  -5 -11   1    1.71    0.18
  -5 -11   1    1.98    0.20
  -5 -11   1    1.80    0.16
   4  11  -1    7.08    0.25
   4  11  -1    7.53    0.27
   4  11  -1    7.46    0.26
   4  11  -1    7.17    0.25
   4  11  -1    7.65    0.25
   4  11  -1    7.09    0.22
  -4 -11   1    7.31    0.25
  -4 -11   1    7.15    0.25
  -4 -11   1    7.38    0.31
  -4 -11   1    7.28    0.26
  -4 -11   1    7.18    0.24
   3  11  -1    0.93    0.10
   3  11  -1    1.15    0.15
   3  11  -1    0.97    0.11
   3  11  -1    0.99    0.13
   3  11  -1    1.12    0.13
   3  11  -1    1.06    0.12
   3  11  -1    1.11    0.14
  -3 -11   1    1.03    0.14
  -3 -11   1    0.97    0.12
  -3 -11   1    0.92    0.14
  -3 -11   1    0.94    0.16
  -3 -11   1    0.96    0.16
   2  11  -1    6.23    0.22
   2  11  -1    6.22    0.20
   2  11  -1    6.49    0.24
   2  11  -1    6.54    0.24
   2  11  -1    6.59    0.23
   2  11  -1    6.32    0.23
  -2 -11   1    6.56    0.26
  -2 -11   1    6.33    0.24
  -2 -11   1    6.40    0.22
  -2 -11   1    6.34    0.24
  -2 -11   1    6.51    0.21
   1  11  -1   10.75    0.30
   1  11  -1   11.23    0.30
   1  11  -1   10.91    0.28
   1  11  -1   10.63    0.30
   1  11  -1   10.73    0.31
   1  11  -1   10.69    0.32
  -1 -11   1   10.82    0.31
  -1 -11   1   10.89    0.32
  -1 -11   1   10.77    0.33
  -1 -11   1   10.75    0.32
  -1 -11   1   10.86    0.29
   0  11  -1    2.80    0.16
   0  11  -1    3.09    0.20
   0  11  -1    3.29    0.17
   0  11  -1    3.01    0.19
   0  11  -1    3.04    0.18
   0  11  -1    3.15    0.19
   0 -11   1    2.79    0.17
   0 -11   1    2.79    0.14
   0 -11   1    3.26    0.17
   0 -11   1    3.38    0.20
   0 -11   1    2.99    0.19
   0 -11   1    2.88    0.15
  -1  11  -1   10.42    0.30
  -1  11  -1   11.06    0.31
  -1  11  -1   10.57    0.29
  -1  11  -1   10.74    0.32
  -1  11  -1   10.75    0.33
   1 -11   1   11.35    0.33
   1 -11   1   10.62    0.30
   1 -11   1   11.34    0.32
   1 -11   1   10.82    0.32
   1 -11   1   10.35    0.27
  -2  11  -1    6.20    0.21
  -2  11  -1    6.35    0.23
  -2  11  -1    6.30    0.23
  -2  11  -1    6.23    0.25
  -2  11  -1    6.52    0.22
  -2  11  -1    6.60    0.25
   2 -11   1    6.55    0.25
   2 -11   1    6.78    0.25
   2 -11   1    6.79    0.25
   2 -11   1    6.11    0.19
  -3  11  -1    0.93    0.13
  -3  11  -1    1.02    0.14
  -3  11  -1    0.99    0.12
  -3  11  -1    1.14    0.15
  -3  11  -1    1.16    0.14
  -3  11  -1    1.18    0.14
   3 -11   1    1.04    0.15
   3 -11   1    1.01    0.13
   3 -11   1    0.94    0.10
   3 -11   1    1.06    0.17
  -4  11  -1    7.27    0.25
  -4  11  -1    6.92    0.25
  -4  11  -1    7.07    0.24
  -4  11  -1    7.21    0.26
  -4  11  -1    7.64    0.26
  -4  11  -1    7.15    0.27
   4 -11   1    7.27    0.28
   4 -11   1    7.06    0.20
   4 -11   1    7.25    0.24
   4 -11   1    7.45    0.27
  -5  11  -1    1.59    0.16
  -5  11  -1    1.85    0.16
  -5  11  -1    1.67    0.16
  -5  11  -1    1.80    0.17
  -5  11  -1    1.84    0.18
  -5  11  -1    1.69    0.17
   5 -11   1    1.96    0.16
   5 -11   1    1.42    0.17
   5 -11   1    1.91    0.20
   5 -11   1    1.85    0.17
  -6  11  -1    0.29    0.12
  -6  11  -1    0.52    0.15
  -6  11  -1    0.32    0.15
  -6  11  -1    0.30    0.13
  -6  11  -1    0.46    0.14
   6 -11   1    0.30    0.14
   6 -11   1    0.32    0.17
   6 -11   1    0.20    0.15
   6 -11   1    0.33    0.10
  -7  11  -1   10.17    0.35
  -7  11  -1    9.73    0.31
  -7  11  -1    9.82    0.32
  -7  11  -1    9.82    0.30
   7 -11   1    9.75    0.36
   7 -11   1   10.89    0.34
   7 -11   1   10.35    0.36
  -8  11  -1    2.77    0.25
  -8  11  -1    2.24    0.19
  -8  11  -1    2.03    0.19
  -8  11  -1    2.60    0.21
   8 -11   1    2.75    0.21
   8 -11   1    2.28    0.21
   8 -11   1    1.85    0.24
  -9  11  -1    7.75    0.28
  -9  11  -1    7.76    0.28
  -9  11  -1    7.83    0.28
   9 -11   1    8.04    0.35
   9 -11   1    8.25    0.34
 -10  11  -1    0.36    0.16
 -10  11  -1    0.43    0.17
  10 -11   1    0.17    0.17
  10 -11   1    0.07    0.19
 -11  11  -1    1.73    0.19
 -11  11  -1    2.77    0.29
  11 -11   1    1.70    0.25
  11 -11   1    1.60    0.23
  11  10  -1    0.87    0.16
  11  10  -1    0.65    0.20
  11  10  -1    0.94    0.19
  11  10  -1    0.80    0.18
 -11 -10   1    0.64    0.18
  10  10  -1    0.10    0.17
  10  10  -1    0.19    0.16
  10  10  -1    0.29    0.20
  10  10  -1    0.33    0.15
 -10 -10   1    0.43    0.16
   9  10  -1    0.57    0.15
   9  10  -1    0.47    0.16
   9  10  -1    0.34    0.15
   9  10  -1    0.45    0.17
   9  10  -1    0.72    0.19
  -9 -10   1    0.43    0.15
   8  10  -1    1.53    0.16
   8  10  -1    1.23    0.18
   8  10  -1    1.09    0.16
   8  10  -1    0.97    0.14
   8  10  -1    1.33    0.20
  -8 -10   1    1.34    0.18
  -8 -10   1    1.47    0.17
   7  10  -1    1.79    0.18
   7  10  -1    1.72    0.16
   7  10  -1    1.96    0.18
   7  10  -1    1.76    0.18
   7  10  -1    1.52    0.16
  -7 -10   1    1.43    0.17
  -7 -10   1    2.07    0.18
  -7 -10   1    2.21    0.22
   6  10  -1    1.92    0.16
   6  10  -1    1.90    0.17
   6  10  -1    1.70    0.15
   6  10  -1    1.92    0.18
   6  10  -1    2.08    0.17
   6  10  -1    2.00    0.19
  -6 -10   1    1.86    0.14
  -6 -10   1    1.76    0.17
  -6 -10   1    1.98    0.21
  -6 -10   1    1.78    0.16
   5  10  -1    1.82    0.16
   5  10  -1    1.75    0.17
   5  10  -1    1.67    0.15
   5  10  -1    1.46    0.12
   5  10  -1    1.87    0.15
   5  10  -1    1.57    0.15
  -5 -10   1    1.64    0.16
  -5 -10   1    1.57    0.16
  -5 -10   1    1.68    0.19
  -5 -10   1    1.68    0.14
   4  10  -1    1.54    0.16
   4  10  -1    1.45    0.14
   4  10  -1    1.43    0.11
   4  10  -1    1.51    0.14
   4  10  -1    1.45    0.14
   4  10  -1    1.55    0.11
   4  10  -1    1.61    0.15
  -4 -10   1    1.45    0.15
  -4 -10   1    1.65    0.13
  -4 -10   1    1.52    0.14
  -4 -10   1    1.57    0.18
  -4 -10   1    1.66    0.15
   3  10  -1   15.90    0.40
   3  10  -1   15.71    0.36
   3  10  -1   16.49    0.40
   3  10  -1   15.72    0.39
   3  10  -1   15.82    0.38
   3  10  -1   15.64    0.36
   3  10  -1   14.98    0.39
  -3 -10   1   15.77    0.39
  -3 -10   1   16.38    0.43
  -3 -10   1   15.53    0.39
  -3 -10   1   16.10    0.41
  -3 -10   1   15.30    0.38
   2  10  -1   10.13    0.28
   2  10  -1    9.98    0.28
   2  10  -1   10.12    0.26
   2  10  -1    9.86    0.29
   2  10  -1   10.17    0.28
   2  10  -1   10.27    0.28
  -2 -10   1    9.94    0.29
  -2 -10   1   10.10    0.31
  -2 -10   1   10.10    0.29
  -2 -10   1    9.92    0.27
  -2 -10   1    9.97    0.29
   1  10  -1    0.95    0.11
   1  10  -1    0.91    0.11
   1  10  -1    0.76    0.12
   1  10  -1    0.65    0.12
   1  10  -1    0.97    0.12
   1  10  -1    0.66    0.09
  -1 -10   1    0.84    0.12
  -1 -10   1    0.85    0.14
  -1 -10   1    0.89    0.13
  -1 -10   1    0.86    0.13
  -1 -10   1    0.94    0.10
   0  10  -1    0.34    0.10
   0  10  -1    0.27    0.08
   0  10  -1    0.24    0.10
   0  10  -1    0.21    0.11
   0  10  -1    0.22    0.10
   0  10  -1    0.24    0.09
   0  10  -1    0.12    0.11
   0 -10   1    0.24    0.10
   0 -10   1    0.38    0.10
   0 -10   1    0.20    0.12
   0 -10   1    0.32    0.10
   0 -10   1    0.18    0.07
   0 -10   1    0.27    0.09
  -1  10  -1    0.86    0.10
  -1  10  -1    0.91    0.11
  -1  10  -1    0.85    0.12
  -1  10  -1    0.95    0.11
  -1  10  -1    0.92    0.12
  -1  10  -1    0.81    0.12
   1 -10   1    0.88    0.13
   1 -10   1    1.08    0.12
   1 -10   1    0.73    0.08
   1 -10   1    0.83    0.09
   1 -10   1    0.81    0.12
   1 -10   1    0.82    0.13
  -2  10  -1   10.23    0.28
  -2  10  -1   10.28    0.27
  -2  10  -1    9.94    0.30
  -2  10  -1   10.24    0.29
  -2  10  -1   10.32    0.27
  -2  10  -1    9.99    0.28
   2 -10   1   10.62    0.30
   2 -10   1    9.24    0.28
   2 -10   1    9.85    0.29
   2 -10   1    9.83    0.25
   2 -10   1   10.50    0.30
  -3  10  -1   15.68    0.38
  -3  10  -1   15.64    0.37
  -3  10  -1   15.63    0.38
  -3  10  -1   15.76    0.39
  -3  10  -1   15.85    0.41
  -3  10  -1   15.66    0.41
   3 -10   1   15.26    0.38
   3 -10   1   15.87    0.41
   3 -10   1   15.80    0.40
   3 -10   1   15.39    0.35
  -4  10  -1    1.57    0.14
  -4  10  -1    1.40    0.15
  -4  10  -1    1.67    0.18
  -4  10  -1    1.59    0.14
  -4  10  -1    1.55    0.15
  -4  10  -1    1.72    0.16
   4 -10   1    1.55    0.16
   4 -10   1    1.44    0.10
   4 -10   1    1.42    0.16
   4 -10   1    1.58    0.15
   4 -10   1    1.58    0.15
  -5  10  -1    1.78    0.16
  -5  10  -1    1.59    0.15
  -5  10  -1    1.66    0.18
  -5  10  -1    1.69    0.14
  -5  10  -1    2.06    0.18
   5 -10   1    1.66    0.12
   5 -10   1    1.98    0.18
   5 -10   1    1.48    0.19
   5 -10   1    1.69    0.17
   5 -10   1    1.59    0.12
  -6  10  -1    1.86    0.15
  -6  10  -1    1.81    0.16
  -6  10  -1    1.38    0.23
  -6  10  -1    1.92    0.16
  -6  10  -1    1.72    0.18
  -6  10  -1    1.63    0.17
   6 -10   1    1.81    0.18
   6 -10   1    1.53    0.16
   6 -10   1    1.83    0.14
   6 -10   1    1.86    0.19
  -7  10  -1    1.76    0.18
  -7  10  -1    1.88    0.19
  -7  10  -1    2.04    0.17
  -7  10  -1    1.94    0.18
  -7  10  -1    1.74    0.23
  -7  10  -1    1.65    0.17
   7 -10   1    1.73    0.20
   7 -10   1    1.56    0.21
   7 -10   1    2.85    0.21
  -8  10  -1    1.05    0.15
  -8  10  -1    1.32    0.17
  -8  10  -1    1.17    0.15
  -8  10  -1    1.48    0.19
   8 -10   1    1.48    0.22
   8 -10   1    1.06    0.16
   8 -10   1    1.53    0.16
  -9  10  -1    0.61    0.19
  -9  10  -1    0.44    0.16
  -9  10  -1    0.33    0.14
  -9  10  -1    0.45    0.14
   9 -10   1    0.68    0.16
   9 -10   1    0.36    0.16
   9 -10   1    0.23    0.17
 -10  10  -1   -0.01    0.13
 -10  10  -1    0.23    0.14
  10 -10   1    0.21    0.16
  10 -10   1    0.50    0.22
 -11  10  -1    0.76    0.15
 -11  10  -1    0.76    0.22
  11 -10   1    1.06    0.22
  11 -10   1    0.88    0.24
  12   9  -1    0.09    0.15
  12   9  -1   -0.20    0.18
  12   9  -1    0.29    0.17
  12   9  -1    0.20    0.17
 -12  -9   1    0.58    0.18
  11   9  -1    1.64    0.23
  11   9  -1    1.29    0.19
  11   9  -1    1.52    0.19
  11   9  -1    1.30    0.20
 -11  -9   1    1.34    0.18
  10   9  -1    3.08    0.21
  10   9  -1    2.85    0.26
  10   9  -1    2.73    0.23
  10   9  -1    2.93    0.20
  10   9  -1    2.88    0.21
 -10  -9   1    3.42    0.23
 -10  -9   1    3.20    0.25
   9   9  -1    0.71    0.16
   9   9  -1    0.62    0.17
   9   9  -1    0.63    0.15
   9   9  -1    0.48    0.16
   9   9  -1    0.41    0.14
  -9  -9   1    0.70    0.20
  -9  -9   1    0.56    0.16
   8   9  -1    1.88    0.18
   8   9  -1    1.63    0.17
   8   9  -1    1.68    0.16
   8   9  -1    1.78    0.18
   8   9  -1    1.43    0.16
  -8  -9   1    1.84    0.18
  -8  -9   1    1.59    0.18
  -8  -9   1    1.72    0.19
   7   9  -1    3.09    0.20
   7   9  -1    3.16    0.22
   7   9  -1    3.30    0.18
   7   9  -1    2.99    0.21
   7   9  -1    3.09    0.17
  -7  -9   1    2.65    0.19
  -7  -9   1    2.98    0.23
  -7  -9   1    2.55    0.22
   6   9  -1    3.51    0.20
   6   9  -1    3.08    0.16
   6   9  -1    3.32    0.19
   6   9  -1    3.18    0.19
   6   9  -1    3.45    0.18
   6   9  -1    3.12    0.18
  -6  -9   1    3.20    0.25
  -6  -9   1    2.94    0.20
  -6  -9   1    3.16    0.16
  -6  -9   1    3.03    0.19
  -6  -9   1    3.18    0.18
   5   9  -1   12.26    0.33
   5   9  -1   11.91    0.32
   5   9  -1   12.15    0.34
   5   9  -1   12.18    0.33
   5   9  -1   12.13    0.29
   5   9  -1   12.01    0.31
   5   9  -1   12.63    0.33
  -5  -9   1   12.49    0.34
  -5  -9   1   11.56    0.30
  -5  -9   1   11.66    0.32
  -5  -9   1   12.11    0.36
  -5  -9   1   11.97    0.32
   4   9  -1    8.78    0.22
   4   9  -1    9.21    0.27
   4   9  -1    8.58    0.22
   4   9  -1    8.69    0.25
   4   9  -1    8.96    0.25
   4   9  -1    8.90    0.28
   4   9  -1    9.08    0.26
  -4  -9   1    8.83    0.26
  -4  -9   1    8.85    0.25
  -4  -9   1    8.95    0.25
  -4  -9   1    8.78    0.31
  -4  -9   1    9.19    0.28
  -4  -9   1    8.54    0.25
   3   9  -1    2.47    0.15
   3   9  -1    2.58    0.16
   3   9  -1    2.40    0.11
   3   9  -1    2.63    0.14
   3   9  -1    2.19    0.12
   3   9  -1    2.29    0.16
   3   9  -1    2.37    0.15
  -3  -9   1    2.48    0.15
  -3  -9   1    2.33    0.12
  -3  -9   1    2.47    0.19
  -3  -9   1    2.30    0.14
  -3  -9   1    2.40    0.14
  -3  -9   1    2.52    0.13
   2   9  -1    9.08    0.26
   2   9  -1    9.81    0.27
   2   9  -1    9.57    0.26
   2   9  -1    9.14    0.23
   2   9  -1    9.65    0.26
   2   9  -1    9.46    0.28
  -2  -9   1    9.25    0.29
  -2  -9   1    9.30    0.26
  -2  -9   1    9.35    0.26
  -2  -9   1    9.60    0.25
  -2  -9   1    9.58    0.28
   1   9  -1   18.65    0.43
   1   9  -1   18.67    0.41
   1   9  -1   18.36    0.42
   1   9  -1   18.37    0.42
   1   9  -1   18.08    0.43
   1   9  -1   18.37    0.42
   1   9  -1   17.24    0.38
  -1  -9   1   18.87    0.43
  -1  -9   1   17.87    0.44
  -1  -9   1   18.14    0.41
  -1  -9   1   18.42    0.42
  -1  -9   1   18.22    0.43
   0   9  -1   17.61    0.42
   0   9  -1   18.04    0.41
   0   9  -1   17.63    0.40
   0   9  -1   17.84    0.42
   0   9  -1   17.93    0.40
   0   9  -1   17.83    0.41
   0   9  -1   17.02    0.38
   0  -9   1   17.75    0.42
   0  -9   1   18.08    0.42
   0  -9   1   17.86    0.42
   0  -9   1   17.54    0.38
   0  -9   1   18.01    0.42
   0  -9   1   17.98    0.39
  -1   9  -1   18.66    0.42
  -1   9  -1   18.01    0.41
  -1   9  -1   17.79    0.40
  -1   9  -1   18.50    0.41
  -1   9  -1   18.39    0.43
  -1   9  -1   18.20    0.43
   1  -9   1   17.87    0.42
   1  -9   1   17.78    0.41
   1  -9   1   17.73    0.39
   1  -9   1   18.04    0.43
   1  -9   1   18.23    0.42
   1  -9   1   18.71    0.40
  -2   9  -1    9.34    0.25
  -2   9  -1    9.28    0.26
  -2   9  -1    9.50    0.27
  -2   9  -1    9.06    0.25
  -2   9  -1    9.44    0.24
  -2   9  -1    9.53    0.27
   2  -9   1    8.88    0.22
   2  -9   1    9.26    0.25
   2  -9   1    9.24    0.23
   2  -9   1    9.30    0.26
   2  -9   1    8.91    0.23
   2  -9   1    9.16    0.27
  -3   9  -1    2.45    0.15
  -3   9  -1    1.97    0.14
  -3   9  -1    2.41    0.17
  -3   9  -1    2.47    0.13
  -3   9  -1    2.50    0.16
  -3   9  -1    2.50    0.15
  -3   9  -1    2.54    0.17
   3  -9   1    2.48    0.11
   3  -9   1    2.66    0.17
   3  -9   1    2.53    0.18
   3  -9   1    2.20    0.09
   3  -9   1    2.50    0.15
   3  -9   1    2.57    0.16
  -4   9  -1    8.95    0.26
  -4   9  -1    8.42    0.28
  -4   9  -1    9.26    0.25
  -4   9  -1    9.18    0.28
  -4   9  -1    8.49    0.27
  -4   9  -1    9.22    0.25
   4  -9   1    8.97    0.27
   4  -9   1    8.79    0.22
   4  -9   1    8.92    0.27
   4  -9   1    8.72    0.25
   4  -9   1    8.93    0.27
  -5   9  -1   12.28    0.32
  -5   9  -1   11.96    0.35
  -5   9  -1   12.49    0.31
  -5   9  -1   12.47    0.35
  -5   9  -1   12.39    0.32
   5  -9   1   12.16    0.33
   5  -9   1   11.91    0.35
   5  -9   1   11.79    0.33
   5  -9   1   11.86    0.33
   5  -9   1   11.82    0.30
   5  -9   1   11.82    0.28
  -6   9  -1    3.47    0.19
  -6   9  -1    3.18    0.21
  -6   9  -1    3.18    0.21
  -6   9  -1    3.25    0.16
  -6   9  -1    3.13    0.19
   6  -9   1    3.18    0.21
   6  -9   1    3.34    0.14
   6  -9   1    2.91    0.18
   6  -9   1    3.10    0.15
   6  -9   1    3.51    0.22
   6  -9   1    3.12    0.20
  -7   9  -1    2.56    0.19
  -7   9  -1    2.65    0.23
  -7   9  -1    3.11    0.17
  -7   9  -1    3.28    0.19
  -7   9  -1    3.21    0.20
   7  -9   1    2.96    0.20
   7  -9   1    3.57    0.22
   7  -9   1    3.02    0.20
   7  -9   1    3.03    0.18
  -8   9  -1    1.36    0.21
  -8   9  -1    1.85    0.16
  -8   9  -1    1.25    0.17
  -8   9  -1    1.85    0.17
   8  -9   1    2.04    0.19
   8  -9   1    1.81    0.18
   8  -9   1    1.81    0.16
   8  -9   1    2.03    0.17
  -9   9  -1    0.51    0.13
  -9   9  -1    0.65    0.15
  -9   9  -1    0.42    0.18
   9  -9   1    0.65    0.13
   9  -9   1    0.61    0.15
   9  -9   1    0.44    0.16
   9  -9   1    0.65    0.21
 -10   9  -1    2.93    0.22
 -10   9  -1    2.81    0.20
  10  -9   1    3.32    0.26
  10  -9   1    3.24    0.27
  10  -9   1    3.77    0.22
 -11   9  -1    1.42    0.17
 -11   9  -1    1.59    0.18
  11  -9   1    1.58    0.25
 -12   9  -1    0.19    0.17
  12  -9   1    0.45    0.20
  12  -9   1    0.30    0.17
  12   8  -1    0.64    0.21
  12   8  -1    0.57    0.19
  12   8  -1    0.48    0.19
  12   8  -1    0.28    0.18
 -12  -8   1    0.43    0.18
  11   8  -1    2.03    0.20
  11   8  -1    1.94    0.22
  11   8  -1    1.85    0.20
  11   8  -1    1.41    0.18
 -11  -8   1    2.04    0.19
  10   8  -1    2.84    0.23
  10   8  -1    2.71    0.20
  10   8  -1    2.66    0.22
  10   8  -1    2.75    0.22
  10   8  -1    2.51    0.22
 -10  -8   1    3.40    0.25
 -10  -8   1    3.17    0.22
   9   8  -1    7.82    0.27
   9   8  -1    7.84    0.28
   9   8  -1    7.77    0.29
   9   8  -1    8.10    0.29
   9   8  -1    7.77    0.27
  -9  -8   1    7.92    0.32
  -9  -8   1    8.16    0.29
   8   8  -1    7.12    0.25
   8   8  -1    7.49    0.27
   8   8  -1    7.48    0.28
   8   8  -1    7.61    0.26
   8   8  -1    7.92    0.28
  -8  -8   1    7.51    0.31
  -8  -8   1    7.36    0.27
  -8  -8   1    7.35    0.30
   7   8  -1    9.37    0.30
   7   8  -1    8.92    0.29
   7   8  -1    9.23    0.28
   7   8  -1    9.30    0.26
   7   8  -1    9.13    0.28
   7   8  -1    9.32    0.29
  -7  -8   1    9.15    0.32
  -7  -8   1    9.34    0.31
  -7  -8   1    9.35    0.29
   6   8  -1    3.75    0.17
   6   8  -1    3.31    0.19
   6   8  -1    3.43    0.19
   6   8  -1    3.58    0.19
   6   8  -1    3.71    0.20
  -6  -8   1    3.60    0.18
  -6  -8   1    3.35    0.15
  -6  -8   1    3.52    0.20
  -6  -8   1    3.53    0.18
  -6  -8   1    3.59    0.24
   5   8  -1    4.20    0.16
   5   8  -1    4.04    0.18
   5   8  -1    3.99    0.13
   5   8  -1    4.20    0.19
   5   8  -1    4.12    0.18
   5   8  -1    4.17    0.17
   5   8  -1    4.00    0.14
   5   8  -1    4.30    0.20
  -5  -8   1    4.17    0.16
  -5  -8   1    4.35    0.18
  -5  -8   1    4.27    0.21
  -5  -8   1    3.81    0.18
  -5  -8   1    4.26    0.17
   4   8  -1    3.41    0.15
   4   8  -1    3.29    0.15
   4   8  -1    3.26    0.12
   4   8  -1    3.26    0.16
   4   8  -1    3.58    0.15
   4   8  -1    3.45    0.16
   4   8  -1    3.39    0.13
  -4  -8   1    2.93    0.20
  -4  -8   1    3.24    0.15
  -4  -8   1    3.34    0.15
  -4  -8   1    3.27    0.15
  -4  -8   1    3.16    0.16
   3   8  -1   10.34    0.25
   3   8  -1   10.93    0.28
   3   8  -1   11.54    0.28
   3   8  -1   10.95    0.27
   3   8  -1   10.83    0.25
   3   8  -1   10.69    0.29
   3   8  -1   10.84    0.27
  -3  -8   1   10.96    0.29
  -3  -8   1   10.73    0.28
  -3  -8   1   10.63    0.27
  -3  -8   1   10.80    0.27
  -3  -8   1   10.36    0.30
  -3  -8   1   10.45    0.26
   2   8  -1    9.67    0.25
   2   8  -1    9.84    0.25
   2   8  -1    9.94    0.26
   2   8  -1    9.96    0.27
   2   8  -1    9.95    0.25
   2   8  -1    9.97    0.24
  -2  -8   1    9.88    0.26
  -2  -8   1    9.57    0.26
  -2  -8   1    9.63    0.26
  -2  -8   1    9.53    0.27
  -2  -8   1    9.45    0.24
  -2  -8   1    9.36    0.22
   1   8  -1    3.58    0.15
   1   8  -1    3.38    0.11
   1   8  -1    3.52    0.16
   1   8  -1    3.53    0.15
   1   8  -1    3.45    0.13
   1   8  -1    3.27    0.14
   1   8  -1    3.44    0.14
  -1  -8   1    3.75    0.15
  -1  -8   1    3.24    0.16
  -1  -8   1    3.80    0.16
  -1  -8   1    3.59    0.13
  -1  -8   1    3.59    0.15
   0   8  -1    0.85    0.10
   0   8  -1    0.87    0.10
   0   8  -1    0.88    0.10
   0   8  -1    1.02    0.09
   0   8  -1    0.80    0.10
   0   8  -1    1.07    0.09
   0   8  -1    0.86    0.08
   0  -8   1    0.83    0.11
   0  -8   1    0.81    0.09
   0  -8   1    0.86    0.08
   0  -8   1    1.05    0.11
   0  -8   1    0.86    0.09
  -1   8  -1    3.72    0.15
  -1   8  -1    3.71    0.16
  -1   8  -1    3.55    0.14
  -1   8  -1    3.59    0.13
  -1   8  -1    3.70    0.14
  -1   8  -1    3.36    0.10
  -1   8  -1    3.59    0.15
   1  -8   1    3.40    0.11
   1  -8   1    3.34    0.15
   1  -8   1    3.46    0.14
   1  -8   1    3.37    0.13
   1  -8   1    3.60    0.15
   1  -8   1    3.38    0.14
  -2   8  -1    9.53    0.26
  -2   8  -1   10.01    0.25
  -2   8  -1    9.95    0.26
  -2   8  -1    9.08    0.23
  -2   8  -1    9.73    0.27
  -2   8  -1    9.61    0.25
  -2   8  -1    9.36    0.24
   2  -8   1    9.37    0.22
   2  -8   1    9.33    0.23
   2  -8   1    9.85    0.27
   2  -8   1    9.58    0.23
   2  -8   1    9.64    0.27
   2  -8   1    9.81    0.25
  -3   8  -1   10.46    0.28
  -3   8  -1   11.15    0.30
  -3   8  -1   10.57    0.27
  -3   8  -1   10.63    0.29
  -3   8  -1   11.04    0.28
  -3   8  -1   11.34    0.27
   3  -8   1   10.32    0.24
   3  -8   1   11.07    0.29
   3  -8   1   10.72    0.25
   3  -8   1   11.10    0.29
   3  -8   1   10.50    0.29
   3  -8   1   10.80    0.28
  -4   8  -1    3.52    0.16
  -4   8  -1    3.35    0.14
  -4   8  -1    3.35    0.18
  -4   8  -1    3.33    0.16
  -4   8  -1    3.54    0.16
   4  -8   1    3.50    0.19
   4  -8   1    3.61    0.14
   4  -8   1    3.26    0.17
   4  -8   1    3.37    0.16
   4  -8   1    3.24    0.11
   4  -8   1    3.31    0.12
   4  -8   1    3.56    0.18
  -5   8  -1    4.26    0.20
  -5   8  -1    3.88    0.15
  -5   8  -1    4.12    0.20
  -5   8  -1    4.40    0.18
  -5   8  -1    4.04    0.18
  -5   8  -1    4.23    0.16
   5  -8   1    4.23    0.15
   5  -8   1    4.24    0.18
   5  -8   1    4.13    0.18
   5  -8   1    3.97    0.18
   5  -8   1    4.41    0.21
   5  -8   1    4.15    0.14
  -6   8  -1    3.34    0.19
  -6   8  -1    3.49    0.21
  -6   8  -1    3.87    0.21
  -6   8  -1    3.66    0.18
  -6   8  -1    3.67    0.16
   6  -8   1    3.43    0.19
   6  -8   1    3.66    0.14
   6  -8   1    3.49    0.19
   6  -8   1    3.64    0.21
   6  -8   1    3.45    0.13
   6  -8   1    3.91    0.21
  -7   8  -1    9.10    0.28
  -7   8  -1    9.38    0.27
  -7   8  -1    9.24    0.32
  -7   8  -1    9.20    0.31
   7  -8   1    9.39    0.30
   7  -8   1    9.25    0.28
   7  -8   1    9.19    0.31
   7  -8   1    9.18    0.27
   7  -8   1    8.99    0.24
  -8   8  -1    7.55    0.26
  -8   8  -1    7.37    0.29
  -8   8  -1    7.51    0.30
  -8   8  -1    7.79    0.26
   8  -8   1    7.45    0.27
   8  -8   1    7.56    0.26
   8  -8   1    7.27    0.27
   8  -8   1    7.10    0.25
  -9   8  -1    7.66    0.26
  -9   8  -1    8.00    0.26
  -9   8  -1    8.01    0.32
  -9   8  -1    7.52    0.28
   9  -8   1    7.56    0.28
   9  -8   1    8.11    0.27
   9  -8   1    7.74    0.32
   9  -8   1    7.95    0.28
 -10   8  -1    2.78    0.21
 -10   8  -1    2.64    0.19
 -10   8  -1    2.91    0.26
  10  -8   1    2.86    0.25
  10  -8   1    2.88    0.22
  10  -8   1    3.16    0.25
 -11   8  -1    1.98    0.19
 -11   8  -1    1.61    0.18
  11  -8   1    1.92    0.20
  11  -8   1    1.98    0.21
 -12   8  -1    0.39    0.16
 -12   8  -1    0.58    0.17
  12  -8   1   -0.06    0.17
  12  -8   1    0.82    0.24
  13   7  -1    4.80    0.27
  13   7  -1    4.18    0.26
  13   7  -1    4.85    0.28
 -13  -7   1    4.31    0.27
  12   7  -1    1.14    0.16
  12   7  -1    1.19    0.21
  12   7  -1    1.62    0.19
  12   7  -1    1.61    0.20
  12   7  -1    1.09    0.19
 -12  -7   1    1.55    0.17
  11   7  -1    0.75    0.19
  11   7  -1    0.26    0.20
  11   7  -1    0.39    0.16
  11   7  -1    0.62    0.17
  11   7  -1    0.72    0.17
 -11  -7   1    0.77    0.16
 -11  -7   1    0.86    0.17
  10   7  -1    3.88    0.21
  10   7  -1    3.39    0.23
  10   7  -1    3.54    0.22
  10   7  -1    3.80    0.23
  10   7  -1    4.04    0.22
 -10  -7   1    3.46    0.22
 -10  -7   1    4.11    0.29
   9   7  -1    3.22    0.20
   9   7  -1    3.72    0.22
   9   7  -1    3.23    0.19
   9   7  -1    3.13    0.19
   9   7  -1    3.33    0.21
  -9  -7   1    3.34    0.24
  -9  -7   1    3.21    0.21
  -9  -7   1    3.69    0.27
   8   7  -1   15.07    0.40
   8   7  -1   14.84    0.38
   8   7  -1   15.51    0.39
   8   7  -1   14.46    0.35
   8   7  -1   15.04    0.38
   8   7  -1   15.38    0.41
  -8  -7   1   15.14    0.38
  -8  -7   1   15.01    0.42
  -8  -7   1   15.06    0.44
   7   7  -1    6.99    0.24
   7   7  -1    7.06    0.25
   7   7  -1    6.70    0.23
   7   7  -1    6.56    0.20
   7   7  -1    6.61    0.24
   7   7  -1    6.63    0.24
  -7  -7   1    6.67    0.27
  -7  -7   1    6.72    0.27
  -7  -7   1    7.16    0.24
   6   7  -1    0.35    0.11
   6   7  -1    0.38    0.12
   6   7  -1    0.33    0.11
   6   7  -1    0.25    0.13
   6   7  -1    0.35    0.09
   6   7  -1    0.32    0.06
  -6  -7   1    0.27    0.11
  -6  -7   1    0.41    0.11
  -6  -7   1    0.42    0.08
  -6  -7   1    0.35    0.08
  -6  -7   1    0.40    0.09
  -6  -7   1    0.40    0.15
   5   7  -1    4.52    0.16
   5   7  -1    4.65    0.18
   5   7  -1    4.70    0.18
   5   7  -1    4.30    0.13
   5   7  -1    4.57    0.18
   5   7  -1    4.41    0.13
   5   7  -1    4.57    0.17
   5   7  -1    4.91    0.17
  -5  -7   1    4.13    0.15
  -5  -7   1    4.64    0.17
  -5  -7   1    4.45    0.18
  -5  -7   1    4.32    0.13
  -5  -7   1    4.72    0.23
  -5  -7   1    4.49    0.19
   4   7  -1    0.91    0.09
   4   7  -1    1.15    0.11
   4   7  -1    0.85    0.08
   4   7  -1    0.95    0.08
   4   7  -1    1.12    0.10
   4   7  -1    0.84    0.07
   4   7  -1    0.99    0.11
  -4  -7   1    0.97    0.10
  -4  -7   1    0.91    0.10
  -4  -7   1    0.77    0.10
  -4  -7   1    0.95    0.10
  -4  -7   1    1.13    0.14
   3   7  -1    2.15    0.12
   3   7  -1    1.99    0.09
   3   7  -1    2.17    0.12
   3   7  -1    2.18    0.13
   3   7  -1    2.14    0.11
   3   7  -1    2.05    0.09
   3   7  -1    2.26    0.12
  -3  -7   1    2.12    0.12
  -3  -7   1    2.11    0.12
  -3  -7   1    2.09    0.16
  -3  -7   1    1.92    0.12
  -3  -7   1    1.93    0.11
  -3  -7   1    2.08    0.11
   2   7  -1    9.49    0.24
   2   7  -1    9.51    0.24
   2   7  -1    9.74    0.25
   2   7  -1    9.55    0.22
   2   7  -1    9.62    0.24
   2   7  -1    9.61    0.24
  -2  -7   1    9.86    0.24
  -2  -7   1    9.33    0.22
  -2  -7   1    9.85    0.24
  -2  -7   1    9.75    0.25
  -2  -7   1    9.73    0.24
  -2  -7   1    9.46    0.27
   1   7  -1    2.23    0.11
   1   7  -1    2.33    0.12
   1   7  -1    2.31    0.13
   1   7  -1    2.35    0.11
   1   7  -1    2.45    0.12
   1   7  -1    2.37    0.08
   1   7  -1    2.39    0.13
  -1  -7   1    2.44    0.11
  -1  -7   1    2.33    0.12
  -1  -7   1    2.52    0.13
  -1  -7   1    2.48    0.07
  -1  -7   1    2.38    0.11
  -1  -7   1    2.42    0.13
   0   7  -1    5.88    0.17
   0   7  -1    5.48    0.16
   0   7  -1    5.73    0.16
   0   7  -1    5.80    0.18
   0   7  -1    5.30    0.15
   0   7  -1    5.72    0.17
   0  -7   1    5.45    0.17
   0  -7   1    5.47    0.18
   0  -7   1    5.73    0.15
   0  -7   1    5.65    0.18
   0  -7   1    5.72    0.17
  -1   7  -1    2.32    0.12
  -1   7  -1    2.47    0.11
  -1   7  -1    2.39    0.11
  -1   7  -1    2.26    0.08
  -1   7  -1    2.14    0.11
  -1   7  -1    2.41    0.13
  -1   7  -1    2.60    0.14
   1  -7   1    2.31    0.09
   1  -7   1    2.41    0.10
   1  -7   1    2.40    0.11
   1  -7   1    2.26    0.12
   1  -7   1    2.46    0.12
   1  -7   1    2.28    0.13
  -2   7  -1    9.21    0.24
  -2   7  -1    9.65    0.24
  -2   7  -1    9.41    0.23
  -2   7  -1    9.55    0.26
  -2   7  -1    9.80    0.25
  -2   7  -1    9.78    0.26
  -2   7  -1    9.95    0.24
   2  -7   1    9.85    0.25
   2  -7   1    9.47    0.21
   2  -7   1    9.84    0.25
   2  -7   1    9.75    0.24
   2  -7   1    9.55    0.22
   2  -7   1    9.36    0.22
  -3   7  -1    2.19    0.11
  -3   7  -1    2.25    0.14
  -3   7  -1    2.24    0.13
  -3   7  -1    2.08    0.07
  -3   7  -1    2.07    0.13
  -3   7  -1    2.34    0.13
   3  -7   1    2.05    0.12
   3  -7   1    2.08    0.13
   3  -7   1    1.94    0.08
   3  -7   1    2.13    0.09
   3  -7   1    2.14    0.11
   3  -7   1    1.96    0.12
  -4   7  -1    1.00    0.12
  -4   7  -1    0.91    0.10
  -4   7  -1    0.86    0.11
  -4   7  -1    1.02    0.09
  -4   7  -1    0.89    0.10
  -4   7  -1    0.85    0.09
   4  -7   1    0.72    0.06
   4  -7   1    0.88    0.13
   4  -7   1    0.87    0.10
   4  -7   1    0.92    0.09
   4  -7   1    1.02    0.11
   4  -7   1    0.81    0.07
  -5   7  -1    4.75    0.17
  -5   7  -1    4.39    0.16
  -5   7  -1    4.49    0.18
  -5   7  -1    4.51    0.16
  -5   7  -1    4.44    0.20
   5  -7   1    4.43    0.17
   5  -7   1    4.39    0.19
   5  -7   1    4.40    0.14
   5  -7   1    4.34    0.14
   5  -7   1    4.34    0.20
   5  -7   1    4.55    0.19
  -6   7  -1    0.24    0.11
  -6   7  -1    0.34    0.10
  -6   7  -1    0.28    0.13
  -6   7  -1    0.27    0.09
  -6   7  -1    0.21    0.11
   6  -7   1    0.51    0.07
   6  -7   1    0.34    0.11
   6  -7   1    0.31    0.15
   6  -7   1    0.59    0.12
   6  -7   1    0.20    0.08
   6  -7   1    0.39    0.11
  -7   7  -1    6.94    0.22
  -7   7  -1    6.79    0.23
  -7   7  -1    7.26    0.26
  -7   7  -1    6.97    0.27
  -7   7  -1    6.67    0.25
   7  -7   1    7.07    0.24
   7  -7   1    7.53    0.25
   7  -7   1    7.33    0.24
   7  -7   1    6.80    0.19
   7  -7   1    7.20    0.22
  -8   7  -1   15.45    0.38
  -8   7  -1   15.13    0.39
  -8   7  -1   14.90    0.40
  -8   7  -1   15.15    0.41
  -8   7  -1   15.13    0.43
   8  -7   1   14.80    0.37
   8  -7   1   14.43    0.40
   8  -7   1   15.10    0.40
   8  -7   1   15.12    0.39
  -9   7  -1    3.17    0.22
  -9   7  -1    3.18    0.18
  -9   7  -1    3.58    0.25
  -9   7  -1    3.10    0.18
   9  -7   1    3.38    0.19
   9  -7   1    3.02    0.24
   9  -7   1    3.13    0.20
   9  -7   1    3.33    0.18
 -10   7  -1    4.41    0.28
 -10   7  -1    3.56    0.23
 -10   7  -1    3.79    0.19
 -10   7  -1    3.64    0.20
  10  -7   1    3.93    0.22
  10  -7   1    3.71    0.25
  10  -7   1    3.25    0.22
 -11   7  -1    0.90    0.15
 -11   7  -1    1.04    0.15
  11  -7   1    0.44    0.21
  11  -7   1    0.56    0.19
 -12   7  -1    1.60    0.18
 -12   7  -1    1.51    0.18
  12  -7   1    1.50    0.22
  12  -7   1    1.38    0.20
 -13   7  -1    4.29    0.25
 -13   7  -1    4.42    0.26
  13  -7   1    4.74    0.28
  13  -7   1    5.07    0.31
  13   6  -1    0.27    0.22
  13   6  -1    0.41    0.18
  13   6  -1    0.26    0.17
  13   6  -1    0.39    0.18
  13   6  -1    0.29    0.18
 -13  -6   1    0.53    0.18
  12   6  -1    2.12    0.20
  12   6  -1    2.44    0.21
  12   6  -1    2.23    0.22
  12   6  -1    2.66    0.23
  12   6  -1    2.62    0.24
 -12  -6   1    2.13    0.19
  11   6  -1    5.32    0.25
  11   6  -1    5.31    0.22
  11   6  -1    5.18    0.25
  11   6  -1    4.85    0.26
  11   6  -1    4.95    0.24
  11   6  -1    4.99    0.25
 -11  -6   1    5.59    0.31
 -11  -6   1    5.43    0.25
  10   6  -1    0.18    0.17
  10   6  -1    0.26    0.14
  10   6  -1    0.30    0.15
  10   6  -1    0.06    0.14
  10   6  -1    0.32    0.15
 -10  -6   1    0.28    0.15
 -10  -6   1    0.23    0.14
   9   6  -1    0.14    0.14
   9   6  -1    0.09    0.13
   9   6  -1    0.08    0.13
   9   6  -1    0.10    0.14
   9   6  -1    0.10    0.13
  -9  -6   1    0.34    0.17
  -9  -6   1    0.21    0.18
  -9  -6   1   -0.04    0.13
   8   6  -1    0.95    0.15
   8   6  -1    0.74    0.14
   8   6  -1    0.93    0.13
   8   6  -1    1.04    0.11
   8   6  -1    1.08    0.14
   8   6  -1    1.02    0.16
  -8  -6   1    1.12    0.12
  -8  -6   1    1.08    0.18
  -8  -6   1    1.34    0.18
  -8  -6   1    1.07    0.14
   7   6  -1    0.59    0.08
   7   6  -1    0.45    0.13
   7   6  -1    0.53    0.14
   7   6  -1    0.52    0.11
   7   6  -1    0.49    0.09
   7   6  -1    0.74    0.13
   7   6  -1    0.51    0.12
  -7  -6   1    0.44    0.09
  -7  -6   1    0.47    0.08
  -7  -6   1    0.40    0.12
  -7  -6   1    0.28    0.13
  -7  -6   1    0.59    0.15
   6   6  -1    4.80    0.14
   6   6  -1    4.96    0.19
   6   6  -1    5.10    0.19
   6   6  -1    5.00    0.20
   6   6  -1    5.17    0.19
   6   6  -1    4.84    0.16
   6   6  -1    5.01    0.18
  -6  -6   1    5.07    0.22
  -6  -6   1    5.35    0.24
  -6  -6   1    4.76    0.15
  -6  -6   1    4.84    0.17
  -6  -6   1    4.92    0.15
  -6  -6   1    5.16    0.19
   5   6  -1   11.52    0.29
   5   6  -1   11.07    0.25
   5   6  -1   11.68    0.30
   5   6  -1   11.64    0.30
   5   6  -1   11.63    0.29
   5   6  -1   11.61    0.29
  -5  -6   1   11.36    0.30
  -5  -6   1   11.21    0.26
  -5  -6   1   11.45    0.28
  -5  -6   1   11.46    0.29
  -5  -6   1   10.86    0.25
  -5  -6   1   11.62    0.32
   4   6  -1    2.33    0.09
   4   6  -1    2.26    0.08
   4   6  -1    2.30    0.11
   4   6  -1    2.51    0.13
   4   6  -1    2.39    0.13
   4   6  -1    2.30    0.11
   4   6  -1    2.31    0.13
  -4  -6   1    2.51    0.17
  -4  -6   1    2.30    0.12
  -4  -6   1    2.15    0.11
  -4  -6   1    2.20    0.11
  -4  -6   1    2.01    0.14
  -4  -6   1    2.16    0.08
  -4  -6   1    2.24    0.14
   3   6  -1    7.99    0.22
   3   6  -1    7.94    0.19
   3   6  -1    7.73    0.19
   3   6  -1    7.91    0.21
   3   6  -1    8.23    0.21
   3   6  -1    7.92    0.21
   3   6  -1    8.14    0.21
  -3  -6   1    7.93    0.21
  -3  -6   1    8.14    0.22
  -3  -6   1    8.07    0.21
  -3  -6   1    8.19    0.25
  -3  -6   1    8.19    0.21
  -3  -6   1    8.07    0.21
  -3  -6   1    8.18    0.21
   2   6  -1    9.63    0.23
   2   6  -1    9.16    0.23
   2   6  -1    9.29    0.23
   2   6  -1    8.90    0.21
   2   6  -1    9.02    0.23
   2   6  -1    9.08    0.24
  -2  -6   1    8.85    0.23
  -2  -6   1    9.13    0.23
  -2  -6   1    9.08    0.23
  -2  -6   1    8.98    0.21
  -2  -6   1    8.89    0.25
  -2  -6   1    9.35    0.22
  -2  -6   1    8.83    0.23
   1   6  -1    3.38    0.14
   1   6  -1    3.45    0.12
   1   6  -1    3.32    0.11
   1   6  -1    3.43    0.13
   1   6  -1    3.37    0.12
   1   6  -1    3.21    0.10
   1   6  -1    3.47    0.13
  -1  -6   1    3.32    0.13
  -1  -6   1    3.18    0.13
  -1  -6   1    3.18    0.09
  -1  -6   1    3.31    0.13
  -1  -6   1    3.31    0.12
  -1  -6   1    3.34    0.15
  -1  -6   1    3.39    0.12
   0   6  -1   71.37    1.40
   0   6  -1   71.20    1.39
   0   6  -1   69.40    1.38
   0   6  -1   72.00    1.39
   0   6  -1   71.99    1.38
   0   6  -1   70.48    1.39
   0  -6   1   67.98    1.39
   0  -6   1   69.76    1.40
   0  -6   1   71.09    1.40
   0  -6   1   70.41    1.39
   0  -6   1   71.13    1.40
   0  -6   1   70.76    1.38
  -1   6  -1    3.49    0.13
  -1   6  -1    3.10    0.11
  -1   6  -1    3.52    0.13
  -1   6  -1    3.28    0.12
  -1   6  -1    3.54    0.15
  -1   6  -1    3.43    0.13
  -1   6  -1    3.41    0.14
   1  -6   1    3.59    0.13
   1  -6   1    3.18    0.13
   1  -6   1    3.29    0.10
   1  -6   1    3.31    0.12
   1  -6   1    3.42    0.11
  -2   6  -1    9.21    0.23
  -2   6  -1    9.12    0.22
  -2   6  -1    9.52    0.23
  -2   6  -1    9.28    0.23
  -2   6  -1    9.63    0.25
   2  -6   1    9.55    0.25
   2  -6   1    9.31    0.24
   2  -6   1    8.97    0.22
   2  -6   1    9.00    0.21
   2  -6   1    9.08    0.24
   2  -6   1    8.65    0.21
   2  -6   1    8.99    0.20
  -3   6  -1    8.07    0.23
  -3   6  -1    7.98    0.21
  -3   6  -1    8.02    0.23
  -3   6  -1    8.07    0.21
  -3   6  -1    8.01    0.20
  -3   6  -1    7.80    0.19
   3  -6   1    7.77    0.18
   3  -6   1    8.02    0.22
   3  -6   1    8.11    0.20
   3  -6   1    7.99    0.19
   3  -6   1    8.06    0.23
   3  -6   1    7.96    0.22
  -4   6  -1    2.19    0.11
  -4   6  -1    2.41    0.13
  -4   6  -1    2.35    0.11
  -4   6  -1    2.12    0.14
  -4   6  -1    2.28    0.14
   4  -6   1    2.18    0.13
   4  -6   1    2.24    0.10
   4  -6   1    2.24    0.13
   4  -6   1    2.31    0.12
   4  -6   1    2.27    0.10
  -5   6  -1   11.80    0.29
  -5   6  -1   11.82    0.30
  -5   6  -1   11.68    0.28
  -5   6  -1   11.63    0.29
  -5   6  -1   11.86    0.32
   5  -6   1   11.53    0.26
   5  -6   1   11.77    0.30
   5  -6   1   11.39    0.27
   5  -6   1   11.86    0.30
   5  -6   1   11.64    0.30
  -6   6  -1    4.86    0.22
  -6   6  -1    5.17    0.19
  -6   6  -1    4.87    0.19
  -6   6  -1    4.87    0.18
  -6   6  -1    5.04    0.20
   6  -6   1    5.10    0.18
   6  -6   1    5.19    0.17
   6  -6   1    4.71    0.13
   6  -6   1    4.99    0.15
   6  -6   1    5.34    0.21
   6  -6   1    5.15    0.21
  -7   6  -1    0.52    0.11
  -7   6  -1    0.39    0.17
  -7   6  -1    0.29    0.11
  -7   6  -1    0.49    0.10
  -7   6  -1    0.35    0.12
   7  -6   1    0.67    0.14
   7  -6   1    0.48    0.10
   7  -6   1    0.38    0.08
   7  -6   1    0.53    0.16
   7  -6   1    0.37    0.11
  -8   6  -1    1.27    0.12
  -8   6  -1    1.01    0.14
  -8   6  -1    1.17    0.12
  -8   6  -1    0.89    0.15
  -8   6  -1    1.18    0.17
   8  -6   1    1.16    0.12
   8  -6   1    1.00    0.16
   8  -6   1    1.29    0.13
   8  -6   1    0.86    0.18
   8  -6   1    1.02    0.11
  -9   6  -1    0.13    0.13
  -9   6  -1    0.11    0.15
  -9   6  -1    0.12    0.17
  -9   6  -1    0.10    0.11
  -9   6  -1    0.07    0.10
   9  -6   1    0.31    0.11
   9  -6   1    0.20    0.16
   9  -6   1    0.20    0.18
   9  -6   1    0.02    0.10
   9  -6   1   -0.02    0.09
 -10   6  -1   -0.09    0.10
 -10   6  -1    0.21    0.17
 -10   6  -1   -0.01    0.10
 -10   6  -1    0.03    0.12
  10  -6   1    0.05    0.15
  10  -6   1    0.33    0.13
  10  -6   1    0.18    0.12
  10  -6   1    0.26    0.17
 -11   6  -1    5.08    0.24
 -11   6  -1    5.37    0.23
  11  -6   1    4.84    0.28
  11  -6   1    5.79    0.28
 -12   6  -1    2.64    0.21
 -12   6  -1    2.76    0.18
  12  -6   1    2.62    0.26
  12  -6   1    2.83    0.25
 -13   6  -1    0.35    0.16
 -13   6  -1    0.29    0.16
  13  -6   1    0.28    0.23
  13  -6   1    0.03    0.17
  14   5  -1    1.04    0.20
  14   5  -1    0.79    0.23
  14   5  -1    0.81    0.21
  14   5  -1    0.68    0.20
  14   5  -1    1.03    0.23
 -14  -5   1    1.08    0.20
  13   5  -1   -0.07    0.20
  13   5  -1    0.26    0.18
  13   5  -1    0.02    0.14
  13   5  -1    0.14    0.18
  13   5  -1    0.13    0.17
 -13  -5   1    0.34    0.17
  12   5  -1    1.17    0.18
  12   5  -1    0.99    0.17
  12   5  -1    0.94    0.18
  12   5  -1    1.17    0.18
  12   5  -1    1.08    0.18
 -12  -5   1    1.03    0.18
 -12  -5   1    1.34    0.20
  11   5  -1   -0.09    0.15
  11   5  -1   -0.21    0.15
  11   5  -1   -0.12    0.14
  11   5  -1   -0.22    0.17
  11   5  -1    0.01    0.15
  11   5  -1    0.13    0.14
 -11  -5   1    0.02    0.12
 -11  -5   1    0.18    0.17
  10   5  -1    1.15    0.16
  10   5  -1    1.29    0.16
  10   5  -1    1.17    0.14
  10   5  -1    1.41    0.14
  10   5  -1    1.57    0.19
  10   5  -1    1.40    0.16
 -10  -5   1    1.21    0.17
 -10  -5   1    1.53    0.16
 -10  -5   1    1.16    0.15
   9   5  -1    0.70    0.14
   9   5  -1    0.67    0.14
   9   5  -1    1.01    0.14
   9   5  -1    0.98    0.14
   9   5  -1    0.79    0.13
  -9  -5   1    0.92    0.18
  -9  -5   1    0.92    0.17
  -9  -5   1    0.70    0.14
  -9  -5   1    0.83    0.12
   8   5  -1   15.32    0.39
   8   5  -1   15.85    0.39
   8   5  -1   15.11    0.35
   8   5  -1   15.83    0.38
   8   5  -1   14.77    0.38
   8   5  -1   15.59    0.39
  -8  -5   1   15.43    0.42
  -8  -5   1   15.50    0.39
  -8  -5   1   14.95    0.36
  -8  -5   1   15.44    0.43
   7   5  -1    8.47    0.20
   7   5  -1    8.29    0.21
   7   5  -1    8.42    0.25
   7   5  -1    8.71    0.26
   7   5  -1    8.72    0.25
   7   5  -1    8.45    0.24
   7   5  -1    8.39    0.26
  -7  -5   1    8.30    0.20
  -7  -5   1    8.13    0.28
  -7  -5   1    8.16    0.23
  -7  -5   1    8.14    0.25
  -7  -5   1    8.41    0.28
   6   5  -1    0.11    0.05
   6   5  -1    0.26    0.09
   6   5  -1    0.15    0.09
   6   5  -1    0.10    0.10
   6   5  -1    0.25    0.11
   6   5  -1    0.05    0.09
   6   5  -1    0.20    0.07
  -6  -5   1    0.15    0.10
  -6  -5   1    0.36    0.10
  -6  -5   1    0.25    0.06
  -6  -5   1    0.08    0.07
  -6  -5   1    0.20    0.10
   5   5  -1   22.71    0.47
   5   5  -1   23.91    0.51
   5   5  -1   23.71    0.50
   5   5  -1   23.41    0.51
   5   5  -1   23.51    0.50
   5   5  -1   23.38    0.51
  -5  -5   1   23.13    0.48
  -5  -5   1   22.32    0.48
  -5  -5   1   23.24    0.50
  -5  -5   1   24.09    0.52
  -5  -5   1   22.49    0.49
  -5  -5   1   23.39    0.53
  -5  -5   1   23.63    0.50
   4   5  -1   19.09    0.41
   4   5  -1   19.23    0.41
   4   5  -1   19.70    0.43
   4   5  -1   19.21    0.41
   4   5  -1   19.67    0.42
   4   5  -1   19.27    0.39
   4   5  -1   19.30    0.43
   4   5  -1   18.59    0.39
  -4  -5   1   19.62    0.43
  -4  -5   1   18.85    0.41
  -4  -5   1   18.63    0.40
  -4  -5   1   19.29    0.42
  -4  -5   1   18.16    0.39
  -4  -5   1   19.19    0.42
  -4  -5   1   19.33    0.45
   3   5  -1   25.41    0.51
   3   5  -1   24.95    0.52
   3   5  -1   24.28    0.52
   3   5  -1   24.18    0.50
   3   5  -1   24.81    0.50
   3   5  -1   24.81    0.53
   3   5  -1   25.08    0.52
  -3  -5   1   24.76    0.53
  -3  -5   1   25.05    0.51
  -3  -5   1   24.77    0.55
  -3  -5   1   25.00    0.52
  -3  -5   1   25.26    0.52
  -3  -5   1   25.10    0.52
   2   5  -1    1.77    0.07
   2   5  -1    1.73    0.10
   2   5  -1    1.72    0.11
   2   5  -1    1.78    0.09
   2   5  -1    1.90    0.10
   2   5  -1    1.99    0.10
  -2  -5   1    1.96    0.10
  -2  -5   1    1.66    0.13
  -2  -5   1    1.83    0.10
  -2  -5   1    1.78    0.11
  -2  -5   1    1.82    0.09
  -2  -5   1    1.86    0.10
  -2  -5   1    2.00    0.10
   1   5  -1    0.87    0.08
   1   5  -1    1.03    0.08
   1   5  -1    1.03    0.08
   1   5  -1    0.88    0.07
   1   5  -1    0.94    0.09
   1   5  -1    0.84    0.05
   1   5  -1    0.96    0.07
  -1  -5   1    0.85    0.09
  -1  -5   1    0.82    0.06
  -1  -5   1    0.98    0.09
  -1  -5   1    0.86    0.09
  -1  -5   1    0.92    0.09
  -1  -5   1    0.88    0.08
  -1  -5   1    0.83    0.07
   0   5  -1    6.21    0.16
   0   5  -1    5.71    0.14
   0   5  -1    5.85    0.15
   0   5  -1    5.81    0.15
   0   5  -1    5.96    0.17
   0   5  -1    6.09    0.15
   0  -5   1    6.00    0.15
   0  -5   1    5.81    0.17
   0  -5   1    5.69    0.16
   0  -5   1    5.86    0.16
   0  -5   1    5.84    0.16
  -1   5  -1    0.80    0.07
  -1   5  -1    0.81    0.07
  -1   5  -1    0.89    0.08
  -1   5  -1    0.96    0.10
  -1   5  -1    0.93    0.09
  -1   5  -1    0.94    0.07
   1  -5   1    0.91    0.07
   1  -5   1    1.12    0.09
   1  -5   1    0.89    0.08
   1  -5   1    0.76    0.07
   1  -5   1    1.04    0.10
   1  -5   1    0.79    0.06
   1  -5   1    0.92    0.09
  -2   5  -1    1.70    0.07
  -2   5  -1    1.92    0.10
  -2   5  -1    2.02    0.10
  -2   5  -1    1.90    0.09
  -2   5  -1    1.95    0.10
  -2   5  -1    1.81    0.10
   2  -5   1    1.91    0.12
   2  -5   1    1.83    0.12
   2  -5   1    1.81    0.10
   2  -5   1    1.73    0.07
   2  -5   1    1.88    0.08
   2  -5   1    2.01    0.11
   2  -5   1    1.70    0.07
   2  -5   1    1.73    0.09
  -3   5  -1   25.70    0.54
  -3   5  -1   25.85    0.54
  -3   5  -1   25.92    0.53
  -3   5  -1   25.45    0.51
  -3   5  -1   25.22    0.52
   3  -5   1   25.66    0.54
   3  -5   1   25.47    0.53
   3  -5   1   24.99    0.51
   3  -5   1   24.75    0.53
   3  -5   1   24.32    0.52
   3  -5   1   24.68    0.50
  -4   5  -1   19.54    0.41
  -4   5  -1   19.79    0.42
  -4   5  -1   20.11    0.43
  -4   5  -1   19.86    0.44
  -4   5  -1   19.41    0.42
   4  -5   1   19.38    0.43
   4  -5   1   18.65    0.40
   4  -5   1   18.82    0.41
   4  -5   1   20.16    0.44
   4  -5   1   19.44    0.43
  -5   5  -1   23.71    0.50
  -5   5  -1   23.74    0.52
  -5   5  -1   24.11    0.53
  -5   5  -1   23.75    0.49
  -5   5  -1   23.59    0.51
   5  -5   1   24.05    0.52
   5  -5   1   22.65    0.50
   5  -5   1   23.33    0.48
   5  -5   1   22.78    0.48
   5  -5   1   23.49    0.51
  -6   5  -1    0.08    0.10
  -6   5  -1    0.33    0.09
  -6   5  -1    0.17    0.11
  -6   5  -1    0.16    0.09
  -6   5  -1    0.19    0.08
   6  -5   1    0.16    0.11
   6  -5   1    0.17    0.09
   6  -5   1    0.14    0.07
   6  -5   1    0.18    0.04
   6  -5   1    0.14    0.12
  -7   5  -1    8.64    0.28
  -7   5  -1    8.55    0.23
  -7   5  -1    8.81    0.24
  -7   5  -1    8.47    0.27
  -7   5  -1    8.73    0.26
   7  -5   1    8.53    0.23
   7  -5   1    8.46    0.25
   7  -5   1    8.50    0.24
   7  -5   1    8.68    0.27
  -8   5  -1   15.35    0.38
  -8   5  -1   14.90    0.41
  -8   5  -1   15.70    0.37
  -8   5  -1   15.05    0.39
  -8   5  -1   16.05    0.42
   8  -5   1   15.45    0.38
   8  -5   1   15.17    0.36
   8  -5   1   15.85    0.39
   8  -5   1   15.89    0.40
  -9   5  -1    0.77    0.17
  -9   5  -1    0.83    0.12
  -9   5  -1    0.91    0.15
  -9   5  -1    0.92    0.13
  -9   5  -1    1.06    0.13
   9  -5   1    0.94    0.18
   9  -5   1    0.69    0.11
   9  -5   1    0.58    0.16
   9  -5   1    0.98    0.12
   9  -5   1    0.76    0.16
   9  -5   1    0.89    0.14
 -10   5  -1    1.42    0.15
 -10   5  -1    1.03    0.19
 -10   5  -1    1.22    0.12
 -10   5  -1    1.30    0.15
  10  -5   1    1.23    0.17
  10  -5   1    1.06    0.15
  10  -5   1    1.25    0.14
  10  -5   1    1.56    0.14
  10  -5   1    1.11    0.20
 -11   5  -1   -0.09    0.15
 -11   5  -1   -0.01    0.12
 -11   5  -1    0.09    0.18
 -11   5  -1    0.15    0.11
  11  -5   1    0.04    0.17
  11  -5   1    0.20    0.19
  11  -5   1    0.20    0.17
  11  -5   1    0.05    0.14
 -12   5  -1    1.18    0.21
 -12   5  -1    1.06    0.15
 -12   5  -1    1.15    0.17
  12  -5   1    1.07    0.20
  12  -5   1    0.72    0.19
  12  -5   1    1.11    0.19
 -13   5  -1    0.16    0.15
 -13   5  -1    0.07    0.15
 -13   5  -1    0.15    0.21
  13  -5   1    0.11    0.20
  13  -5   1   -0.03    0.19
  13  -5   1   -0.08    0.21
 -14   5  -1    0.98    0.19
 -14   5  -1    0.81    0.17
  14  -5   1    0.94    0.21
  14  -5   1    0.63    0.19
  14   4  -1    1.21    0.21
  14   4  -1    0.56    0.20
  14   4  -1    0.65    0.19
  14   4  -1    1.02    0.21
  14   4  -1    0.90    0.20
 -14  -4   1    1.02    0.20
  13   4  -1    0.96    0.19
  13   4  -1    1.14    0.19
  13   4  -1    0.85    0.21
  13   4  -1    1.29    0.20
  13   4  -1    0.91    0.19
 -13  -4   1    1.09    0.16
  12   4  -1    2.36    0.24
  12   4  -1    2.70    0.22
  12   4  -1    3.18    0.22
  12   4  -1    2.54    0.22
 -12  -4   1    3.33    0.26
 -12  -4   1    3.02    0.23
 -12  -4   1    2.83    0.22
  11   4  -1    0.62    0.13
  11   4  -1    0.42    0.16
  11   4  -1    0.60    0.16
  11   4  -1    0.50    0.15
  11   4  -1    0.48    0.15
  11   4  -1    0.79    0.16
 -11  -4   1    0.53    0.17
 -11  -4   1    0.46    0.12
 -11  -4   1    0.57    0.15
 -11  -4   1    0.61    0.15
  10   4  -1    1.96    0.19
  10   4  -1    1.35    0.14
  10   4  -1    1.83    0.18
  10   4  -1    1.46    0.16
  10   4  -1    1.43    0.17
  10   4  -1    1.74    0.17
 -10  -4   1    1.62    0.16
 -10  -4   1    1.67    0.19
 -10  -4   1    1.66    0.16
 -10  -4   1    1.91    0.20
   9   4  -1    3.08    0.19
   9   4  -1    3.23    0.22
   9   4  -1    3.48    0.20
   9   4  -1    3.33    0.18
   9   4  -1    3.18    0.18
   9   4  -1    3.23    0.17
  -9  -4   1    3.33    0.19
  -9  -4   1    3.37    0.24
  -9  -4   1    2.99    0.18
  -9  -4   1    3.24    0.23
   8   4  -1    1.67    0.15
   8   4  -1    1.81    0.16
   8   4  -1    1.83    0.15
   8   4  -1    1.89    0.14
   8   4  -1    1.84    0.10
   8   4  -1    1.74    0.10
   8   4  -1    1.96    0.16
  -8  -4   1    1.76    0.15
  -8  -4   1    1.85    0.14
  -8  -4   1    1.92    0.17
  -8  -4   1    2.02    0.20
   7   4  -1   12.99    0.30
   7   4  -1   13.25    0.33
   7   4  -1   13.77    0.34
   7   4  -1   13.58    0.33
   7   4  -1   13.58    0.34
   7   4  -1   13.31    0.29
   7   4  -1   13.06    0.33
  -7  -4   1   12.81    0.28
  -7  -4   1   13.58    0.37
  -7  -4   1   13.72    0.33
  -7  -4   1   12.69    0.31
  -7  -4   1   13.39    0.36
   6   4  -1    4.70    0.17
   6   4  -1    4.61    0.14
   6   4  -1    4.49    0.17
   6   4  -1    4.66    0.17
   6   4  -1    4.62    0.16
   6   4  -1    4.47    0.13
   6   4  -1    4.43    0.16
  -6  -4   1    4.58    0.20
  -6  -4   1    4.72    0.21
  -6  -4   1    4.41    0.15
  -6  -4   1    4.58    0.12
  -6  -4   1    4.52    0.15
  -6  -4   1    4.47    0.16
   5   4  -1    8.03    0.20
   5   4  -1    7.99    0.22
   5   4  -1    8.10    0.21
   5   4  -1    8.34    0.22
   5   4  -1    7.90    0.18
   5   4  -1    7.87    0.21
   5   4  -1    8.26    0.23
  -5  -4   1    8.04    0.25
  -5  -4   1    7.95    0.22
  -5  -4   1    7.87    0.20
  -5  -4   1    8.26    0.24
  -5  -4   1    7.76    0.20
  -5  -4   1    7.76    0.18
  -5  -4   1    7.87    0.20
   4   4  -1    0.55    0.09
   4   4  -1    0.32    0.05
   4   4  -1    0.34    0.08
   4   4  -1    0.30    0.08
   4   4  -1    0.26    0.07
   4   4  -1    0.39    0.07
  -4  -4   1    0.43    0.09
  -4  -4   1    0.35    0.05
  -4  -4   1    0.35    0.08
  -4  -4   1    0.31    0.09
  -4  -4   1    0.31    0.05
  -4  -4   1    0.36    0.08
  -4  -4   1    0.37    0.08
   3   4  -1    4.77    0.12
   3   4  -1    4.70    0.14
   3   4  -1    4.87    0.15
   3   4  -1    4.66    0.12
   3   4  -1    4.57    0.14
   3   4  -1    5.07    0.14
   3   4  -1    4.87    0.15
  -3  -4   1    4.52    0.13
  -3  -4   1    4.70    0.12
  -3  -4   1    4.81    0.14
  -3  -4   1    4.88    0.13
  -3  -4   1    4.86    0.16
  -3  -4   1    4.76    0.15
  -3  -4   1    4.80    0.15
  -3  -4   1    4.81    0.16
   2   4  -1    8.61    0.20
   2   4  -1    8.67    0.19
   2   4  -1    8.72    0.21
   2   4  -1    8.88    0.20
   2   4  -1    8.71    0.21
   2   4  -1    8.83    0.21
  -2  -4   1    8.61    0.20
  -2  -4   1    8.71    0.23
  -2  -4   1    8.60    0.20
  -2  -4   1    8.63    0.21
  -2  -4   1    8.58    0.20
  -2  -4   1    8.87    0.21
  -2  -4   1    8.53    0.20
  -2  -4   1    8.76    0.21
   1   4  -1   22.67    0.47
   1   4  -1   23.80    0.48
   1   4  -1   22.97    0.46
   1   4  -1   23.19    0.47
   1   4  -1   22.01    0.45
   1   4  -1   23.58    0.47
   1   4  -1   22.68    0.47
  -1  -4   1   22.81    0.47
  -1  -4   1   22.45    0.47
  -1  -4   1   23.02    0.46
  -1  -4   1   23.00    0.48
  -1  -4   1   23.17    0.46
  -1  -4   1   23.01    0.47
  -1  -4   1   23.27    0.47
  -1  -4   1   22.80    0.47
   0   4  -1    7.03    0.16
   0   4  -1    7.11    0.18
   0   4  -1    6.98    0.16
   0   4  -1    7.03    0.17
   0   4  -1    7.44    0.18
   0   4  -1    7.15    0.17
   0  -4   1    7.05    0.16
   0  -4   1    6.77    0.18
   0  -4   1    6.76    0.18
   0  -4   1    6.93    0.17
   0  -4   1    7.00    0.17
   0  -4   1    7.06    0.17
   0  -4   1    7.01    0.17
  -1   4  -1   23.14    0.47
  -1   4  -1   23.28    0.48
  -1   4  -1   23.62    0.48
  -1   4  -1   23.61    0.47
  -1   4  -1   23.96    0.48
   1  -4   1   23.55    0.47
   1  -4   1   23.47    0.48
   1  -4   1   23.08    0.46
   1  -4   1   23.40    0.49
   1  -4   1   23.48    0.49
   1  -4   1   23.65    0.48
   1  -4   1   22.45    0.47
  -2   4  -1    8.76    0.19
  -2   4  -1    9.25    0.22
  -2   4  -1    8.71    0.20
  -2   4  -1    9.00    0.21
  -2   4  -1    8.79    0.21
  -2   4  -1    8.90    0.22
   2  -4   1    8.90    0.19
   2  -4   1    8.67    0.20
   2  -4   1    8.79    0.22
   2  -4   1    8.71    0.19
   2  -4   1    8.75    0.22
   2  -4   1    8.95    0.22
  -3   4  -1    4.64    0.14
  -3   4  -1    4.85    0.15
  -3   4  -1    4.67    0.13
  -3   4  -1    4.92    0.16
  -3   4  -1    4.95    0.17
   3  -4   1    4.91    0.14
   3  -4   1    4.80    0.16
   3  -4   1    4.84    0.13
   3  -4   1    5.04    0.15
   3  -4   1    4.81    0.13
   3  -4   1    4.69    0.12
  -4   4  -1    0.31    0.07
  -4   4  -1    0.49    0.08
  -4   4  -1    0.33    0.08
  -4   4  -1    0.43    0.10
  -4   4  -1    0.43    0.06
   4  -4   1    0.41    0.05
   4  -4   1    0.29    0.08
   4  -4   1    0.26    0.08
   4  -4   1    0.30    0.10
   4  -4   1    0.39    0.06
  -5   4  -1    8.16    0.20
  -5   4  -1    8.26    0.21
  -5   4  -1    8.25    0.23
  -5   4  -1    8.56    0.23
  -5   4  -1    7.31    0.16
  -5   4  -1    8.36    0.24
   5  -4   1    7.46    0.18
   5  -4   1    7.77    0.19
   5  -4   1    8.28    0.21
   5  -4   1    7.97    0.23
   5  -4   1    8.18    0.22
  -6   4  -1    4.50    0.16
  -6   4  -1    4.29    0.11
  -6   4  -1    4.58    0.15
  -6   4  -1    4.77    0.19
  -6   4  -1    4.71    0.21
  -6   4  -1    4.69    0.16
   6  -4   1    4.86    0.17
   6  -4   1    4.76    0.17
   6  -4   1    4.57    0.14
   6  -4   1    4.26    0.11
   6  -4   1    4.54    0.15
   6  -4   1    4.59    0.16
  -7   4  -1   13.29    0.33
  -7   4  -1   13.36    0.32
  -7   4  -1   12.45    0.28
  -7   4  -1   13.58    0.32
  -7   4  -1   13.57    0.36
  -7   4  -1   13.39    0.35
   7  -4   1   13.85    0.35
   7  -4   1   13.34    0.31
   7  -4   1   13.74    0.34
   7  -4   1   13.59    0.32
   7  -4   1   13.41    0.31
   7  -4   1   13.58    0.34
  -8   4  -1    1.92    0.20
  -8   4  -1    1.92    0.16
  -8   4  -1    1.67    0.17
  -8   4  -1    1.87    0.15
  -8   4  -1    1.65    0.12
   8  -4   1    1.82    0.14
   8  -4   1    1.84    0.14
   8  -4   1    1.76    0.12
   8  -4   1    1.89    0.13
   8  -4   1    1.82    0.11
   8  -4   1    1.59    0.15
  -9   4  -1    3.23    0.18
  -9   4  -1    3.45    0.25
  -9   4  -1    3.25    0.17
  -9   4  -1    3.18    0.19
  -9   4  -1    3.16    0.22
   9  -4   1    3.08    0.16
   9  -4   1    3.72    0.21
   9  -4   1    3.33    0.21
   9  -4   1    3.08    0.16
   9  -4   1    3.49    0.20
 -10   4  -1    1.60    0.15
 -10   4  -1    1.44    0.12
 -10   4  -1    1.61    0.15
  10  -4   1    1.83    0.17
  10  -4   1    1.58    0.20
  10  -4   1    1.57    0.18
  10  -4   1    1.68    0.13
 -11   4  -1    0.55    0.16
 -11   4  -1    0.60    0.11
 -11   4  -1    0.50    0.18
 -11   4  -1    0.83    0.13
  11  -4   1    0.34    0.13
  11  -4   1    0.68    0.19
  11  -4   1    0.13    0.17
  11  -4   1    0.48    0.17
 -12   4  -1    2.79    0.19
 -12   4  -1    2.65    0.20
 -12   4  -1    3.06    0.26
 -12   4  -1    2.65    0.25
  12  -4   1    2.84    0.23
  12  -4   1    2.39    0.22
  12  -4   1    2.86    0.21
 -13   4  -1    1.16    0.18
 -13   4  -1    1.27    0.14
  13  -4   1    1.00    0.17
  13  -4   1    1.08    0.23
  13  -4   1    0.90    0.21
 -14   4  -1    0.84    0.18
 -14   4  -1    1.16    0.17
  14  -4   1    0.99    0.22
  14  -4   1    1.13    0.22
  14  -4   1    0.78    0.24
  14   3  -1    0.96    0.19
  14   3  -1    0.95    0.19
  14   3  -1    0.92    0.17
  14   3  -1    0.93    0.20
 -14  -3   1    1.13    0.19
 -14  -3   1    0.80    0.23
  13   3  -1    0.19    0.20
  13   3  -1    0.50    0.21
  13   3  -1    0.19    0.18
  13   3  -1    0.47    0.18
  13   3  -1    0.09    0.17
 -13  -3   1    0.45    0.17
 -13  -3   1    0.15    0.18
  12   3  -1    2.53    0.21
  12   3  -1    2.38    0.22
  12   3  -1    1.84    0.24
  12   3  -1    2.57    0.21
  12   3  -1    2.42    0.19
  12   3  -1    2.34    0.20
 -12  -3   1    2.72    0.22
 -12  -3   1    2.88    0.21
 -12  -3   1    2.39    0.23
  11   3  -1    0.85    0.16
  11   3  -1    0.57    0.17
  11   3  -1    0.95    0.17
  11   3  -1    0.69    0.16
  11   3  -1    0.71    0.16
  11   3  -1    0.80    0.16
 -11  -3   1    0.95    0.11
 -11  -3   1    1.01    0.16
 -11  -3   1    0.96    0.17
 -11  -3   1    0.79    0.11
 -11  -3   1    1.08    0.15
  10   3  -1    5.96    0.26
  10   3  -1    5.49    0.25
  10   3  -1    6.22    0.22
  10   3  -1    5.90    0.24
  10   3  -1    6.16    0.24
  10   3  -1    6.49    0.24
 -10  -3   1    6.41    0.24
 -10  -3   1    5.89    0.25
 -10  -3   1    5.86    0.20
 -10  -3   1    6.03    0.21
 -10  -3   1    5.99    0.30
 -10  -3   1    6.03    0.27
   9   3  -1    0.49    0.13
   9   3  -1    0.58    0.09
   9   3  -1    0.52    0.13
   9   3  -1    0.58    0.13
   9   3  -1    0.68    0.14
   9   3  -1    0.63    0.15
   9   3  -1    0.63    0.13
  -9  -3   1    0.57    0.11
  -9  -3   1    0.41    0.13
  -9  -3   1    0.47    0.16
  -9  -3   1    0.57    0.15
   8   3  -1    1.67    0.16
   8   3  -1    1.60    0.15
   8   3  -1    1.60    0.10
   8   3  -1    1.45    0.10
   8   3  -1    1.62    0.16
   8   3  -1    1.62    0.14
   8   3  -1    1.56    0.15
   8   3  -1    1.71    0.15
  -8  -3   1    1.46    0.14
  -8  -3   1    1.45    0.15
  -8  -3   1    1.62    0.16
  -8  -3   1    1.54    0.14
   7   3  -1    2.29    0.10
   7   3  -1    2.16    0.15
   7   3  -1    2.28    0.15
   7   3  -1    2.46    0.14
   7   3  -1    2.39    0.14
   7   3  -1    2.59    0.10
   7   3  -1    2.27    0.14
  -7  -3   1    2.20    0.18
  -7  -3   1    2.32    0.17
  -7  -3   1    2.51    0.14
  -7  -3   1    2.43    0.14
   6   3  -1    1.43    0.12
   6   3  -1    1.43    0.09
   6   3  -1    1.40    0.13
   6   3  -1    1.48    0.08
   6   3  -1    1.58    0.12
   6   3  -1    1.29    0.11
   6   3  -1    1.49    0.12
  -6  -3   1    1.50    0.15
  -6  -3   1    1.36    0.14
  -6  -3   1    1.44    0.09
  -6  -3   1    1.63    0.12
  -6  -3   1    1.39    0.11
  -6  -3   1    1.42    0.06
   5   3  -1    0.31    0.05
   5   3  -1    0.32    0.08
   5   3  -1    0.27    0.06
   5   3  -1    0.26    0.09
   5   3  -1    0.25    0.08
   5   3  -1    0.37    0.09
   5   3  -1    0.31    0.08
  -5  -3   1    0.43    0.08
  -5  -3   1    0.25    0.04
  -5  -3   1    0.48    0.12
  -5  -3   1    0.26    0.08
  -5  -3   1    0.28    0.11
   4   3  -1    3.90    0.14
   4   3  -1    3.95    0.13
   4   3  -1    3.80    0.13
   4   3  -1    3.70    0.10
   4   3  -1    3.82    0.11
   4   3  -1    3.78    0.14
   4   3  -1    3.75    0.14
  -4  -3   1    3.87    0.12
  -4  -3   1    3.78    0.14
  -4  -3   1    3.76    0.10
  -4  -3   1    3.84    0.11
  -4  -3   1    3.88    0.16
  -4  -3   1    3.73    0.11
  -4  -3   1    3.95    0.16
  -4  -3   1    3.71    0.13
   3   3  -1   70.14    1.41
   3   3  -1   73.00    1.43
   3   3  -1   75.81    1.42
   3   3  -1   73.11    1.43
   3   3  -1   73.04    1.43
   3   3  -1   74.40    1.43
   3   3  -1   72.43    1.43
  -3  -3   1   74.33    1.44
  -3  -3   1   71.49    1.42
  -3  -3   1   73.76    1.42
  -3  -3   1   72.34    1.45
  -3  -3   1   74.96    1.43
  -3  -3   1   70.93    1.41
  -3  -3   1   71.93    1.43
  -3  -3   1   73.30    1.43
   2   3  -1   35.67    0.70
   2   3  -1   35.69    0.71
   2   3  -1   36.78    0.71
   2   3  -1   35.78    0.71
   2   3  -1   34.33    0.70
   2   3  -1   36.66    0.72
   2   3  -1   35.51    0.71
  -2  -3   1   36.12    0.72
  -2  -3   1   36.68    0.72
  -2  -3   1   35.58    0.73
  -2  -3   1   35.91    0.71
  -2  -3   1   34.80    0.71
  -2  -3   1   36.14    0.71
  -2  -3   1   35.56    0.71
  -2  -3   1   36.41    0.71
   1   3  -1   47.96    0.93
   1   3  -1   46.48    0.91
   1   3  -1   45.42    0.91
   1   3  -1   47.92    0.92
   1   3  -1   46.16    0.92
   1   3  -1   47.60    0.92
   1   3  -1   46.20    0.92
  -1  -3   1   46.99    0.92
  -1  -3   1   46.99    0.92
  -1  -3   1   46.94    0.92
  -1  -3   1   47.66    0.92
  -1  -3   1   46.81    0.92
  -1  -3   1   46.45    0.93
  -1  -3   1   47.94    0.92
  -1  -3   1   47.44    0.93
   0   3  -1  132.46    2.65
   0   3  -1  139.20    2.69
   0   3  -1  134.77    2.65
   0   3  -1  134.27    2.67
   0   3  -1  139.57    2.64
   0   3  -1  136.21    2.64
   0  -3   1  133.30    2.70
   0  -3   1  134.18    2.67
   0  -3   1  134.78    2.69
   0  -3   1  135.35    2.67
   0  -3   1  135.50    2.67
   0  -3   1  135.23    2.64
   0  -3   1  133.54    2.64
  -1   3  -1   47.43    0.92
  -1   3  -1   48.20    0.92
  -1   3  -1   47.86    0.92
  -1   3  -1   46.89    0.91
  -1   3  -1   46.31    0.92
  -1   3  -1   49.03    0.93
   1  -3   1   45.56    0.92
   1  -3   1   46.68    0.93
   1  -3   1   47.02    0.93
   1  -3   1   47.19    0.91
   1  -3   1   46.42    0.92
   1  -3   1   46.96    0.92
   1  -3   1   46.59    0.93
   1  -3   1   47.96    0.93
  -2   3  -1   36.40    0.72
  -2   3  -1   35.99    0.71
  -2   3  -1   36.36    0.71
  -2   3  -1   37.35    0.72
  -2   3  -1   36.35    0.72
   2  -3   1   35.62    0.71
   2  -3   1   35.52    0.71
   2  -3   1   36.07    0.72
   2  -3   1   35.65    0.72
   2  -3   1   36.25    0.72
   2  -3   1   35.63    0.71
  -3   3  -1   73.49    1.43
  -3   3  -1   74.72    1.44
  -3   3  -1   76.16    1.44
  -3   3  -1   73.87    1.44
  -3   3  -1   70.23    1.41
  -3   3  -1   73.76    1.45
   3  -3   1   71.56    1.42
   3  -3   1   74.95    1.44
   3  -3   1   73.20    1.44
   3  -3   1   73.16    1.44
   3  -3   1   73.65    1.43
  -4   3  -1    3.87    0.13
  -4   3  -1    3.92    0.14
  -4   3  -1    3.60    0.09
  -4   3  -1    3.78    0.13
  -4   3  -1    3.98    0.14
  -4   3  -1    3.92    0.15
   4  -3   1    3.53    0.09
   4  -3   1    3.71    0.13
   4  -3   1    3.62    0.14
   4  -3   1    3.71    0.11
   4  -3   1    3.90    0.13
   4  -3   1    3.94    0.14
   4  -3   1    3.95    0.14
  -5   3  -1    0.20    0.10
  -5   3  -1    0.51    0.10
  -5   3  -1    0.29    0.05
  -5   3  -1    0.41    0.08
  -5   3  -1    0.40    0.08
   5  -3   1    0.28    0.07
   5  -3   1    0.29    0.03
   5  -3   1    0.32    0.09
   5  -3   1    0.19    0.10
   5  -3   1    0.35    0.08
   5  -3   1    0.37    0.07
   5  -3   1    0.40    0.08
  -6   3  -1    1.38    0.08
  -6   3  -1    1.39    0.14
  -6   3  -1    1.29    0.11
  -6   3  -1    1.75    0.11
  -6   3  -1    1.64    0.16
  -6   3  -1    1.39    0.12
   6  -3   1    1.65    0.10
   6  -3   1    1.61    0.13
   6  -3   1    1.29    0.08
   6  -3   1    1.46    0.11
   6  -3   1    1.51    0.12
   6  -3   1    1.36    0.10
   6  -3   1    1.66    0.13
  -7   3  -1    2.29    0.14
  -7   3  -1    2.29    0.17
  -7   3  -1    2.54    0.13
  -7   3  -1    2.46    0.12
  -7   3  -1    2.37    0.10
  -7   3  -1    2.47    0.17
   7  -3   1    2.46    0.13
   7  -3   1    2.47    0.11
   7  -3   1    2.13    0.15
   7  -3   1    2.54    0.16
   7  -3   1    2.37    0.10
   7  -3   1    2.56    0.13
  -8   3  -1    1.76    0.10
  -8   3  -1    1.44    0.12
  -8   3  -1    1.42    0.13
  -8   3  -1    1.64    0.17
  -8   3  -1    1.78    0.16
  -8   3  -1    1.68    0.15
   8  -3   1    1.48    0.13
   8  -3   1    1.43    0.14
   8  -3   1    1.45    0.09
   8  -3   1    1.65    0.12
   8  -3   1    1.69    0.13
   8  -3   1    1.69    0.14
  -9   3  -1    0.36    0.09
  -9   3  -1    0.49    0.11
  -9   3  -1    0.56    0.15
  -9   3  -1    0.39    0.15
   9  -3   1    0.55    0.12
   9  -3   1    0.69    0.14
   9  -3   1    0.64    0.12
   9  -3   1    0.49    0.14
   9  -3   1    0.62    0.10
 -10   3  -1    6.10    0.24
 -10   3  -1    5.97    0.28
 -10   3  -1    5.91    0.22
  10  -3   1    6.21    0.24
  10  -3   1    6.14    0.26
  10  -3   1    5.99    0.25
  10  -3   1    6.08    0.22
 -11   3  -1    1.05    0.19
 -11   3  -1    0.89    0.14
 -11   3  -1    0.95    0.14
  11  -3   1    1.18    0.20
  11  -3   1    0.73    0.14
  11  -3   1    0.95    0.17
  11  -3   1    0.85    0.14
 -12   3  -1    2.43    0.19
 -12   3  -1    2.22    0.20
  12  -3   1    2.90    0.20
  12  -3   1    2.67    0.19
  12  -3   1    2.44    0.23
  12  -3   1    2.95    0.24
 -13   3  -1    0.25    0.14
 -13   3  -1    0.30    0.16
 -13   3  -1   -0.04    0.19
  13  -3   1    0.64    0.19
  13  -3   1    0.34    0.21
  13  -3   1    0.30    0.16
 -14   3  -1    0.97    0.16
 -14   3  -1    0.91    0.18
  14  -3   1    0.96    0.19
  14  -3   1    0.79    0.23
  14  -3   1    0.83    0.21
  14   2  -1   -0.02    0.19
  14   2  -1    0.10    0.19
  14   2  -1    0.11    0.21
  14   2  -1    0.40    0.20
 -14  -2   1   -0.07    0.17
 -14  -2   1    0.14    0.18
  13   2  -1    2.96    0.21
  13   2  -1    2.71    0.24
  13   2  -1    3.56    0.25
  13   2  -1    3.03    0.26
  13   2  -1    2.95    0.23
 -13  -2   1    3.18    0.24
 -13  -2   1    3.38    0.23
  12   2  -1    1.35    0.18
  12   2  -1    1.69    0.21
  12   2  -1    1.47    0.19
  12   2  -1    1.39    0.18
  12   2  -1    1.87    0.20
  12   2  -1    1.03    0.18
 -12  -2   1    1.68    0.14
 -12  -2   1    2.14    0.21
 -12  -2   1    1.56    0.18
 -12  -2   1    1.34    0.16
 -12  -2   1    1.65    0.18
  11   2  -1    1.54    0.17
  11   2  -1    2.20    0.17
  11   2  -1    2.45    0.18
  11   2  -1    2.20    0.21
  11   2  -1    2.27    0.17
  11   2  -1    2.39    0.20
 -11  -2   1    2.18    0.20
 -11  -2   1    2.28    0.19
 -11  -2   1    2.06    0.16
 -11  -2   1    2.28    0.16
 -11  -2   1    2.72    0.21
  10   2  -1    2.49    0.15
  10   2  -1    2.15    0.19
  10   2  -1    2.48    0.19
  10   2  -1    2.27    0.20
  10   2  -1    2.20    0.19
  10   2  -1    2.16    0.18
  10   2  -1    2.27    0.18
 -10  -2   1    2.44    0.18
 -10  -2   1    2.02    0.20
 -10  -2   1    2.25    0.15
 -10  -2   1    2.44    0.13
 -10  -2   1    2.19    0.20
 -10  -2   1    2.13    0.24
   9   2  -1    0.30    0.13
   9   2  -1    0.18    0.13
   9   2  -1    0.19    0.12
   9   2  -1    0.18    0.12
   9   2  -1    0.37    0.09
   9   2  -1    0.38    0.12
   9   2  -1    0.42    0.10
   9   2  -1    0.26    0.10
  -9  -2   1    0.15    0.15
  -9  -2   1    0.22    0.08
  -9  -2   1    0.29    0.08
  -9  -2   1    0.38    0.13
  -9  -2   1    0.41    0.13
  -9  -2   1    0.27    0.12
   8   2  -1    0.82    0.12
   8   2  -1    0.66    0.11
   8   2  -1    0.64    0.11
   8   2  -1    0.68    0.08
   8   2  -1    0.60    0.12
   8   2  -1    0.69    0.09
   8   2  -1    0.87    0.12
   8   2  -1    0.57    0.12
  -8  -2   1    0.86    0.13
  -8  -2   1    0.75    0.11
  -8  -2   1    0.59    0.12
  -8  -2   1    0.84    0.15
   7   2  -1    0.83    0.11
   7   2  -1    0.83    0.11
   7   2  -1    0.94    0.09
   7   2  -1    0.83    0.10
   7   2  -1    0.68    0.11
   7   2  -1    0.79    0.07
   7   2  -1    0.87    0.10
   7   2  -1    0.78    0.09
  -7  -2   1    0.87    0.10
  -7  -2   1    0.95    0.13
  -7  -2   1    0.88    0.10
  -7  -2   1    0.76    0.10
   6   2  -1    1.67    0.13
   6   2  -1    1.85    0.12
   6   2  -1    1.62    0.12
   6   2  -1    1.69    0.09
   6   2  -1    1.71    0.12
   6   2  -1    1.68    0.08
   6   2  -1    1.70    0.13
  -6  -2   1    1.68    0.11
  -6  -2   1    1.68    0.10
  -6  -2   1    1.79    0.16
  -6  -2   1    1.47    0.14
   5   2  -1    9.18    0.23
   5   2  -1    9.20    0.21
   5   2  -1    9.53    0.23
   5   2  -1    9.73    0.25
   5   2  -1    9.46    0.23
   5   2  -1    9.31    0.21
   5   2  -1    9.49    0.24
  -5  -2   1    9.16    0.26
  -5  -2   1    9.15    0.23
  -5  -2   1    9.28    0.23
  -5  -2   1    9.75    0.26
   4   2  -1   48.83    0.95
   4   2  -1   47.75    0.94
   4   2  -1   50.19    0.96
   4   2  -1   48.16    0.95
   4   2  -1   48.19    0.96
   4   2  -1   47.27    0.94
   4   2  -1   47.99    0.96
  -4  -2   1   48.06    0.97
  -4  -2   1   47.37    0.97
  -4  -2   1   47.70    0.95
  -4  -2   1   48.38    0.96
  -4  -2   1   48.47    0.96
  -4  -2   1   47.00    0.93
   3   2  -1   39.70    0.79
   3   2  -1   39.70    0.78
   3   2  -1   39.62    0.78
   3   2  -1   39.53    0.78
   3   2  -1   38.81    0.77
   3   2  -1   39.10    0.79
   3   2  -1   41.09    0.79
  -3  -2   1   38.90    0.77
  -3  -2   1   40.21    0.79
  -3  -2   1   40.37    0.78
  -3  -2   1   38.64    0.80
  -3  -2   1   39.92    0.79
  -3  -2   1   38.83    0.78
  -3  -2   1   40.14    0.80
   2   2  -1  114.48    2.25
   2   2  -1  117.13    2.28
   2   2  -1  114.21    2.28
   2   2  -1  116.30    2.26
   2   2  -1  119.54    2.31
   2   2  -1  116.70    2.26
   2   2  -1  114.93    2.28
   2   2  -1  117.03    2.27
  -2  -2   1  113.34    2.28
  -2  -2   1  117.07    2.28
  -2  -2   1  114.95    2.29
  -2  -2   1  120.07    2.27
  -2  -2   1  113.04    2.27
  -2  -2   1  112.09    2.33
  -2  -2   1  119.49    2.30
  -2  -2   1  112.92    2.26
   1   2  -1   60.09    1.17
   1   2  -1   61.84    1.17
   1   2  -1   59.64    1.18
   1   2  -1   62.00    1.20
   1   2  -1   58.90    1.17
   1   2  -1   59.16    1.18
  -1  -2   1   60.15    1.19
  -1  -2   1   59.42    1.20
  -1  -2   1   60.45    1.19
  -1  -2   1   60.38    1.18
  -1  -2   1   61.32    1.17
  -1  -2   1   59.81    1.18
  -1  -2   1   61.41    1.18
  -1  -2   1   60.45    1.20
   0   2  -1    8.40    0.18
   0   2  -1    8.38    0.17
   0   2  -1    8.44    0.18
   0   2  -1    8.60    0.18
   0   2  -1    8.75    0.19
   0   2  -1    9.19    0.18
   0  -2   1    8.29    0.18
   0  -2   1    8.39    0.19
   0  -2   1    8.61    0.18
   0  -2   1    8.34    0.18
   0  -2   1    8.13    0.17
   0  -2   1    8.23    0.19
   0  -2   1    8.77    0.18
   0  -2   1    8.41    0.18
  -1   2  -1   60.02    1.18
  -1   2  -1   61.25    1.20
  -1   2  -1   59.56    1.20
  -1   2  -1   61.06    1.19
  -1   2  -1   63.56    1.19
   1  -2   1   61.17    1.18
   1  -2   1   60.43    1.18
   1  -2   1   60.28    1.18
   1  -2   1   62.68    1.20
   1  -2   1   60.79    1.17
   1  -2   1   58.62    1.18
   1  -2   1   61.11    1.17
  -2   2  -1  113.24    2.24
  -2   2  -1  119.77    2.24
  -2   2  -1  115.16    2.46
  -2   2  -1  121.49    2.29
  -2   2  -1  116.90    2.25
   2  -2   1  114.99    2.25
   2  -2   1  111.97    2.25
   2  -2   1  115.99    2.28
   2  -2   1  113.98    2.25
   2  -2   1  115.92    2.24
   2  -2   1  114.52    2.25
   2  -2   1  117.75    2.29
  -3   2  -1   39.88    0.79
  -3   2  -1   39.29    0.79
  -3   2  -1   41.32    0.79
  -3   2  -1   39.57    0.79
  -3   2  -1   40.18    0.78
  -3   2  -1   40.40    0.78
  -3   2  -1   37.99    0.77
   3  -2   1   39.86    0.79
   3  -2   1   38.81    0.78
   3  -2   1   38.39    0.77
   3  -2   1   39.59    0.79
   3  -2   1   38.88    0.77
   3  -2   1   39.98    0.78
   3  -2   1   39.72    0.79
   3  -2   1   39.17    0.79
  -4   2  -1   45.97    0.94
  -4   2  -1   49.72    0.96
  -4   2  -1   48.39    0.95
  -4   2  -1   47.12    0.96
  -4   2  -1   48.72    0.97
  -4   2  -1   49.15    0.97
  -4   2  -1   48.80    0.95
   4  -2   1   47.90    0.94
   4  -2   1   49.02    0.96
   4  -2   1   46.75    0.96
   4  -2   1   49.24    0.96
   4  -2   1   47.51    0.96
   4  -2   1   48.45    0.96
   4  -2   1   46.90    0.95
  -5   2  -1    9.12    0.22
  -5   2  -1    9.39    0.23
  -5   2  -1    9.24    0.25
  -5   2  -1    9.61    0.26
  -5   2  -1    9.44    0.23
  -5   2  -1    9.27    0.22
   5  -2   1    9.48    0.24
   5  -2   1    9.08    0.24
   5  -2   1    9.29    0.22
   5  -2   1    9.25    0.24
   5  -2   1    9.23    0.23
   5  -2   1    9.11    0.22
  -6   2  -1    1.93    0.17
  -6   2  -1    1.83    0.14
  -6   2  -1    1.83    0.11
  -6   2  -1    1.49    0.12
  -6   2  -1    1.64    0.10
  -6   2  -1    1.57    0.09
   6  -2   1    1.57    0.11
   6  -2   1    1.61    0.12
   6  -2   1    1.60    0.09
   6  -2   1    1.73    0.12
   6  -2   1    1.49    0.08
   6  -2   1    1.78    0.11
   6  -2   1    1.68    0.12
  -7   2  -1    0.83    0.09
  -7   2  -1    0.76    0.08
  -7   2  -1    0.74    0.14
  -7   2  -1    0.84    0.09
  -7   2  -1    0.70    0.12
  -7   2  -1    0.75    0.09
   7  -2   1    0.86    0.10
   7  -2   1    0.88    0.10
   7  -2   1    0.63    0.12
   7  -2   1    0.87    0.11
   7  -2   1    0.88    0.08
   7  -2   1    0.76    0.11
   7  -2   1    0.71    0.06
  -8   2  -1    0.63    0.10
  -8   2  -1    0.79    0.14
  -8   2  -1    0.77    0.09
  -8   2  -1    0.67    0.14
  -8   2  -1    0.76    0.10
  -8   2  -1    0.66    0.10
   8  -2   1    0.62    0.14
   8  -2   1    0.71    0.13
   8  -2   1    0.61    0.13
   8  -2   1    0.72    0.08
   8  -2   1    0.72    0.11
   8  -2   1    0.85    0.10
   8  -2   1    0.57    0.06
  -9   2  -1    0.38    0.10
  -9   2  -1    0.35    0.11
  -9   2  -1    0.39    0.15
  -9   2  -1    0.51    0.10
  -9   2  -1    0.35    0.14
  -9   2  -1    0.37    0.09
   9  -2   1    0.28    0.13
   9  -2   1    0.32    0.11
   9  -2   1    0.27    0.08
   9  -2   1    0.34    0.12
   9  -2   1    0.22    0.10
   9  -2   1    0.22    0.12
 -10   2  -1    2.32    0.16
 -10   2  -1    2.39    0.22
 -10   2  -1    2.19    0.16
 -10   2  -1    2.14    0.17
 -10   2  -1    2.05    0.24
  10  -2   1    2.15    0.20
  10  -2   1    2.43    0.19
  10  -2   1    2.28    0.15
  10  -2   1    2.32    0.21
 -11   2  -1    2.14    0.16
 -11   2  -1    2.29    0.17
 -11   2  -1    2.08    0.18
 -11   2  -1    2.80    0.23
  11  -2   1    2.52    0.21
  11  -2   1    2.31    0.18
  11  -2   1    2.14    0.22
  11  -2   1    2.42    0.21
 -12   2  -1    1.40    0.15
 -12   2  -1    1.49    0.21
 -12   2  -1    1.59    0.17
 -12   2  -1    1.68    0.15
  12  -2   1    1.64    0.22
  12  -2   1    1.63    0.17
  12  -2   1    1.40    0.19
  12  -2   1    1.34    0.17
 -13   2  -1    2.50    0.20
  13  -2   1    3.03    0.21
  13  -2   1    3.15    0.22
  13  -2   1    3.02    0.27
  13  -2   1    3.14    0.25
 -14   2  -1    0.17    0.14
  14  -2   1    0.03    0.19
  14  -2   1   -0.16    0.19
  14  -2   1    0.01    0.18
  14   1  -1    1.06    0.23
  14   1  -1    0.76    0.20
  14   1  -1    1.03    0.18
  14   1  -1    0.58    0.18
 -14  -1   1    0.77    0.21
 -14  -1   1    0.74    0.18
  13   1  -1    0.64    0.16
  13   1  -1    0.54    0.19
  13   1  -1    0.64    0.19
  13   1  -1    0.71    0.20
 -13  -1   1    0.40    0.12
 -13  -1   1    0.63    0.17
 -13  -1   1    0.50    0.20
  12   1  -1   -0.13    0.16
  12   1  -1   -0.10    0.16
  12   1  -1   -0.06    0.17
  12   1  -1    0.09    0.15
  12   1  -1    0.20    0.18
 -12  -1   1   -0.10    0.10
 -12  -1   1   -0.07    0.14
 -12  -1   1   -0.15    0.11
 -12  -1   1    0.43    0.16
 -12  -1   1    0.00    0.15
  11   1  -1    0.99    0.18
  11   1  -1    1.14    0.17
  11   1  -1    1.32    0.18
  11   1  -1    0.93    0.16
  11   1  -1    1.07    0.16
  11   1  -1    1.20    0.16
 -11  -1   1    1.56    0.13
 -11  -1   1    1.32    0.14
 -11  -1   1    1.68    0.18
 -11  -1   1    1.17    0.12
 -11  -1   1    1.47    0.17
  10   1  -1    0.25    0.14
  10   1  -1    0.61    0.14
  10   1  -1    0.57    0.16
  10   1  -1    0.59    0.10
  10   1  -1    0.44    0.14
  10   1  -1    0.61    0.13
  10   1  -1    0.38    0.15
 -10  -1   1    0.72    0.15
 -10  -1   1    0.59    0.11
 -10  -1   1    0.51    0.13
 -10  -1   1    0.62    0.12
 -10  -1   1    0.66    0.17
 -10  -1   1    0.42    0.17
   9   1  -1    2.44    0.18
   9   1  -1    2.48    0.17
   9   1  -1    2.29    0.17
   9   1  -1    2.35    0.17
   9   1  -1    2.32    0.13
   9   1  -1    2.37    0.19
   9   1  -1    2.66    0.17
   9   1  -1    2.34    0.12
  -9  -1   1    2.33    0.16
  -9  -1   1    2.48    0.18
  -9  -1   1    2.36    0.17
  -9  -1   1    2.06    0.13
  -9  -1   1    2.33    0.14
  -9  -1   1    2.58    0.22
   8   1  -1    0.50    0.11
   8   1  -1    0.38    0.12
   8   1  -1    0.40    0.12
   8   1  -1    0.52    0.09
   8   1  -1    0.46    0.08
   8   1  -1    0.48    0.11
   8   1  -1    0.39    0.13
   8   1  -1    0.37    0.11
  -8  -1   1    0.28    0.07
  -8  -1   1    0.41    0.11
  -8  -1   1    0.42    0.11
  -8  -1   1    0.46    0.14
  -8  -1   1    0.47    0.11
  -8  -1   1    0.43    0.08
   7   1  -1    0.31    0.09
   7   1  -1    0.42    0.08
   7   1  -1    0.39    0.10
   7   1  -1    0.39    0.10
   7   1  -1    0.40    0.10
   7   1  -1    0.45    0.11
   7   1  -1    0.31    0.10
   7   1  -1    0.48    0.07
  -7  -1   1    0.45    0.07
  -7  -1   1    0.45    0.10
  -7  -1   1    0.46    0.10
  -7  -1   1    0.39    0.12
  -7  -1   1    0.47    0.07
  -7  -1   1    0.47    0.11
   6   1  -1   15.99    0.35
   6   1  -1   16.28    0.35
   6   1  -1   16.27    0.37
   6   1  -1   16.27    0.37
   6   1  -1   16.73    0.37
   6   1  -1   16.59    0.36
   6   1  -1   16.75    0.38
   6   1  -1   16.62    0.37
  -6  -1   1   16.32    0.36
  -6  -1   1   15.65    0.37
  -6  -1   1   16.06    0.38
  -6  -1   1   16.89    0.40
   5   1  -1   13.19    0.28
   5   1  -1   12.83    0.29
   5   1  -1   13.26    0.31
   5   1  -1   12.97    0.30
   5   1  -1   12.72    0.28
   5   1  -1   12.68    0.30
   5   1  -1   13.14    0.29
   5   1  -1   13.28    0.30
  -5  -1   1   13.21    0.30
  -5  -1   1   12.83    0.30
  -5  -1   1   13.08    0.31
  -5  -1   1   12.83    0.31
  -5  -1   1   13.48    0.33
   4   1  -1    4.81    0.15
   4   1  -1    4.77    0.13
   4   1  -1    4.82    0.14
   4   1  -1    4.90    0.16
   4   1  -1    4.59    0.13
   4   1  -1    4.62    0.12
   4   1  -1    4.95    0.14
  -4  -1   1    4.74    0.17
  -4  -1   1    4.80    0.15
  -4  -1   1    4.85    0.14
  -4  -1   1    4.61    0.15
  -4  -1   1    4.66    0.16
   3   1  -1   31.10    0.61
   3   1  -1   29.73    0.59
   3   1  -1   29.78    0.60
   3   1  -1   29.66    0.60
   3   1  -1   30.42    0.60
   3   1  -1   29.97    0.59
   3   1  -1   30.15    0.60
  -3  -1   1   30.54    0.62
  -3  -1   1   29.97    0.60
  -3  -1   1   29.65    0.60
  -3  -1   1   30.13    0.61
  -3  -1   1   29.61    0.58
  -3  -1   1   29.40    0.61
   2   1  -1  157.95    3.07
   2   1  -1  158.43    3.09
   2   1  -1  163.05    3.12
   2   1  -1  156.47    3.11
   2   1  -1  157.17    3.10
   2   1  -1  153.53    3.06
   2   1  -1  157.88    3.08
  -2  -1   1  159.98    3.09
  -2  -1   1  160.01    3.09
  -2  -1   1  160.37    3.14
  -2  -1   1  154.47    3.11
  -2  -1   1  156.18    3.06
  -2  -1   1  158.33    3.08
   1   1  -1   22.67    0.45
   1   1  -1   22.80    0.45
   1   1  -1   22.58    0.45
   1   1  -1   23.29    0.45
   1   1  -1   23.85    0.46
   1   1  -1   24.07    0.45
  -1  -1   1   22.61    0.46
  -1  -1   1   22.69    0.45
  -1  -1   1   22.66    0.45
  -1  -1   1   22.66    0.45
  -1  -1   1   23.08    0.45
  -1  -1   1   23.71    0.45
  -1  -1   1   23.26    0.46
   0   1  -1   70.31    1.45
   0   1  -1   71.98    1.46
   0   1  -1   71.32    1.44
   0   1  -1   71.27    1.45
   0   1  -1   77.13    1.46
   0   1  -1   73.45    1.46
   0  -1   1   75.70    1.44
   0  -1   1   75.44    1.46
   0  -1   1   76.06    1.46
   0  -1   1   75.72    1.48
   0  -1   1   75.34    1.45
   0  -1   1   77.24    1.45
   0  -1   1   73.22    1.45
   0  -1   1   73.41    1.47
   0  -1   1   79.74    1.46
  -1   1  -1   23.14    0.45
  -1   1  -1   22.84    0.45
  -1   1  -1   23.26    0.45
  -1   1  -1   22.80    0.46
  -1   1  -1   22.82    0.46
  -1   1  -1   24.58    0.46
   1  -1   1   23.21    0.46
   1  -1   1   23.02    0.45
   1  -1   1   22.81    0.45
   1  -1   1   23.04    0.45
   1  -1   1   22.97    0.46
   1  -1   1   23.12    0.46
   1  -1   1   22.95    0.45
  -2   1  -1  160.73    3.11
  -2   1  -1  163.64    3.14
  -2   1  -1  158.50    3.08
  -2   1  -1  157.07    3.09
  -2   1  -1  159.28    3.13
  -2   1  -1  157.13    3.09
  -2   1  -1  158.40    3.84
   2  -1   1  157.72    3.08
   2  -1   1  153.72    3.09
   2  -1   1  157.20    3.08
   2  -1   1  160.20    3.14
   2  -1   1  158.15    3.10
   2  -1   1  161.87    3.12
   2  -1   1  160.74    3.09
   2  -1   1  155.01    3.09
  -3   1  -1   29.96    0.60
  -3   1  -1   29.48    0.60
  -3   1  -1   29.78    0.61
  -3   1  -1   30.52    0.60
  -3   1  -1   30.13    0.61
  -3   1  -1   29.74    0.60
  -3   1  -1   29.79    0.59
   3  -1   1   29.85    0.60
   3  -1   1   29.25    0.59
   3  -1   1   31.07    0.61
   3  -1   1   30.41    0.60
   3  -1   1   29.43    0.60
   3  -1   1   30.32    0.59
   3  -1   1   29.94    0.60
  -4   1  -1    4.66    0.14
  -4   1  -1    4.52    0.14
  -4   1  -1    4.52    0.13
  -4   1  -1    4.77    0.15
  -4   1  -1    4.71    0.14
  -4   1  -1    4.69    0.17
  -4   1  -1    4.66    0.13
   4  -1   1    4.66    0.14
   4  -1   1    4.72    0.14
   4  -1   1    4.71    0.11
   4  -1   1    4.71    0.14
   4  -1   1    4.81    0.13
   4  -1   1    4.62    0.12
   4  -1   1    4.95    0.15
   4  -1   1    4.68    0.14
  -5   1  -1   12.36    0.30
  -5   1  -1   12.57    0.31
  -5   1  -1   13.10    0.29
  -5   1  -1   13.30    0.30
  -5   1  -1   13.07    0.28
  -5   1  -1   12.77    0.29
  -5   1  -1   13.15    0.32
   5  -1   1   13.30    0.30
   5  -1   1   12.90    0.29
   5  -1   1   13.23    0.31
   5  -1   1   12.90    0.30
   5  -1   1   12.65    0.26
   5  -1   1   12.75    0.28
   5  -1   1   12.91    0.29
   5  -1   1   13.12    0.30
  -6   1  -1   16.20    0.37
  -6   1  -1   15.92    0.36
  -6   1  -1   16.78    0.40
  -6   1  -1   16.17    0.38
  -6   1  -1   16.27    0.36
  -6   1  -1   16.31    0.36
   6  -1   1   16.51    0.37
   6  -1   1   16.24    0.36
   6  -1   1   17.00    0.38
   6  -1   1   15.54    0.33
   6  -1   1   16.29    0.37
   6  -1   1   16.20    0.37
   6  -1   1   16.57    0.38
   6  -1   1   16.13    0.34
  -7   1  -1    0.50    0.12
  -7   1  -1    0.40    0.08
  -7   1  -1    0.45    0.11
  -7   1  -1    0.41    0.09
  -7   1  -1    0.40    0.08
  -7   1  -1    0.51    0.09
   7  -1   1    0.42    0.10
   7  -1   1    0.49    0.09
   7  -1   1    0.48    0.04
   7  -1   1    0.46    0.12
   7  -1   1    0.43    0.09
   7  -1   1    0.35    0.10
   7  -1   1    0.41    0.07
   7  -1   1    0.41    0.09
  -8   1  -1    0.41    0.10
  -8   1  -1    0.46    0.08
  -8   1  -1    0.41    0.13
  -8   1  -1    0.49    0.10
  -8   1  -1    0.34    0.09
  -8   1  -1    0.46    0.13
   8  -1   1    0.38    0.10
   8  -1   1    0.38    0.10
   8  -1   1    0.44    0.12
   8  -1   1    0.40    0.11
   8  -1   1    0.15    0.11
   8  -1   1    0.41    0.08
   8  -1   1    0.39    0.10
  -9   1  -1    2.53    0.19
  -9   1  -1    2.32    0.14
  -9   1  -1    2.30    0.15
  -9   1  -1    2.27    0.22
  -9   1  -1    2.27    0.14
  -9   1  -1    2.57    0.16
   9  -1   1    2.58    0.16
   9  -1   1    2.43    0.17
   9  -1   1    2.43    0.19
   9  -1   1    2.55    0.17
   9  -1   1    2.60    0.15
   9  -1   1    2.45    0.16
   9  -1   1    2.37    0.12
 -10   1  -1    0.71    0.17
 -10   1  -1    0.59    0.12
 -10   1  -1    0.66    0.11
 -10   1  -1    0.67    0.11
 -10   1  -1    0.53    0.12
 -10   1  -1    0.72    0.16
  10  -1   1    0.66    0.13
  10  -1   1    0.37    0.15
  10  -1   1    0.62    0.14
  10  -1   1    0.48    0.12
  10  -1   1    0.52    0.15
  10  -1   1    0.69    0.17
 -11   1  -1    1.26    0.18
 -11   1  -1    1.46    0.13
 -11   1  -1    1.32    0.15
 -11   1  -1    1.25    0.14
  11  -1   1    1.07    0.17
  11  -1   1    1.25    0.16
  11  -1   1    1.09    0.20
  11  -1   1    1.45    0.17
  11  -1   1    1.20    0.17
 -12   1  -1   -0.07    0.10
 -12   1  -1   -0.03    0.11
 -12   1  -1    0.00    0.17
 -12   1  -1    0.05    0.14
  12  -1   1    0.17    0.17
  12  -1   1   -0.15    0.15
  12  -1   1   -0.26    0.18
  12  -1   1    0.23    0.17
 -13   1  -1    0.19    0.16
 -13   1  -1    0.62    0.14
 -13   1  -1    0.53    0.16
  13  -1   1    0.44    0.19
  13  -1   1    0.30    0.18
  13  -1   1    0.61    0.16
  13  -1   1    0.63    0.21
 -14   1  -1    0.95    0.21
 -14   1  -1    0.78    0.15
  14  -1   1    0.71    0.17
  14  -1   1    0.95    0.21
  14  -1   1    0.57    0.21
  14  -1   1    1.09    0.24
  14   0  -1    0.22    0.16
  14   0  -1    0.19    0.17
  14   0  -1    0.21    0.20
  14   0  -1    0.01    0.19
 -14   0   1    0.36    0.19
  13   0  -1    0.16    0.20
  13   0  -1   -0.05    0.15
  13   0  -1    0.02    0.17
  13   0  -1    0.16    0.18
 -13   0   1   -0.05    0.12
 -13   0   1    0.03    0.11
 -13   0   1   -0.21    0.17
  12   0  -1    0.36    0.17
  12   0  -1    0.46    0.18
  12   0  -1    0.20    0.15
  12   0  -1    0.52    0.19
  12   0  -1    0.17    0.19
 -12   0   1    0.67    0.13
 -12   0   1    0.37    0.12
 -12   0   1    0.56    0.17
 -12   0   1    0.22    0.15
  11   0  -1   -0.04    0.13
  11   0  -1   -0.08    0.15
  11   0  -1   -0.09    0.13
  11   0  -1   -0.15    0.14
  11   0  -1   -0.06    0.16
 -11   0   1   -0.26    0.13
 -11   0   1    0.21    0.12
 -11   0   1    0.09    0.15
 -11   0   1    0.05    0.10
 -11   0   1   -0.20    0.10
  10   0  -1    0.49    0.15
  10   0  -1    0.52    0.15
  10   0  -1    0.50    0.13
  10   0  -1    0.55    0.16
  10   0  -1    0.56    0.14
 -10   0   1    0.59    0.13
 -10   0   1    0.44    0.11
 -10   0   1    0.76    0.12
 -10   0   1    0.63    0.15
 -10   0   1    0.57    0.10
 -10   0   1    0.34    0.17
   9   0  -1    3.56    0.18
   9   0  -1    3.79    0.16
   9   0  -1    3.78    0.20
   9   0  -1    3.60    0.19
   9   0  -1    3.74    0.21
   9   0  -1    3.51    0.15
   9   0  -1    3.91    0.18
   9   0  -1    3.71    0.19
  -9   0   1    3.85    0.18
  -9   0   1    3.78    0.20
  -9   0   1    3.80    0.15
  -9   0   1    3.62    0.24
  -9   0   1    3.57    0.17
  -9   0   1    3.64    0.18
   8   0  -1   16.03    0.37
   8   0  -1   16.06    0.38
   8   0  -1   15.81    0.38
   8   0  -1   16.04    0.38
   8   0  -1   16.16    0.38
   8   0  -1   15.60    0.35
   8   0  -1   15.63    0.36
   8   0  -1   15.58    0.40
  -8   0   1   15.42    0.36
  -8   0   1   15.48    0.37
  -8   0   1   15.43    0.39
  -8   0   1   16.26    0.42
  -8   0   1   15.49    0.38
  -8   0   1   15.25    0.38
   7   0  -1   13.88    0.32
   7   0  -1   13.56    0.30
   7   0  -1   13.46    0.32
   7   0  -1   13.61    0.33
   7   0  -1   13.40    0.32
   7   0  -1   13.94    0.33
   7   0  -1   13.34    0.33
   7   0  -1   13.79    0.31
  -7   0   1   13.49    0.30
  -7   0   1   13.19    0.34
  -7   0   1   13.27    0.36
  -7   0   1   13.09    0.32
  -7   0   1   13.53    0.32
  -7   0   1   13.36    0.33
   6   0  -1    3.05    0.10
   6   0  -1    2.79    0.08
   6   0  -1    2.92    0.13
   6   0  -1    2.82    0.13
   6   0  -1    3.04    0.14
   6   0  -1    2.94    0.15
   6   0  -1    3.03    0.11
   6   0  -1    2.98    0.14
   6   0  -1    3.06    0.13
  -6   0   1    3.11    0.17
  -6   0   1    2.82    0.13
  -6   0   1    2.76    0.15
  -6   0   1    2.96    0.13
  -6   0   1    3.05    0.12
  -6   0   1    3.04    0.11
   5   0  -1    3.96    0.12
   5   0  -1    4.17    0.14
   5   0  -1    3.88    0.14
   5   0  -1    4.25    0.15
   5   0  -1    4.30    0.14
   5   0  -1    4.17    0.15
   5   0  -1    4.24    0.13
   5   0  -1    4.24    0.16
  -5   0   1    4.24    0.18
  -5   0   1    4.37    0.15
  -5   0   1    4.11    0.13
  -5   0   1    4.12    0.15
  -5   0   1    4.20    0.12
  -5   0   1    4.04    0.14
  -5   0   1    4.12    0.14
   4   0  -1   49.14    0.96
   4   0  -1   49.59    0.97
   4   0  -1   49.86    0.97
   4   0  -1   48.26    0.97
   4   0  -1   48.56    0.96
   4   0  -1   50.15    0.98
   4   0  -1   49.45    0.97
   4   0  -1   49.66    0.97
  -4   0   1   47.97    0.97
  -4   0   1   47.61    0.97
  -4   0   1   48.93    0.97
  -4   0   1   48.11    0.96
  -4   0   1   49.78    0.97
  -4   0   1   48.19    0.97
  -4   0   1   49.19    0.99
   3   0  -1   20.74    0.43
   3   0  -1   21.98    0.44
   3   0  -1   21.13    0.43
   3   0  -1   21.23    0.43
   3   0  -1   21.10    0.43
   3   0  -1   21.38    0.43
   3   0  -1   21.37    0.43
   3   0  -1   21.20    0.43
  -3   0   1   21.38    0.43
  -3   0   1   20.98    0.42
  -3   0   1   20.83    0.44
  -3   0   1   21.74    0.45
  -3   0   1   21.19    0.44
  -3   0   1   20.98    0.44
  -3   0   1   21.30    0.43
   2   0  -1   14.68    0.30
   2   0  -1   14.48    0.30
   2   0  -1   14.51    0.30
   2   0  -1   15.33    0.31
   2   0  -1   14.53    0.30
   2   0  -1   14.50    0.29
   2   0  -1   14.85    0.30
   2   0  -1   14.44    0.30
  -2   0   1   14.27    0.29
  -2   0   1   14.44    0.30
  -2   0   1   14.98    0.30
  -2   0   1   14.77    0.31
  -2   0   1   14.62    0.30
  -2   0   1   14.29    0.30
   1   0  -1   43.50    0.90
   1   0  -1   43.87    0.88
   1   0  -1   43.51    0.88
   1   0  -1   43.62    0.88
   1   0  -1   45.02    0.89
   1   0  -1   43.24    0.89
   1   0  -1   46.65    0.91
   1   0  -1   43.60    0.89
  -1   0   1   44.05    0.88
  -1   0   1   44.07    0.89
  -1   0   1   43.61    0.88
  -1   0   1   42.58    0.88
  -1   0   1   46.07    0.99
  -1   0   1   43.41    0.90
   0   0  -1    0.00    0.00
   0   0  -1    0.00    0.01
   0   0  -1    0.00    0.00
   0   0   1    0.00    0.00
   0   0   1    0.00    0.01
   0   0   1    0.00    0.01
   0   0   1   -0.01    0.01
   0   0   1    0.00    0.00
   0   0   1    0.01    0.01
  -1   0  -1   43.32    0.88
  -1   0  -1   42.87    0.88
  -1   0  -1   42.55    0.87
  -1   0  -1   41.92    0.87
  -1   0  -1   45.58    0.88
   1   0   1   45.32    0.88
   1   0   1   44.02    0.87
   1   0   1   43.21    0.87
   1   0   1   42.81    0.87
   1   0   1   43.63    0.88
   1   0   1   44.36    0.88
   1   0   1   42.57    0.88
   1   0   1   42.13    0.90
  -2   0  -1   14.28    0.29
  -2   0  -1   13.18    0.28
  -2   0  -1   13.88    0.28
  -2   0  -1   14.17    0.30
  -2   0  -1   14.66    0.30
  -2   0  -1   14.25    0.30
  -2   0  -1   14.43    0.29
   2   0   1   14.34    0.30
   2   0   1   14.28    0.29
   2   0   1   14.46    0.28
   2   0   1   14.47    0.29
   2   0   1   14.18    0.29
   2   0   1   14.97    0.30
   2   0   1   13.94    0.29
   2   0   1   14.19    0.29
  -3   0  -1   21.37    0.44
  -3   0  -1   21.07    0.43
  -3   0  -1   20.67    0.43
  -3   0  -1   21.16    0.43
  -3   0  -1   19.96    0.41
  -3   0  -1   20.84    0.42
   3   0   1   20.87    0.43
   3   0   1   21.15    0.42
   3   0   1   20.29    0.41
   3   0   1   21.53    0.43
   3   0   1   21.78    0.43
   3   0   1   21.63    0.43
   3   0   1   20.99    0.41
   3   0   1   21.12    0.43
   3   0   1   20.57    0.43
  -4   0  -1   47.40    0.97
  -4   0  -1   48.18    0.98
  -4   0  -1   47.95    0.96
  -4   0  -1   48.89    0.99
  -4   0  -1   48.74    0.98
   4   0   1   48.55    0.97
   4   0   1   48.71    0.95
   4   0   1   49.69    0.98
   4   0   1   50.53    0.97
   4   0   1   50.63    0.97
   4   0   1   48.20    0.97
   4   0   1   49.47    0.97
   4   0   1   50.20    0.98
  -5   0  -1    4.32    0.15
  -5   0  -1    4.45    0.18
  -5   0  -1    4.01    0.13
  -5   0  -1    4.20    0.15
  -5   0  -1    4.12    0.14
   5   0   1    4.27    0.13
   5   0   1    4.16    0.13
   5   0   1    4.41    0.14
   5   0   1    4.28    0.15
   5   0   1    4.27    0.14
   5   0   1    4.09    0.14
   5   0   1    4.14    0.13
   5   0   1    4.15    0.11
  -6   0  -1    3.08    0.13
  -6   0  -1    2.97    0.12
  -6   0  -1    2.84    0.19
  -6   0  -1    2.81    0.14
  -6   0  -1    3.00    0.14
   6   0   1    2.90    0.09
   6   0   1    2.89    0.13
   6   0   1    2.86    0.12
   6   0   1    3.05    0.13
   6   0   1    3.02    0.12
   6   0   1    3.09    0.14
   6   0   1    3.06    0.14
   6   0   1    3.20    0.15
  -7   0  -1   13.32    0.35
  -7   0  -1   13.47    0.31
  -7   0  -1   13.51    0.32
  -7   0  -1   13.27    0.33
  -7   0  -1   13.14    0.32
  -7   0  -1   13.57    0.36
   7   0   1   13.49    0.33
   7   0   1   13.65    0.33
   7   0   1   14.06    0.32
   7   0   1   13.39    0.29
   7   0   1   13.76    0.34
   7   0   1   13.73    0.33
   7   0   1   13.85    0.32
   7   0   1   13.97    0.32
  -8   0  -1   15.87    0.42
  -8   0  -1   15.55    0.38
  -8   0  -1   15.87    0.36
  -8   0  -1   15.33    0.37
  -8   0  -1   15.75    0.40
  -8   0  -1   15.44    0.37
   8   0   1   15.86    0.38
   8   0   1   15.28    0.34
   8   0   1   15.54    0.37
   8   0   1   16.17    0.37
   8   0   1   16.39    0.39
   8   0   1   15.82    0.39
   8   0   1   15.55    0.37
  -9   0  -1    3.76    0.27
  -9   0  -1    3.59    0.17
  -9   0  -1    3.55    0.16
  -9   0  -1    3.48    0.18
  -9   0  -1    3.70    0.22
  -9   0  -1    3.52    0.16
   9   0   1    3.73    0.19
   9   0   1    3.50    0.17
   9   0   1    3.74    0.18
   9   0   1    4.05    0.17
   9   0   1    3.89    0.19
   9   0   1    3.96    0.19
   9   0   1    3.60    0.20
 -10   0  -1    0.34    0.11
 -10   0  -1    1.00    0.19
 -10   0  -1    0.86    0.13
 -10   0  -1    0.66    0.11
 -10   0  -1    0.61    0.11
  10   0   1    0.62    0.15
  10   0   1    0.75    0.17
  10   0   1    0.29    0.14
  10   0   1    0.58    0.15
  10   0   1    0.54    0.12
  10   0   1    0.73    0.13
 -11   0  -1    0.13    0.12
 -11   0  -1    0.13    0.10
 -11   0  -1    0.08    0.17
 -11   0  -1   -0.03    0.10
 -11   0  -1    0.09    0.11
  11   0   1   -0.16    0.17
  11   0   1   -0.17    0.15
  11   0   1   -0.09    0.12
  11   0   1   -0.06    0.11
  11   0   1   -0.02    0.14
  11   0   1   -0.10    0.12
 -12   0  -1    0.49    0.12
 -12   0  -1    0.51    0.13
 -12   0  -1    0.61    0.12
 -12   0  -1    0.57    0.17
  12   0   1    0.23    0.16
  12   0   1    0.19    0.16
  12   0   1    0.52    0.16
  12   0   1    0.22    0.14
  12   0   1    0.47    0.15
  12   0   1    0.48    0.17
 -13   0  -1    0.14    0.12
 -13   0  -1   -0.07    0.18
 -13   0  -1   -0.03    0.15
 -13   0  -1   -0.16    0.12
  13   0   1    0.03    0.20
  13   0   1    0.12    0.16
  13   0   1    0.10    0.17
  13   0   1    0.06    0.17
 -14   0  -1   -0.13    0.19
 -14   0  -1    0.27    0.13
 -14   0  -1    0.19    0.16
  14   0   1   -0.01    0.18
  14   0   1   -0.12    0.21
  14   0   1    0.36    0.19
  14   0   1    0.06    0.15
  14  -1  -1    0.80    0.19
  14  -1  -1    0.69    0.18
  14  -1  -1    0.68    0.21
  14  -1  -1    1.06    0.23
 -14   1   1    0.91    0.21
 -14   1   1    0.73    0.16
  13  -1  -1    0.44    0.16
  13  -1  -1    0.40    0.20
  13  -1  -1    0.60    0.20
  13  -1  -1    0.22    0.18
 -13   1   1    0.25    0.18
 -13   1   1    0.53    0.13
 -13   1   1    0.62    0.14
  12  -1  -1    0.06    0.16
  12  -1  -1    0.06    0.17
  12  -1  -1    0.25    0.18
  12  -1  -1   -0.03    0.18
 -12   1   1    0.09    0.17
 -12   1   1   -0.01    0.11
 -12   1   1    0.15    0.11
 -12   1   1   -0.20    0.13
  11  -1  -1    0.98    0.15
  11  -1  -1    1.44    0.16
  11  -1  -1    1.31    0.18
  11  -1  -1    0.85    0.17
  11  -1  -1    1.38    0.17
 -11   1   1    1.29    0.13
 -11   1   1    1.31    0.15
 -11   1   1    1.21    0.13
 -11   1   1    1.32    0.18
  10  -1  -1    0.63    0.16
  10  -1  -1    0.73    0.17
  10  -1  -1    0.60    0.16
  10  -1  -1    0.46    0.15
  10  -1  -1    0.44    0.13
 -10   1   1    0.87    0.12
 -10   1   1    0.53    0.11
 -10   1   1    0.62    0.16
 -10   1   1    0.73    0.13
 -10   1   1    0.42    0.17
 -10   1   1    0.64    0.11
   9  -1  -1    2.16    0.18
   9  -1  -1    2.54    0.18
   9  -1  -1    2.42    0.16
   9  -1  -1    2.32    0.12
   9  -1  -1    2.46    0.16
   9  -1  -1    2.76    0.19
  -9   1   1    2.64    0.19
  -9   1   1    2.83    0.16
  -9   1   1    2.38    0.15
  -9   1   1    2.55    0.22
  -9   1   1    2.35    0.14
  -9   1   1    2.69    0.16
   8  -1  -1    0.26    0.12
   8  -1  -1    0.26    0.13
   8  -1  -1    0.32    0.09
   8  -1  -1    0.27    0.10
   8  -1  -1    0.46    0.11
   8  -1  -1    0.35    0.12
  -8   1   1    0.50    0.09
  -8   1   1    0.30    0.08
  -8   1   1    0.28    0.10
  -8   1   1    0.22    0.08
  -8   1   1    0.24    0.12
  -8   1   1    0.29    0.15
   7  -1  -1    0.37    0.11
   7  -1  -1    0.41    0.09
   7  -1  -1    0.49    0.09
   7  -1  -1    0.31    0.03
   7  -1  -1    0.27    0.10
   7  -1  -1    0.32    0.09
   7  -1  -1    0.48    0.09
   7  -1  -1    0.54    0.08
  -7   1   1    0.31    0.09
  -7   1   1    0.46    0.11
  -7   1   1    0.54    0.09
  -7   1   1    0.48    0.08
  -7   1   1    0.44    0.14
  -7   1   1    0.47    0.08
   6  -1  -1   16.58    0.38
   6  -1  -1   15.94    0.37
   6  -1  -1   16.22    0.37
   6  -1  -1   16.59    0.36
   6  -1  -1   16.38    0.36
   6  -1  -1   16.56    0.36
   6  -1  -1   16.53    0.37
  -6   1   1   16.57    0.40
  -6   1   1   16.39    0.38
  -6   1   1   16.30    0.35
  -6   1   1   16.23    0.36
  -6   1   1   16.56    0.36
  -6   1   1   15.48    0.36
   5  -1  -1   12.94    0.29
   5  -1  -1   13.14    0.30
   5  -1  -1   12.89    0.30
   5  -1  -1   13.14    0.30
   5  -1  -1   12.69    0.28
   5  -1  -1   12.90    0.31
   5  -1  -1   13.20    0.29
   5  -1  -1   12.33    0.26
  -5   1   1   13.56    0.32
  -5   1   1   12.70    0.28
  -5   1   1   13.21    0.29
  -5   1   1   12.25    0.29
  -5   1   1   13.35    0.29
  -5   1   1   13.00    0.31
   4  -1  -1    4.81    0.14
   4  -1  -1    4.71    0.14
   4  -1  -1    4.66    0.11
   4  -1  -1    4.77    0.14
   4  -1  -1    4.56    0.13
   4  -1  -1    5.06    0.14
   4  -1  -1    4.72    0.14
   4  -1  -1    4.99    0.16
   4  -1  -1    4.87    0.15
  -4   1   1    4.85    0.16
  -4   1   1    4.76    0.13
  -4   1   1    4.80    0.13
  -4   1   1    5.11    0.17
  -4   1   1    4.84    0.14
  -4   1   1    4.59    0.13
   3  -1  -1   30.66    0.60
   3  -1  -1   29.65    0.60
   3  -1  -1   28.98    0.60
   3  -1  -1   29.99    0.59
   3  -1  -1   29.78    0.60
   3  -1  -1   28.96    0.58
   3  -1  -1   29.67    0.59
   3  -1  -1   29.36    0.59
  -3   1   1   29.99    0.59
  -3   1   1   30.74    0.60
  -3   1   1   29.94    0.61
  -3   1   1   28.72    0.59
  -3   1   1   29.89    0.59
  -3   1   1   29.82    0.60
   2  -1  -1  153.97    3.07
   2  -1  -1  155.68    3.09
   2  -1  -1  154.37    3.09
   2  -1  -1  159.72    3.60
   2  -1  -1  159.22    3.08
   2  -1  -1  165.61    3.14
   2  -1  -1  159.94    3.10
   2  -1  -1  160.59    3.09
  -2   1   1  157.78    3.08
  -2   1   1  157.87    3.10
  -2   1   1  159.38    3.12
  -2   1   1  152.04    3.30
  -2   1   1  162.28    3.10
   1  -1  -1   22.89    0.45
   1  -1  -1   23.30    0.45
   1  -1  -1   23.02    0.46
   1  -1  -1   23.34    0.46
   1  -1  -1   22.52    0.46
   1  -1  -1   22.90    0.45
   1  -1  -1   22.37    0.45
  -1   1   1   22.66    0.46
  -1   1   1   23.29    0.45
  -1   1   1   22.64    0.45
  -1   1   1   24.19    0.46
  -1   1   1   22.99    0.46
  -1   1   1   23.81    0.46
   0  -1  -1   65.09    1.39
   0  -1  -1   66.49    1.40
   0  -1  -1   70.65    1.41
   0  -1  -1   74.93    1.42
   0  -1  -1   71.08    1.41
   0   1   1   68.52    1.41
   0   1   1   75.39    1.39
   0   1   1   68.33    1.41
   0   1   1   72.35    1.40
   0   1   1   73.54    1.40
   0   1   1   78.80    1.40
  -1  -1  -1   23.23    0.46
  -1  -1  -1   22.55    0.46
  -1  -1  -1   23.15    0.46
  -1  -1  -1   23.96    0.45
  -1  -1  -1   24.13    0.46
  -1  -1  -1   22.91    0.46
  -1  -1  -1   22.66    0.45
   1   1   1   22.89    0.45
   1   1   1   23.05    0.45
   1   1   1   22.50    0.45
   1   1   1   23.27    0.45
   1   1   1   23.08    0.46
   1   1   1   23.95    0.46
   1   1   1   22.51    0.46
   1   1   1   24.08    0.45
   1   1   1   22.91    0.46
   1   1   1   23.26    0.46
  -2  -1  -1  161.74    3.10
  -2  -1  -1  156.37    3.14
  -2  -1  -1  153.64    3.07
  -2  -1  -1  154.59    3.09
  -2  -1  -1  156.71    3.14
   2   1   1  155.52    3.08
   2   1   1  163.00    3.12
   2   1   1  159.71    3.09
   2   1   1  157.56    3.07
   2   1   1  160.54    3.07
   2   1   1  156.44    3.10
  -3  -1  -1   29.59    0.61
  -3  -1  -1   29.12    0.59
  -3  -1  -1   29.91    0.61
  -3  -1  -1   29.17    0.59
  -3  -1  -1   30.00    0.60
  -3  -1  -1   28.65    0.58
   3   1   1   29.53    0.59
   3   1   1   30.02    0.59
   3   1   1   29.33    0.59
   3   1   1   29.44    0.58
   3   1   1   30.81    0.60
   3   1   1   29.81    0.60
   3   1   1   29.60    0.59
  -4  -1  -1    4.63    0.16
  -4  -1  -1    4.73    0.14
  -4  -1  -1    4.36    0.11
  -4  -1  -1    4.89    0.17
  -4  -1  -1    4.74    0.14
  -4  -1  -1    4.72    0.14
   4   1   1    4.70    0.14
   4   1   1    4.88    0.15
   4   1   1    4.83    0.11
   4   1   1    4.52    0.14
   4   1   1    4.74    0.13
   4   1   1    4.78    0.14
   4   1   1    4.83    0.14
   4   1   1    4.69    0.13
  -5  -1  -1   12.98    0.29
  -5  -1  -1   13.19    0.33
  -5  -1  -1   13.05    0.31
  -5  -1  -1   12.83    0.30
  -5  -1  -1   12.66    0.30
   5   1   1   12.74    0.27
   5   1   1   13.15    0.29
   5   1   1   13.33    0.30
   5   1   1   13.19    0.30
   5   1   1   12.84    0.29
   5   1   1   13.09    0.31
   5   1   1   13.15    0.30
   5   1   1   12.89    0.29
  -6  -1  -1   16.34    0.36
  -6  -1  -1   15.91    0.38
  -6  -1  -1   16.57    0.40
  -6  -1  -1   15.74    0.37
   6   1   1   16.09    0.36
   6   1   1   16.30    0.36
   6   1   1   16.17    0.36
   6   1   1   16.59    0.37
   6   1   1   16.15    0.36
   6   1   1   16.46    0.38
   6   1   1   16.45    0.38
   6   1   1   15.79    0.33
  -7  -1  -1    0.48    0.10
  -7  -1  -1    0.44    0.10
  -7  -1  -1    0.47    0.09
  -7  -1  -1    0.43    0.12
   7   1   1    0.44    0.09
   7   1   1    0.47    0.10
   7   1   1    0.32    0.08
   7   1   1    0.41    0.10
   7   1   1    0.59    0.10
   7   1   1    0.49    0.08
   7   1   1    0.58    0.08
   7   1   1    0.50    0.06
  -8  -1  -1    0.43    0.11
  -8  -1  -1    0.21    0.09
  -8  -1  -1    0.39    0.14
  -8  -1  -1    0.50    0.10
  -8  -1  -1    0.36    0.13
   8   1   1    0.37    0.11
   8   1   1    0.46    0.06
   8   1   1    0.44    0.11
   8   1   1    0.41    0.09
   8   1   1    0.47    0.10
   8   1   1    0.43    0.11
   8   1   1    0.48    0.11
   8   1   1    0.43    0.11
  -9  -1  -1    2.54    0.14
  -9  -1  -1    2.65    0.18
  -9  -1  -1    2.44    0.16
  -9  -1  -1    2.32    0.15
  -9  -1  -1    2.65    0.18
  -9  -1  -1    2.49    0.23
   9   1   1    2.53    0.19
   9   1   1    2.57    0.17
   9   1   1    2.66    0.15
   9   1   1    2.70    0.16
   9   1   1    2.43    0.17
   9   1   1    2.39    0.18
   9   1   1    2.47    0.18
 -10  -1  -1    0.28    0.17
 -10  -1  -1    0.67    0.10
 -10  -1  -1    0.39    0.11
 -10  -1  -1    0.66    0.11
 -10  -1  -1    0.54    0.15
 -10  -1  -1    0.47    0.14
  10   1   1    0.59    0.11
  10   1   1    0.56    0.14
  10   1   1    0.42    0.14
  10   1   1    0.37    0.16
  10   1   1    0.35    0.15
  10   1   1    0.76    0.15
  10   1   1    0.85    0.15
 -11  -1  -1    1.50    0.17
 -11  -1  -1    1.27    0.15
 -11  -1  -1    1.07    0.12
 -11  -1  -1    1.49    0.16
 -11  -1  -1    1.14    0.13
  11   1   1    1.34    0.15
  11   1   1    1.11    0.17
  11   1   1    1.33    0.15
  11   1   1    1.08    0.19
  11   1   1    1.19    0.17
  11   1   1    1.10    0.16
  11   1   1    1.32    0.17
 -12  -1  -1   -0.27    0.10
 -12  -1  -1   -0.06    0.14
 -12  -1  -1    0.04    0.16
 -12  -1  -1   -0.05    0.11
  12   1   1   -0.11    0.16
  12   1   1    0.03    0.15
  12   1   1    0.08    0.16
  12   1   1    0.10    0.12
  12   1   1    0.03    0.16
  12   1   1   -0.04    0.19
 -13  -1  -1    0.61    0.16
 -13  -1  -1    0.73    0.13
 -13  -1  -1    0.62    0.21
 -13  -1  -1    0.59    0.14
  13   1   1    0.71    0.19
  13   1   1    0.47    0.16
  13   1   1    0.62    0.21
  13   1   1    0.74    0.19
 -14  -1  -1    0.88    0.19
 -14  -1  -1    1.02    0.18
  14   1   1    0.83    0.20
  14   1   1    0.87    0.20
  14   1   1    1.05    0.17
  14   1   1    0.79    0.23
  14  -2  -1   -0.07    0.21
  14  -2  -1   -0.05    0.19
  14  -2  -1   -0.10    0.15
  14  -2  -1    0.17    0.21
 -14   2   1   -0.05    0.20
 -14   2   1    0.05    0.17
 -14   2   1   -0.08    0.13
  13  -2  -1    2.83    0.26
  13  -2  -1    3.26    0.26
 -13   2   1    4.01    0.28
 -13   2   1    3.15    0.20
 -13   2   1    2.83    0.21
 -13   2   1    3.18    0.23
  12  -2  -1    1.44    0.20
  12  -2  -1    2.04    0.19
  12  -2  -1    1.43    0.21
  12  -2  -1    1.39    0.18
 -12   2   1    1.27    0.15
 -12   2   1    1.65    0.15
 -12   2   1    1.66    0.21
  11  -2  -1    2.26    0.22
  11  -2  -1    2.43    0.22
  11  -2  -1    2.08    0.17
  11  -2  -1    2.08    0.20
 -11   2   1    2.41    0.16
 -11   2   1    2.08    0.23
 -11   2   1    2.12    0.18
  10  -2  -1    2.33    0.17
  10  -2  -1    2.35    0.20
  10  -2  -1    2.31    0.20
  10  -2  -1    2.42    0.20
  10  -2  -1    2.47    0.18
 -10   2   1    2.22    0.15
 -10   2   1    2.37    0.24
 -10   2   1    2.27    0.24
 -10   2   1    2.37    0.17
   9  -2  -1    0.41    0.15
   9  -2  -1    0.54    0.15
   9  -2  -1   -0.01    0.13
   9  -2  -1    0.18    0.13
   9  -2  -1    0.23    0.09
   9  -2  -1    0.20    0.11
  -9   2   1    0.43    0.09
  -9   2   1    0.20    0.16
  -9   2   1    0.32    0.10
  -9   2   1    0.16    0.10
  -9   2   1    0.25    0.15
   8  -2  -1    0.73    0.14
   8  -2  -1    0.73    0.12
   8  -2  -1    0.76    0.14
   8  -2  -1    0.70    0.13
   8  -2  -1    0.64    0.09
   8  -2  -1    0.62    0.12
  -8   2   1    0.86    0.14
  -8   2   1    0.71    0.15
  -8   2   1    0.88    0.10
  -8   2   1    0.70    0.11
  -8   2   1    0.65    0.08
  -8   2   1    0.86    0.10
   7  -2  -1    0.90    0.10
   7  -2  -1    0.95    0.11
   7  -2  -1    0.65    0.11
   7  -2  -1    0.64    0.12
   7  -2  -1    0.56    0.11
   7  -2  -1    0.90    0.10
  -7   2   1    0.79    0.10
  -7   2   1    0.77    0.12
  -7   2   1    0.79    0.09
  -7   2   1    0.87    0.09
  -7   2   1    0.88    0.08
  -7   2   1    0.79    0.12
   6  -2  -1    1.92    0.13
   6  -2  -1    1.80    0.13
   6  -2  -1    1.57    0.05
   6  -2  -1    1.58    0.14
   6  -2  -1    1.67    0.11
   6  -2  -1    1.72    0.10
   6  -2  -1    1.61    0.11
  -6   2   1    1.68    0.10
  -6   2   1    1.70    0.14
  -6   2   1    1.88    0.15
  -6   2   1    1.82    0.10
  -6   2   1    1.67    0.09
  -6   2   1    1.77    0.11
   5  -2  -1    8.93    0.19
   5  -2  -1    9.52    0.24
   5  -2  -1    9.02    0.23
   5  -2  -1    9.41    0.23
   5  -2  -1    9.58    0.23
   5  -2  -1    9.89    0.24
   5  -2  -1    9.68    0.24
   5  -2  -1    9.53    0.25
  -5   2   1    9.35    0.24
  -5   2   1    9.77    0.26
  -5   2   1    9.62    0.25
  -5   2   1    9.57    0.22
  -5   2   1    9.05    0.22
   4  -2  -1   50.23    0.97
   4  -2  -1   49.51    0.97
   4  -2  -1   48.34    0.96
   4  -2  -1   49.08    0.97
   4  -2  -1   46.33    0.94
   4  -2  -1   46.97    0.96
   4  -2  -1   48.47    0.97
   4  -2  -1   49.00    0.96
  -4   2   1   48.69    0.97
  -4   2   1   50.27    0.97
  -4   2   1   49.36    0.98
  -4   2   1   46.10    0.95
  -4   2   1   48.97    0.96
   3  -2  -1   38.97    0.78
   3  -2  -1   40.59    0.79
   3  -2  -1   39.59    0.78
   3  -2  -1   39.20    0.78
   3  -2  -1   38.37    0.77
   3  -2  -1   39.62    0.79
   3  -2  -1   40.24    0.79
  -3   2   1   41.04    0.79
  -3   2   1   39.60    0.79
  -3   2   1   39.39    0.79
  -3   2   1   38.00    0.77
  -3   2   1   39.02    0.78
  -3   2   1   39.73    0.78
   2  -2  -1  119.84    2.29
   2  -2  -1  117.52    2.29
   2  -2  -1  119.21    2.33
   2  -2  -1  115.55    2.33
   2  -2  -1  119.79    2.34
   2  -2  -1  116.67    2.30
   2  -2  -1  118.26    2.33
  -2   2   1  117.33    2.29
  -2   2   1  120.02    2.34
  -2   2   1  118.84    2.33
  -2   2   1  117.00    2.32
  -2   2   1  118.52    2.34
  -2   2   1  122.79    2.32
   1  -2  -1   59.40    1.16
   1  -2  -1   59.42    1.17
   1  -2  -1   59.74    1.16
   1  -2  -1   59.93    1.15
   1  -2  -1   60.63    1.16
   1  -2  -1   57.45    1.16
   1  -2  -1   57.47    1.22
  -1   2   1   57.46    1.17
  -1   2   1   59.16    1.15
  -1   2   1   62.19    1.19
  -1   2   1   59.75    1.16
  -1   2   1   59.95    1.19
  -1   2   1   60.20    1.15
  -1   2   1   59.73    1.17
   0  -2  -1    8.99    0.19
   0  -2  -1    8.58    0.19
   0  -2  -1    8.49    0.18
   0  -2  -1    8.87    0.19
   0  -2  -1    8.58    0.19
   0   2   1    9.06    0.19
   0   2   1    8.50    0.18
   0   2   1    8.70    0.18
   0   2   1    8.21    0.18
   0   2   1    8.85    0.18
   0   2   1    8.46    0.18
   0   2   1    8.70    0.18
  -1  -2  -1   59.62    1.17
  -1  -2  -1   59.30    1.16
  -1  -2  -1   61.18    1.18
  -1  -2  -1   63.11    1.19
  -1  -2  -1   58.98    1.17
  -1  -2  -1   58.92    1.16
  -1  -2  -1   60.63    1.20
  -1  -2  -1   60.11    1.20
   1   2   1   59.52    1.17
   1   2   1   58.45    1.18
   1   2   1   59.00    1.16
   1   2   1   60.30    1.19
   1   2   1   60.81    1.19
   1   2   1   59.01    1.17
   1   2   1   58.68    1.16
   1   2   1   58.85    1.19
  -2  -2  -1  117.78    2.30
  -2  -2  -1  114.93    2.31
  -2  -2  -1  118.92    2.31
  -2  -2  -1  114.40    2.30
  -2  -2  -1  118.40    2.31
  -2  -2  -1  116.58    2.35
   2   2   1  115.63    2.27
   2   2   1  122.79    2.33
   2   2   1  113.87    2.29
   2   2   1  115.89    2.29
   2   2   1  116.62    2.27
   2   2   1  114.29    2.30
   2   2   1  119.54    2.33
   2   2   1  117.44    2.29
   2   2   1  114.24    2.34
  -3  -2  -1   39.91    0.78
  -3  -2  -1   39.52    0.78
  -3  -2  -1   38.79    0.78
  -3  -2  -1   40.07    0.79
  -3  -2  -1   38.78    0.80
  -3  -2  -1   39.07    0.78
   3   2   1   39.69    0.78
   3   2   1   39.11    0.78
   3   2   1   40.75    0.78
   3   2   1   39.60    0.78
   3   2   1   39.25    0.77
   3   2   1   38.79    0.78
  -4  -2  -1   48.61    0.95
  -4  -2  -1   48.56    0.96
  -4  -2  -1   48.06    0.97
  -4  -2  -1   48.20    0.97
  -4  -2  -1   47.64    0.95
  -4  -2  -1   45.95    0.93
  -4  -2  -1   46.46    0.94
   4   2   1   48.69    0.95
   4   2   1   48.01    0.95
   4   2   1   50.11    0.96
   4   2   1   48.95    0.96
   4   2   1   47.56    0.94
   4   2   1   48.67    0.95
   4   2   1   46.79    0.93
  -5  -2  -1    9.54    0.26
  -5  -2  -1    9.69    0.26
  -5  -2  -1    9.21    0.23
  -5  -2  -1    9.43    0.24
  -5  -2  -1    9.11    0.21
  -5  -2  -1    9.58    0.23
   5   2   1    9.20    0.20
   5   2   1    9.53    0.23
   5   2   1    9.12    0.23
   5   2   1    9.46    0.24
   5   2   1    9.50    0.23
   5   2   1    9.39    0.22
   5   2   1    9.78    0.24
  -6  -2  -1    1.77    0.12
  -6  -2  -1    1.88    0.15
  -6  -2  -1    1.79    0.15
  -6  -2  -1    1.77    0.13
   6   2   1    1.66    0.10
   6   2   1    1.78    0.12
   6   2   1    1.75    0.13
   6   2   1    1.64    0.11
   6   2   1    1.66    0.12
   6   2   1    1.67    0.10
   6   2   1    1.75    0.11
   6   2   1    1.73    0.07
  -7  -2  -1    0.82    0.12
  -7  -2  -1    0.75    0.13
  -7  -2  -1    0.81    0.10
  -7  -2  -1    0.80    0.10
   7   2   1    0.72    0.10
   7   2   1    0.95    0.11
   7   2   1    0.96    0.10
   7   2   1    0.83    0.08
   7   2   1    0.79    0.11
   7   2   1    0.75    0.10
   7   2   1    0.73    0.06
   7   2   1    0.79    0.10
  -8  -2  -1    0.68    0.13
  -8  -2  -1    0.78    0.10
  -8  -2  -1    0.67    0.13
  -8  -2  -1    0.66    0.14
   8   2   1    0.69    0.09
   8   2   1    0.86    0.12
   8   2   1    0.74    0.11
   8   2   1    0.88    0.12
   8   2   1    0.53    0.11
   8   2   1    0.68    0.06
   8   2   1    0.42    0.11
   8   2   1    0.66    0.11
  -9  -2  -1    0.33    0.15
  -9  -2  -1    0.31    0.13
  -9  -2  -1    0.30    0.11
  -9  -2  -1    0.29    0.14
   9   2   1    0.19    0.12
   9   2   1    0.40    0.13
   9   2   1    0.21    0.12
   9   2   1    0.28    0.10
   9   2   1    0.36    0.12
   9   2   1    0.22    0.10
   9   2   1    0.25    0.12
 -10  -2  -1    2.41    0.16
 -10  -2  -1    2.43    0.21
 -10  -2  -1    2.26    0.18
 -10  -2  -1    2.38    0.19
  10   2   1    2.29    0.20
  10   2   1    2.55    0.18
  10   2   1    2.15    0.19
  10   2   1    2.38    0.15
  10   2   1    2.46    0.18
  10   2   1    2.34    0.19
  10   2   1    2.57    0.20
 -11  -2  -1    2.21    0.15
 -11  -2  -1    2.24    0.20
 -11  -2  -1    2.42    0.19
 -11  -2  -1    2.22    0.17
 -11  -2  -1    2.49    0.21
  11   2   1    2.34    0.21
  11   2   1    2.35    0.20
  11   2   1    2.22    0.18
  11   2   1    2.45    0.19
  11   2   1    2.38    0.20
  11   2   1    2.28    0.16
  11   2   1    1.90    0.20
 -12  -2  -1    1.94    0.22
 -12  -2  -1    1.48    0.13
 -12  -2  -1    1.66    0.18
 -12  -2  -1    1.66    0.20
 -12  -2  -1    1.81    0.17
  12   2   1    1.68    0.18
  12   2   1    1.45    0.18
  12   2   1    1.73    0.19
  12   2   1    1.70    0.19
  12   2   1    1.34    0.18
  12   2   1    1.59    0.18
 -13  -2  -1    3.26    0.18
 -13  -2  -1    3.04    0.26
 -13  -2  -1    2.53    0.26
 -13  -2  -1    2.88    0.23
  13   2   1    2.84    0.20
  13   2   1    2.98    0.24
  13   2   1    2.72    0.21
  13   2   1    3.01    0.26
  13   2   1    2.73    0.22
 -14  -2  -1    0.01    0.18
 -14  -2  -1    0.28    0.17
  14   2   1   -0.15    0.22
  14   2   1    0.06    0.21
  14   2   1    0.05    0.16
  14   2   1    0.16    0.19
  14  -3  -1    0.99    0.20
  14  -3  -1    1.22    0.23
  14  -3  -1    0.99    0.21
 -14   3   1    1.01    0.19
 -14   3   1    1.27    0.23
 -14   3   1    1.19    0.16
  13  -3  -1    0.07    0.19
  13  -3  -1    0.39    0.17
  13  -3  -1    0.38    0.15
  13  -3  -1    0.33    0.16
 -13   3   1    0.11    0.13
 -13   3   1    0.33    0.16
  12  -3  -1    1.93    0.21
  12  -3  -1    2.70    0.21
  12  -3  -1    2.25    0.20
  12  -3  -1    2.78    0.20
 -12   3   1    2.42    0.18
 -12   3   1    2.43    0.20
 -12   3   1    2.35    0.23
 -12   3   1    2.60    0.21
  11  -3  -1    0.60    0.14
  11  -3  -1    1.01    0.16
  11  -3  -1    0.75    0.16
  11  -3  -1    0.82    0.19
 -11   3   1    0.81    0.13
 -11   3   1    1.01    0.15
 -11   3   1    1.02    0.13
 -11   3   1    0.83    0.18
  10  -3  -1    6.10    0.21
  10  -3  -1    6.14    0.24
  10  -3  -1    6.06    0.26
  10  -3  -1    5.90    0.22
  10  -3  -1    6.12    0.24
 -10   3   1    6.75    0.23
 -10   3   1    5.57    0.28
 -10   3   1    6.15    0.22
 -10   3   1    5.82    0.22
 -10   3   1    6.15    0.29
   9  -3  -1    0.53    0.13
   9  -3  -1    0.52    0.11
   9  -3  -1    0.55    0.14
   9  -3  -1    0.60    0.15
   9  -3  -1    0.57    0.15
  -9   3   1    0.82    0.11
  -9   3   1    0.64    0.12
  -9   3   1    0.57    0.15
  -9   3   1    0.64    0.11
  -9   3   1    0.82    0.16
   8  -3  -1    1.58    0.14
   8  -3  -1    1.43    0.12
   8  -3  -1    1.77    0.16
   8  -3  -1    1.76    0.14
   8  -3  -1    1.65    0.14
  -8   3   1    1.59    0.16
  -8   3   1    1.69    0.14
  -8   3   1    1.77    0.10
  -8   3   1    1.54    0.13
  -8   3   1    1.74    0.13
  -8   3   1    1.72    0.16
   7  -3  -1    2.29    0.13
   7  -3  -1    2.50    0.15
   7  -3  -1    2.22    0.14
   7  -3  -1    2.31    0.12
   7  -3  -1    2.53    0.15
   7  -3  -1    2.16    0.06
  -7   3   1    2.28    0.14
  -7   3   1    2.53    0.19
  -7   3   1    2.47    0.13
  -7   3   1    2.35    0.10
  -7   3   1    2.53    0.17
  -7   3   1    2.48    0.13
   6  -3  -1    1.37    0.13
   6  -3  -1    1.42    0.06
   6  -3  -1    1.55    0.11
   6  -3  -1    1.53    0.11
   6  -3  -1    1.66    0.11
   6  -3  -1    1.46    0.10
  -6   3   1    1.49    0.11
  -6   3   1    1.60    0.14
  -6   3   1    1.49    0.14
  -6   3   1    1.59    0.11
  -6   3   1    1.44    0.12
  -6   3   1    1.50    0.07
   5  -3  -1    0.36    0.08
   5  -3  -1    0.32    0.08
   5  -3  -1    0.41    0.09
   5  -3  -1    0.41    0.04
   5  -3  -1    0.39    0.08
   5  -3  -1    0.30    0.08
  -5   3   1    0.41    0.08
  -5   3   1    0.38    0.05
  -5   3   1    0.43    0.08
  -5   3   1    0.62    0.09
  -5   3   1    0.48    0.08
  -5   3   1    0.40    0.11
   4  -3  -1    3.82    0.14
   4  -3  -1    3.77    0.10
   4  -3  -1    3.74    0.13
   4  -3  -1    3.63    0.12
   4  -3  -1    3.98    0.13
   4  -3  -1    3.76    0.14
   4  -3  -1    3.70    0.13
  -4   3   1    3.78    0.15
  -4   3   1    3.89    0.13
  -4   3   1    3.69    0.13
  -4   3   1    3.86    0.14
  -4   3   1    3.42    0.13
  -4   3   1    3.79    0.14
   3  -3  -1   73.46    1.44
   3  -3  -1   72.02    1.42
   3  -3  -1   71.54    1.43
   3  -3  -1   71.94    1.43
   3  -3  -1   73.81    1.43
   3  -3  -1   73.05    1.43
   3  -3  -1   73.96    1.44
  -3   3   1   73.03    1.44
  -3   3   1   73.49    1.43
  -3   3   1   74.56    1.43
  -3   3   1   75.77    1.44
  -3   3   1   72.00    1.43
   2  -3  -1   36.28    0.71
   2  -3  -1   35.26    0.71
   2  -3  -1   35.17    0.72
   2  -3  -1   34.50    0.70
   2  -3  -1   35.69    0.72
   2  -3  -1   36.66    0.72
   2  -3  -1   36.22    0.72
  -2   3   1   36.10    0.72
  -2   3   1   36.20    0.71
  -2   3   1   37.13    0.72
  -2   3   1   37.85    0.72
  -2   3   1   36.97    0.73
   1  -3  -1   47.29    0.92
   1  -3  -1   47.93    0.93
   1  -3  -1   46.68    0.92
   1  -3  -1   47.12    0.92
   1  -3  -1   46.34    0.91
   1  -3  -1   47.00    0.93
   1  -3  -1   47.11    0.91
  -1   3   1   47.53    0.92
  -1   3   1   45.28    0.91
  -1   3   1   46.82    0.92
  -1   3   1   46.86    0.92
  -1   3   1   48.68    0.93
  -1   3   1   47.11    0.93
  -1   3   1   46.55    0.92
   0  -3  -1  133.22    2.60
   0  -3  -1  132.53    2.57
   0  -3  -1  136.30    2.64
   0  -3  -1  132.38    2.63
   0  -3  -1  132.94    2.66
   0  -3  -1  131.36    2.63
   0   3   1  136.90    2.66
   0   3   1  131.76    2.63
   0   3   1  136.58    2.62
   0   3   1  132.81    2.63
   0   3   1  129.54    2.61
   0   3   1  135.22    2.63
   0   3   1  128.79    2.60
  -1  -3  -1   47.27    0.92
  -1  -3  -1   47.41    0.92
  -1  -3  -1   46.64    0.92
  -1  -3  -1   46.54    0.92
  -1  -3  -1   46.35    0.92
  -1  -3  -1   47.69    0.92
  -1  -3  -1   47.28    0.93
  -1  -3  -1   46.65    0.92
   1   3   1   47.04    0.92
   1   3   1   46.97    0.92
   1   3   1   48.67    0.92
   1   3   1   47.01    0.92
   1   3   1   48.34    0.92
   1   3   1   45.87    0.92
   1   3   1   46.05    0.91
   1   3   1   46.52    0.92
  -2  -3  -1   36.00    0.73
  -2  -3  -1   36.33    0.72
  -2  -3  -1   36.21    0.71
  -2  -3  -1   35.53    0.71
  -2  -3  -1   36.56    0.71
  -2  -3  -1   35.30    0.71
  -2  -3  -1   36.05    0.72
   2   3   1   35.33    0.71
   2   3   1   36.88    0.71
   2   3   1   35.70    0.71
   2   3   1   36.03    0.71
   2   3   1   35.65    0.71
   2   3   1   35.64    0.72
   2   3   1   35.45    0.72
   2   3   1   36.69    0.72
  -3  -3  -1   71.87    1.42
  -3  -3  -1   72.41    1.42
  -3  -3  -1   73.25    1.43
  -3  -3  -1   73.44    1.45
  -3  -3  -1   73.42    1.43
  -3  -3  -1   72.82    1.43
   3   3   1   75.31    1.43
   3   3   1   74.17    1.43
   3   3   1   72.34    1.43
   3   3   1   71.92    1.42
   3   3   1   71.16    1.42
   3   3   1   72.98    1.42
   3   3   1   73.30    1.42
   3   3   1   72.50    1.43
  -4  -3  -1    3.94    0.15
  -4  -3  -1    3.81    0.13
  -4  -3  -1    3.69    0.12
  -4  -3  -1    3.83    0.12
  -4  -3  -1    3.95    0.12
  -4  -3  -1    3.69    0.10
  -4  -3  -1    3.79    0.17
   4   3   1    3.77    0.13
   4   3   1    3.50    0.11
   4   3   1    3.89    0.12
   4   3   1    3.84    0.14
   4   3   1    3.85    0.13
   4   3   1    3.76    0.13
  -5  -3  -1    0.38    0.07
  -5  -3  -1    0.31    0.06
  -5  -3  -1    0.49    0.11
  -5  -3  -1    0.24    0.08
  -5  -3  -1    0.32    0.04
  -5  -3  -1    0.25    0.07
  -5  -3  -1    0.53    0.10
  -5  -3  -1    0.34    0.06
   5   3   1    0.25    0.07
   5   3   1    0.34    0.06
   5   3   1    0.35    0.08
   5   3   1    0.35    0.08
   5   3   1    0.33    0.05
   5   3   1    0.20    0.08
   5   3   1    0.12    0.08
  -6  -3  -1    1.53    0.10
  -6  -3  -1    1.60    0.15
  -6  -3  -1    1.45    0.14
  -6  -3  -1    1.73    0.12
  -6  -3  -1    1.51    0.09
   6   3   1    1.50    0.12
   6   3   1    1.42    0.08
   6   3   1    1.60    0.11
   6   3   1    1.40    0.07
   6   3   1    1.52    0.12
   6   3   1    1.52    0.11
   6   3   1    1.57    0.12
  -7  -3  -1    2.61    0.14
  -7  -3  -1    2.51    0.20
  -7  -3  -1    2.49    0.17
  -7  -3  -1    2.23    0.14
   7   3   1    2.46    0.15
   7   3   1    2.50    0.14
   7   3   1    2.26    0.09
   7   3   1    2.15    0.13
   7   3   1    2.48    0.13
   7   3   1    2.30    0.11
   7   3   1    2.51    0.14
   7   3   1    2.51    0.14
  -8  -3  -1    1.65    0.17
  -8  -3  -1    1.61    0.14
  -8  -3  -1    1.52    0.16
  -8  -3  -1    1.50    0.13
   8   3   1    1.47    0.13
   8   3   1    1.75    0.14
   8   3   1    1.38    0.10
   8   3   1    1.44    0.14
   8   3   1    1.49    0.08
   8   3   1    1.64    0.14
   8   3   1    1.34    0.13
   8   3   1    1.59    0.16
  -9  -3  -1    0.61    0.15
  -9  -3  -1    0.54    0.12
  -9  -3  -1    0.53    0.16
  -9  -3  -1    0.50    0.13
   9   3   1    0.55    0.13
   9   3   1    0.70    0.16
   9   3   1    0.39    0.13
   9   3   1    0.61    0.10
   9   3   1    0.46    0.13
   9   3   1    0.55    0.13
   9   3   1    0.51    0.14
 -10  -3  -1    6.03    0.22
 -10  -3  -1    6.23    0.26
 -10  -3  -1    6.29    0.28
  10   3   1    6.00    0.23
  10   3   1    6.18    0.25
  10   3   1    5.91    0.20
  10   3   1    6.14    0.21
  10   3   1    6.36    0.24
  10   3   1    6.01    0.24
  10   3   1    6.59    0.27
 -11  -3  -1    0.97    0.16
 -11  -3  -1    0.96    0.17
 -11  -3  -1    0.84    0.12
 -11  -3  -1    1.07    0.15
  11   3   1    0.84    0.16
  11   3   1    0.69    0.13
  11   3   1    0.81    0.15
  11   3   1    0.68    0.15
  11   3   1    1.01    0.16
  11   3   1    0.57    0.18
 -12  -3  -1    3.34    0.25
 -12  -3  -1    2.50    0.18
 -12  -3  -1    2.64    0.23
 -12  -3  -1    2.38    0.16
 -12  -3  -1    2.79    0.19
  12   3   1    2.40    0.24
  12   3   1    2.40    0.22
  12   3   1    2.30    0.22
  12   3   1    2.56    0.20
  12   3   1    2.46    0.21
  12   3   1    2.50    0.20
 -13  -3  -1    0.34    0.17
 -13  -3  -1    0.30    0.17
  13   3   1   -0.10    0.17
  13   3   1    0.23    0.17
  13   3   1    0.25    0.15
  13   3   1    0.23    0.20
  13   3   1    0.38    0.17
 -14  -3  -1    1.14    0.19
 -14  -3  -1    1.08    0.22
  14   3   1    0.83    0.19
  14   3   1    0.60    0.20
  14   3   1    1.17    0.20
  14   3   1    1.23    0.21
  14   3   1    0.69    0.23
  14  -4  -1    1.00    0.22
  14  -4  -1    1.03    0.19
  14  -4  -1    0.52    0.23
 -14   4   1    1.01    0.16
 -14   4   1    1.18    0.24
 -14   4   1    1.10    0.19
  13  -4  -1    1.05    0.21
  13  -4  -1    1.12    0.18
  13  -4  -1    1.07    0.19
  13  -4  -1    0.87    0.22
 -13   4   1    1.60    0.23
 -13   4   1    1.36    0.16
 -13   4   1    1.18    0.18
  12  -4  -1    2.89    0.21
  12  -4  -1    3.00    0.22
  12  -4  -1    2.65    0.24
 -12   4   1    2.52    0.21
 -12   4   1    2.81    0.21
 -12   4   1    2.55    0.19
 -12   4   1    3.19    0.26
  11  -4  -1    0.43    0.18
  11  -4  -1    0.34    0.17
  11  -4  -1    0.56    0.13
  11  -4  -1    0.55    0.18
 -11   4   1    0.52    0.13
 -11   4   1    0.50    0.13
 -11   4   1    0.84    0.15
 -11   4   1    0.27    0.18
  10  -4  -1    1.64    0.15
  10  -4  -1    1.60    0.16
  10  -4  -1    1.42    0.19
  10  -4  -1    1.59    0.16
  10  -4  -1    1.59    0.19
 -10   4   1    1.65    0.14
 -10   4   1    2.30    0.25
 -10   4   1    1.50    0.15
 -10   4   1    1.77    0.20
 -10   4   1    1.74    0.16
   9  -4  -1    3.26    0.16
   9  -4  -1    3.06    0.20
   9  -4  -1    3.29    0.20
   9  -4  -1    3.21    0.16
   9  -4  -1    3.71    0.21
  -9   4   1    3.26    0.18
  -9   4   1    3.32    0.18
  -9   4   1    3.29    0.17
  -9   4   1    3.35    0.24
  -9   4   1    3.17    0.23
   8  -4  -1    1.93    0.15
   8  -4  -1    1.85    0.17
   8  -4  -1    1.96    0.17
   8  -4  -1    2.01    0.17
   8  -4  -1    1.88    0.14
  -8   4   1    1.97    0.14
  -8   4   1    1.78    0.18
  -8   4   1    1.92    0.19
  -8   4   1    1.84    0.14
  -8   4   1    1.86    0.15
   7  -4  -1   13.67    0.34
   7  -4  -1   13.20    0.34
   7  -4  -1   12.42    0.27
   7  -4  -1   13.55    0.34
   7  -4  -1   13.06    0.32
   7  -4  -1   12.90    0.32
  -7   4   1   13.42    0.36
  -7   4   1   13.14    0.32
  -7   4   1   12.91    0.31
  -7   4   1   13.18    0.35
  -7   4   1   13.60    0.33
   6  -4  -1    4.48    0.18
   6  -4  -1    4.41    0.17
   6  -4  -1    4.38    0.16
   6  -4  -1    4.28    0.11
   6  -4  -1    4.43    0.18
   6  -4  -1    4.27    0.16
  -6   4   1    4.47    0.15
  -6   4   1    4.56    0.19
  -6   4   1    4.56    0.19
  -6   4   1    4.52    0.15
  -6   4   1    4.50    0.17
   5  -4  -1    8.16    0.23
   5  -4  -1    8.34    0.23
   5  -4  -1    8.03    0.22
   5  -4  -1    8.22    0.22
   5  -4  -1    7.85    0.19
   5  -4  -1    8.02    0.21
  -5   4   1    8.46    0.23
  -5   4   1    8.22    0.24
  -5   4   1    8.23    0.22
  -5   4   1    8.20    0.23
  -5   4   1    8.21    0.21
   4  -4  -1    0.28    0.08
   4  -4  -1    0.30    0.10
   4  -4  -1    0.32    0.05
   4  -4  -1    0.43    0.09
   4  -4  -1    0.32    0.10
   4  -4  -1    0.47    0.09
  -4   4   1    0.34    0.07
  -4   4   1    0.32    0.11
  -4   4   1    0.30    0.07
  -4   4   1    0.36    0.08
  -4   4   1    0.47    0.08
   3  -4  -1    4.90    0.14
   3  -4  -1    4.87    0.16
   3  -4  -1    4.94    0.16
   3  -4  -1    4.96    0.13
   3  -4  -1    4.65    0.14
   3  -4  -1    4.89    0.16
  -3   4   1    4.89    0.14
  -3   4   1    4.89    0.17
  -3   4   1    4.96    0.16
  -3   4   1    4.87    0.14
  -3   4   1    4.88    0.15
   2  -4  -1    8.72    0.21
   2  -4  -1    8.20    0.17
   2  -4  -1    8.57    0.22
   2  -4  -1    8.32    0.18
   2  -4  -1    8.66    0.20
   2  -4  -1    8.69    0.20
   2  -4  -1    8.77    0.21
  -2   4   1    8.61    0.22
  -2   4   1    8.66    0.20
  -2   4   1    8.65    0.20
  -2   4   1    8.48    0.22
  -2   4   1    8.76    0.20
  -2   4   1    8.14    0.19
  -2   4   1    8.93    0.21
   1  -4  -1   22.49    0.47
   1  -4  -1   23.01    0.47
   1  -4  -1   22.74    0.46
   1  -4  -1   23.03    0.47
   1  -4  -1   23.23    0.48
   1  -4  -1   22.40    0.45
   1  -4  -1   22.88    0.46
  -1   4   1   22.61    0.47
  -1   4   1   22.09    0.47
  -1   4   1   23.15    0.46
  -1   4   1   22.93    0.47
  -1   4   1   23.53    0.47
  -1   4   1   22.79    0.46
   0  -4  -1    7.39    0.18
   0  -4  -1    7.29    0.18
   0  -4  -1    6.88    0.17
   0  -4  -1    7.09    0.18
   0  -4  -1    7.02    0.15
   0  -4  -1    7.23    0.17
   0   4   1    6.88    0.16
   0   4   1    7.25    0.17
   0   4   1    7.16    0.17
   0   4   1    7.26    0.18
   0   4   1    7.23    0.17
   0   4   1    7.15    0.17
   0   4   1    7.42    0.18
  -1  -4  -1   23.50    0.49
  -1  -4  -1   23.09    0.47
  -1  -4  -1   22.99    0.48
  -1  -4  -1   23.04    0.47
  -1  -4  -1   22.86    0.47
  -1  -4  -1   22.81    0.46
  -1  -4  -1   23.02    0.47
   1   4   1   23.69    0.48
   1   4   1   23.01    0.47
   1   4   1   23.66    0.47
   1   4   1   22.24    0.46
   1   4   1   22.68    0.46
   1   4   1   22.79    0.47
   1   4   1   23.11    0.47
   1   4   1   22.98    0.46
  -2  -4  -1    8.82    0.20
  -2  -4  -1    8.91    0.21
  -2  -4  -1    8.77    0.21
  -2  -4  -1    8.85    0.21
  -2  -4  -1    7.79    0.20
  -2  -4  -1    8.81    0.22
  -2  -4  -1    8.69    0.20
   2   4   1    8.58    0.21
   2   4   1    8.48    0.19
   2   4   1    8.70    0.20
   2   4   1    8.97    0.21
   2   4   1    8.90    0.21
   2   4   1    8.60    0.21
   2   4   1    8.53    0.19
   2   4   1    8.34    0.20
  -3  -4  -1    4.91    0.16
  -3  -4  -1    4.83    0.14
  -3  -4  -1    4.98    0.15
  -3  -4  -1    4.99    0.17
  -3  -4  -1    4.87    0.15
   3   4   1    4.93    0.15
   3   4   1    4.76    0.14
   3   4   1    5.01    0.14
   3   4   1    4.87    0.15
   3   4   1    4.86    0.13
   3   4   1    4.98    0.15
   3   4   1    4.73    0.15
   3   4   1    4.69    0.13
  -4  -4  -1    0.33    0.06
  -4  -4  -1    0.37    0.05
  -4  -4  -1    0.34    0.07
  -4  -4  -1    0.29    0.08
  -4  -4  -1    0.32    0.06
  -4  -4  -1    0.24    0.08
  -4  -4  -1    0.41    0.11
   4   4   1    0.25    0.08
   4   4   1    0.25    0.07
   4   4   1    0.37    0.08
   4   4   1    0.39    0.09
   4   4   1    0.29    0.06
   4   4   1    0.31    0.07
  -5  -4  -1    7.98    0.23
  -5  -4  -1    8.30    0.24
  -5  -4  -1    7.85    0.20
  -5  -4  -1    8.10    0.21
  -5  -4  -1    7.92    0.22
  -5  -4  -1    7.65    0.18
  -5  -4  -1    8.11    0.26
   5   4   1    8.06    0.22
   5   4   1    8.03    0.23
   5   4   1    8.05    0.19
   5   4   1    8.21    0.22
   5   4   1    8.31    0.22
   5   4   1    8.37    0.21
  -6  -4  -1    4.17    0.11
  -6  -4  -1    4.41    0.15
  -6  -4  -1    4.32    0.16
  -6  -4  -1    4.60    0.19
  -6  -4  -1    4.37    0.14
  -6  -4  -1    4.39    0.19
   6   4   1    4.53    0.16
   6   4   1    4.30    0.15
   6   4   1    4.31    0.12
   6   4   1    4.38    0.14
   6   4   1    4.64    0.17
   6   4   1    4.36    0.16
   6   4   1    4.57    0.16
  -7  -4  -1   13.73    0.33
  -7  -4  -1   13.52    0.37
  -7  -4  -1   13.08    0.30
  -7  -4  -1   12.93    0.32
  -7  -4  -1   13.49    0.36
   7   4   1   13.73    0.33
   7   4   1   12.91    0.29
   7   4   1   13.61    0.34
   7   4   1   13.15    0.30
   7   4   1   13.44    0.34
   7   4   1   13.41    0.32
   7   4   1   13.20    0.32
  -8  -4  -1    1.74    0.20
  -8  -4  -1    1.47    0.16
  -8  -4  -1    1.48    0.15
  -8  -4  -1    1.90    0.15
   8   4   1    1.76    0.14
   8   4   1    1.71    0.12
   8   4   1    1.89    0.16
   8   4   1    1.58    0.15
   8   4   1    1.72    0.15
   8   4   1    1.89    0.17
  -9  -4  -1    3.32    0.17
  -9  -4  -1    3.19    0.21
  -9  -4  -1    3.35    0.24
  -9  -4  -1    3.31    0.19
   9   4   1    3.40    0.21
   9   4   1    3.34    0.17
   9   4   1    3.20    0.15
   9   4   1    3.46    0.17
   9   4   1    3.44    0.18
   9   4   1    2.95    0.19
   9   4   1    3.14    0.19
 -10  -4  -1    1.74    0.19
 -10  -4  -1    1.63    0.15
 -10  -4  -1    1.76    0.16
  10   4   1    1.81    0.17
  10   4   1    2.08    0.17
  10   4   1    1.52    0.18
  10   4   1    1.85    0.18
  10   4   1    1.34    0.14
  10   4   1    1.61    0.16
 -11  -4  -1    0.63    0.15
 -11  -4  -1    0.57    0.15
 -11  -4  -1    0.43    0.15
  11   4   1    0.41    0.15
  11   4   1    0.51    0.15
  11   4   1    0.66    0.16
  11   4   1    0.51    0.15
  11   4   1    0.36    0.13
  11   4   1    0.57    0.15
 -12  -4  -1    2.48    0.18
 -12  -4  -1    3.23    0.23
 -12  -4  -1    3.04    0.22
 -12  -4  -1    2.77    0.20
 -12  -4  -1    3.00    0.23
  12   4   1    2.56    0.20
  12   4   1    3.09    0.25
  12   4   1    2.98    0.21
  12   4   1    2.61    0.23
  12   4   1    2.85    0.22
 -13  -4  -1    1.24    0.20
 -13  -4  -1    1.14    0.19
  13   4   1    1.01    0.19
  13   4   1    0.73    0.22
  13   4   1    1.03    0.19
  13   4   1    1.03    0.19
  13   4   1    1.07    0.19
 -14  -4  -1    0.92    0.19
  14   4   1    0.87    0.19
  14   4   1    0.85    0.20
  14   4   1    0.93    0.19
  14   4   1    0.72    0.20
  14  -5  -1    0.63    0.22
  14  -5  -1    1.11    0.25
  14  -5  -1    0.94    0.23
 -14   5   1    1.05    0.17
 -14   5   1    0.99    0.19
  13  -5  -1    0.21    0.17
  13  -5  -1    0.07    0.19
  13  -5  -1    0.21    0.18
 -13   5   1    0.26    0.14
 -13   5   1    0.15    0.16
  12  -5  -1    0.98    0.21
  12  -5  -1    0.91    0.17
  12  -5  -1    0.73    0.14
  12  -5  -1    0.73    0.19
 -12   5   1    1.30    0.21
 -12   5   1    1.41    0.17
 -12   5   1    1.10    0.15
  11  -5  -1   -0.04    0.17
  11  -5  -1    0.06    0.18
  11  -5  -1   -0.08    0.14
  11  -5  -1    0.23    0.17
 -11   5   1   -0.04    0.12
 -11   5   1   -0.12    0.13
 -11   5   1   -0.06    0.12
 -11   5   1   -0.27    0.17
  10  -5  -1    1.03    0.15
  10  -5  -1    1.32    0.18
  10  -5  -1    1.36    0.14
  10  -5  -1    1.23    0.16
  10  -5  -1    1.21    0.20
 -10   5   1    1.16    0.14
 -10   5   1    1.55    0.20
 -10   5   1    1.42    0.13
 -10   5   1    1.55    0.15
   9  -5  -1    0.78    0.14
   9  -5  -1    0.62    0.17
   9  -5  -1    0.70    0.12
   9  -5  -1    0.99    0.14
   9  -5  -1    0.75    0.16
  -9   5   1    0.82    0.17
  -9   5   1    0.74    0.16
  -9   5   1    0.99    0.13
  -9   5   1    0.95    0.13
  -9   5   1    0.85    0.13
   8  -5  -1   16.22    0.41
   8  -5  -1   15.74    0.41
   8  -5  -1   15.29    0.40
   8  -5  -1   15.61    0.38
  -8   5   1   15.99    0.41
  -8   5   1   16.04    0.38
  -8   5   1   15.83    0.42
  -8   5   1   15.67    0.38
  -8   5   1   15.54    0.40
   7  -5  -1    7.98    0.19
   7  -5  -1    8.33    0.25
   7  -5  -1    8.35    0.26
   7  -5  -1    8.64    0.23
   7  -5  -1    8.74    0.25
   7  -5  -1    8.92    0.26
  -7   5   1    8.27    0.24
  -7   5   1    8.66    0.26
  -7   5   1    8.52    0.28
  -7   5   1    8.90    0.26
  -7   5   1    8.43    0.24
   6  -5  -1    0.26    0.09
   6  -5  -1    0.17    0.09
   6  -5  -1    0.33    0.11
   6  -5  -1    0.11    0.05
   6  -5  -1    0.22    0.10
   6  -5  -1    0.19    0.10
  -6   5   1    0.12    0.08
  -6   5   1    0.15    0.09
  -6   5   1    0.19    0.10
  -6   5   1    0.22    0.08
  -6   5   1    0.30    0.12
   5  -5  -1   23.58    0.51
   5  -5  -1   23.77    0.52
   5  -5  -1   23.19    0.48
   5  -5  -1   23.23    0.49
   5  -5  -1   22.79    0.51
  -5   5   1   24.17    0.52
  -5   5   1   23.12    0.51
  -5   5   1   22.79    0.50
  -5   5   1   23.77    0.50
  -5   5   1   24.07    0.53
   4  -5  -1   19.03    0.43
   4  -5  -1   19.48    0.43
   4  -5  -1   19.96    0.44
   4  -5  -1   19.60    0.42
   4  -5  -1   19.42    0.41
  -4   5   1   20.42    0.44
  -4   5   1   19.11    0.42
  -4   5   1   20.28    0.43
  -4   5   1   20.15    0.45
  -4   5   1   19.56    0.42
   3  -5  -1   25.01    0.53
   3  -5  -1   25.17    0.53
   3  -5  -1   24.59    0.52
   3  -5  -1   24.66    0.53
   3  -5  -1   25.15    0.52
  -3   5   1   25.74    0.52
  -3   5   1   25.81    0.53
  -3   5   1   24.36    0.51
  -3   5   1   25.73    0.54
  -3   5   1   25.24    0.52
  -3   5   1   25.59    0.53
   2  -5  -1    1.81    0.12
   2  -5  -1    1.70    0.05
   2  -5  -1    1.62    0.12
   2  -5  -1    1.88    0.09
   2  -5  -1    1.92    0.10
   2  -5  -1    1.78    0.09
   2  -5  -1    1.66    0.07
  -2   5   1    1.81    0.11
  -2   5   1    1.83    0.09
  -2   5   1    1.63    0.12
  -2   5   1    1.92    0.11
  -2   5   1    1.75    0.10
  -2   5   1    1.96    0.12
  -2   5   1    1.66    0.07
   1  -5  -1    0.80    0.07
   1  -5  -1    0.88    0.09
   1  -5  -1    0.95    0.07
   1  -5  -1    0.88    0.05
   1  -5  -1    0.87    0.08
   1  -5  -1    0.92    0.09
   1  -5  -1    1.02    0.09
  -1   5   1    0.96    0.07
  -1   5   1    0.96    0.08
  -1   5   1    0.94    0.09
  -1   5   1    1.04    0.08
  -1   5   1    0.81    0.08
  -1   5   1    0.85    0.09
   0  -5  -1    5.69    0.16
   0  -5  -1    5.79    0.16
   0  -5  -1    5.94    0.17
   0  -5  -1    5.69    0.12
   0  -5  -1    6.04    0.15
   0  -5  -1    5.70    0.16
   0  -5  -1    5.85    0.16
   0   5   1    6.00    0.16
   0   5   1    5.84    0.16
   0   5   1    5.54    0.15
   0   5   1    5.90    0.15
   0   5   1    6.08    0.17
   0   5   1    5.63    0.14
   0   5   1    5.98    0.16
  -1  -5  -1    0.81    0.08
  -1  -5  -1    0.92    0.06
  -1  -5  -1    0.93    0.09
  -1  -5  -1    0.80    0.08
  -1  -5  -1    1.03    0.08
  -1  -5  -1    0.83    0.09
  -1  -5  -1    0.79    0.08
   1   5   1    0.85    0.06
   1   5   1    0.86    0.08
   1   5   1    0.93    0.09
   1   5   1    1.05    0.09
   1   5   1    0.95    0.10
   1   5   1    0.83    0.07
   1   5   1    0.83    0.08
   1   5   1    0.83    0.08
  -2  -5  -1    1.76    0.10
  -2  -5  -1    1.57    0.10
  -2  -5  -1    1.80    0.10
  -2  -5  -1    1.95    0.14
  -2  -5  -1    1.84    0.10
  -2  -5  -1    1.81    0.11
  -2  -5  -1    1.62    0.09
   2   5   1    1.85    0.10
   2   5   1    1.83    0.09
   2   5   1    1.71    0.08
   2   5   1    1.91    0.10
   2   5   1    1.68    0.10
   2   5   1    1.84    0.08
   2   5   1    1.94    0.11
   2   5   1    1.89    0.10
  -3  -5  -1   25.35    0.52
  -3  -5  -1   24.81    0.52
  -3  -5  -1   24.87    0.52
  -3  -5  -1   24.69    0.52
  -3  -5  -1   24.67    0.54
  -3  -5  -1   24.69    0.52
   3   5   1   24.98    0.51
   3   5   1   24.92    0.52
   3   5   1   24.71    0.51
   3   5   1   24.34    0.51
   3   5   1   24.80    0.52
   3   5   1   25.04    0.52
   3   5   1   25.37    0.52
  -4  -5  -1   20.88    0.44
  -4  -5  -1   19.52    0.44
  -4  -5  -1   20.10    0.43
  -4  -5  -1   19.53    0.42
  -4  -5  -1   19.44    0.41
  -4  -5  -1   18.85    0.43
  -4  -5  -1   19.61    0.46
   4   5   1   19.05    0.41
   4   5   1   19.34    0.42
   4   5   1   19.40    0.41
   4   5   1   19.12    0.43
   4   5   1   19.36    0.43
   4   5   1   19.45    0.42
   4   5   1   19.75    0.43
   4   5   1   19.50    0.42
  -5  -5  -1   23.23    0.52
  -5  -5  -1   22.47    0.47
  -5  -5  -1   23.23    0.54
  -5  -5  -1   22.70    0.48
  -5  -5  -1   22.71    0.49
  -5  -5  -1   23.57    0.50
   5   5   1   23.26    0.49
   5   5   1   22.78    0.48
   5   5   1   22.96    0.50
   5   5   1   23.24    0.50
   5   5   1   22.95    0.51
   5   5   1   23.58    0.50
  -6  -5  -1    0.20    0.11
  -6  -5  -1    0.14    0.07
  -6  -5  -1    0.16    0.05
  -6  -5  -1    0.28    0.08
  -6  -5  -1    0.20    0.12
  -6  -5  -1    0.08    0.09
   6   5   1    0.19    0.10
   6   5   1    0.07    0.06
   6   5   1    0.25    0.11
   6   5   1    0.16    0.08
   6   5   1    0.20    0.09
   6   5   1    0.12    0.09
   6   5   1    0.13    0.07
  -7  -5  -1    8.72    0.25
  -7  -5  -1    8.51    0.23
  -7  -5  -1    8.30    0.23
  -7  -5  -1    8.67    0.28
  -7  -5  -1    8.66    0.28
   7   5   1    8.22    0.21
   7   5   1    8.44    0.26
   7   5   1    8.54    0.25
   7   5   1    8.59    0.24
   7   5   1    8.22    0.24
   7   5   1    8.74    0.26
   7   5   1    8.35    0.21
  -8  -5  -1   16.17    0.43
  -8  -5  -1   15.22    0.38
  -8  -5  -1   16.07    0.45
  -8  -5  -1   16.26    0.40
   8   5   1   16.09    0.41
   8   5   1   15.84    0.40
   8   5   1   15.64    0.38
   8   5   1   16.18    0.38
   8   5   1   15.40    0.36
   8   5   1   15.58    0.39
  -9  -5  -1    0.52    0.19
  -9  -5  -1    0.89    0.13
  -9  -5  -1    0.84    0.14
  -9  -5  -1    0.87    0.18
   9   5   1    1.18    0.17
   9   5   1    0.73    0.13
   9   5   1    0.80    0.14
   9   5   1    0.69    0.13
   9   5   1    0.81    0.13
   9   5   1    0.96    0.13
   9   5   1    0.76    0.14
 -10  -5  -1    1.26    0.20
 -10  -5  -1    1.42    0.15
 -10  -5  -1    1.44    0.16
  10   5   1    1.10    0.15
  10   5   1    1.06    0.18
  10   5   1    1.31    0.14
  10   5   1    1.33    0.15
  10   5   1    1.06    0.15
  10   5   1    1.29    0.16
 -11  -5  -1   -0.05    0.14
 -11  -5  -1    0.10    0.14
 -11  -5  -1    0.14    0.14
  11   5   1   -0.02    0.14
  11   5   1   -0.05    0.14
  11   5   1   -0.15    0.16
  11   5   1    0.19    0.12
  11   5   1   -0.04    0.14
  11   5   1   -0.10    0.14
 -12  -5  -1    1.46    0.18
  12   5   1    1.22    0.19
  12   5   1    0.95    0.20
  12   5   1    0.78    0.17
  12   5   1    1.31    0.17
  12   5   1    0.69    0.17
  12   5   1    1.26    0.17
 -13  -5  -1    0.27    0.17
  13   5   1    0.41    0.18
  13   5   1   -0.10    0.17
  13   5   1    0.06    0.20
  13   5   1    0.34    0.17
 -14  -5  -1    0.84    0.20
  14   5   1    0.91    0.20
  14   5   1    0.76    0.20
  14   5   1    1.21    0.24
  14   5   1    0.69    0.19
  13  -6  -1    0.48    0.22
  13  -6  -1   -0.01    0.23
 -13   6   1    0.27    0.22
 -13   6   1    0.16    0.13
 -13   6   1    0.53    0.17
  12  -6  -1    2.17    0.24
  12  -6  -1    2.50    0.22
 -12   6   1    2.69    0.21
 -12   6   1    2.16    0.24
 -12   6   1    2.56    0.21
  11  -6  -1    5.02    0.28
  11  -6  -1    5.35    0.28
  11  -6  -1    5.08    0.22
 -11   6   1    4.67    0.25
 -11   6   1    5.10    0.24
 -11   6   1    5.25    0.23
 -11   6   1    5.22    0.29
  10  -6  -1    0.26    0.18
  10  -6  -1    0.25    0.13
  10  -6  -1    0.26    0.14
  10  -6  -1    0.12    0.15
 -10   6   1    0.14    0.13
 -10   6   1    0.19    0.13
 -10   6   1    0.21    0.13
   9  -6  -1    0.13    0.14
   9  -6  -1    0.27    0.17
   9  -6  -1    0.18    0.16
   9  -6  -1   -0.03    0.12
  -9   6   1    0.01    0.13
  -9   6   1    0.32    0.12
  -9   6   1    0.26    0.13
  -9   6   1    0.33    0.17
  -9   6   1    0.34    0.13
   8  -6  -1    1.07    0.14
   8  -6  -1    1.44    0.15
   8  -6  -1    1.05    0.12
   8  -6  -1    1.38    0.14
  -8   6   1    1.33    0.18
  -8   6   1    1.12    0.12
  -8   6   1    0.91    0.13
  -8   6   1    1.06    0.15
  -8   6   1    1.21    0.13
   7  -6  -1    0.45    0.10
   7  -6  -1    0.51    0.15
   7  -6  -1    0.44    0.10
   7  -6  -1    0.59    0.07
   7  -6  -1    0.46    0.12
  -7   6   1    0.43    0.11
  -7   6   1    0.52    0.12
  -7   6   1    0.40    0.14
  -7   6   1    0.60    0.12
  -7   6   1    0.54    0.10
   6  -6  -1    5.26    0.17
   6  -6  -1    4.97    0.18
   6  -6  -1    4.76    0.14
   6  -6  -1    5.33    0.21
   6  -6  -1    4.93    0.21
  -6   6   1    5.46    0.20
  -6   6   1    5.21    0.22
  -6   6   1    5.04    0.19
  -6   6   1    5.16    0.19
  -6   6   1    5.39    0.18
   5  -6  -1   11.63    0.31
   5  -6  -1   11.38    0.27
   5  -6  -1   11.45    0.27
   5  -6  -1   11.46    0.30
   5  -6  -1   11.54    0.31
  -5   6   1   11.89    0.29
  -5   6   1   11.74    0.29
  -5   6   1   12.08    0.31
  -5   6   1   11.90    0.32
  -5   6   1   11.86    0.29
   4  -6  -1    2.15    0.10
   4  -6  -1    2.26    0.14
   4  -6  -1    2.28    0.13
   4  -6  -1    2.33    0.14
   4  -6  -1    2.38    0.12
  -4   6   1    2.24    0.14
  -4   6   1    2.41    0.14
  -4   6   1    2.05    0.11
  -4   6   1    2.17    0.11
  -4   6   1    2.29    0.11
   3  -6  -1    7.87    0.23
   3  -6  -1    8.19    0.20
   3  -6  -1    7.47    0.17
   3  -6  -1    7.90    0.21
   3  -6  -1    8.41    0.23
   3  -6  -1    7.92    0.20
  -3   6   1    8.09    0.22
  -3   6   1    8.23    0.23
  -3   6   1    7.57    0.19
  -3   6   1    7.85    0.20
  -3   6   1    8.07    0.21
  -3   6   1    8.41    0.22
  -3   6   1    7.96    0.23
   2  -6  -1    9.34    0.23
   2  -6  -1    9.29    0.22
   2  -6  -1    9.50    0.24
   2  -6  -1    9.00    0.21
   2  -6  -1    9.60    0.24
   2  -6  -1    9.22    0.20
   2  -6  -1    9.45    0.24
  -2   6   1    9.56    0.23
  -2   6   1    9.72    0.24
  -2   6   1    9.68    0.25
  -2   6   1    9.64    0.23
  -2   6   1    9.22    0.24
  -2   6   1    9.08    0.20
  -2   6   1    9.30    0.24
   1  -6  -1    3.53    0.14
   1  -6  -1    3.31    0.09
   1  -6  -1    3.34    0.12
   1  -6  -1    3.60    0.13
   1  -6  -1    3.53    0.13
   1  -6  -1    3.39    0.13
  -1   6   1    3.17    0.11
  -1   6   1    3.61    0.14
  -1   6   1    3.48    0.15
  -1   6   1    3.43    0.13
  -1   6   1    3.43    0.13
  -1   6   1    3.16    0.12
  -1   6   1    3.30    0.13
   0  -6  -1   71.82    1.37
   0  -6  -1   69.42    1.38
   0  -6  -1   69.10    1.38
   0  -6  -1   70.00    1.38
   0  -6  -1   70.09    1.38
   0   6   1   68.33    1.37
   0   6   1   71.17    1.38
   0   6   1   70.52    1.38
   0   6   1   65.62    1.36
   0   6   1   70.53    1.37
   0   6   1   70.41    1.38
   0   6   1   71.49    1.38
  -1  -6  -1    3.37    0.14
  -1  -6  -1    3.33    0.13
  -1  -6  -1    3.38    0.10
  -1  -6  -1    3.61    0.13
  -1  -6  -1    3.52    0.15
  -1  -6  -1    3.39    0.13
   1   6   1    3.46    0.14
   1   6   1    3.22    0.13
   1   6   1    3.36    0.12
   1   6   1    3.25    0.12
   1   6   1    3.45    0.13
   1   6   1    3.13    0.11
   1   6   1    3.38    0.12
   1   6   1    3.20    0.09
  -2  -6  -1    9.44    0.24
  -2  -6  -1    9.32    0.23
  -2  -6  -1    9.66    0.24
  -2  -6  -1    9.66    0.24
  -2  -6  -1    9.67    0.27
  -2  -6  -1    9.27    0.22
   2   6   1    9.40    0.23
   2   6   1    9.30    0.22
   2   6   1    9.71    0.24
   2   6   1    9.71    0.23
   2   6   1    9.50    0.24
   2   6   1    9.53    0.24
  -3  -6  -1    7.68    0.20
  -3  -6  -1    8.04    0.21
  -3  -6  -1    8.06    0.24
  -3  -6  -1    7.95    0.21
  -3  -6  -1    7.88    0.21
   3   6   1    8.25    0.22
   3   6   1    8.09    0.21
   3   6   1    7.76    0.19
   3   6   1    7.89    0.21
   3   6   1    7.86    0.21
   3   6   1    7.70    0.19
   3   6   1    8.00    0.20
  -4  -6  -1    2.23    0.10
  -4  -6  -1    2.38    0.13
  -4  -6  -1    2.26    0.15
  -4  -6  -1    2.28    0.13
  -4  -6  -1    2.33    0.13
   4   6   1    2.27    0.13
   4   6   1    2.12    0.11
   4   6   1    2.20    0.13
   4   6   1    2.22    0.12
   4   6   1    2.17    0.10
   4   6   1    2.23    0.10
   4   6   1    2.33    0.13
   4   6   1    2.33    0.11
  -5  -6  -1   11.87    0.32
  -5  -6  -1   12.00    0.29
  -5  -6  -1   11.47    0.26
  -5  -6  -1   11.78    0.29
  -5  -6  -1   11.33    0.31
   5   6   1   11.62    0.28
   5   6   1   11.79    0.29
   5   6   1   11.70    0.29
   5   6   1   11.53    0.27
   5   6   1   11.72    0.30
   5   6   1   11.50    0.29
  -6  -6  -1    4.99    0.21
  -6  -6  -1    4.74    0.16
  -6  -6  -1    4.67    0.14
  -6  -6  -1    5.24    0.19
  -6  -6  -1    4.96    0.23
  -6  -6  -1    5.08    0.16
   6   6   1    5.47    0.19
   6   6   1    5.16    0.20
   6   6   1    5.29    0.19
   6   6   1    5.24    0.19
   6   6   1    4.78    0.15
   6   6   1    4.94    0.17
  -7  -6  -1    0.62    0.10
  -7  -6  -1    0.60    0.10
  -7  -6  -1    0.48    0.10
  -7  -6  -1    0.42    0.16
  -7  -6  -1    0.35    0.15
   7   6   1    0.42    0.10
   7   6   1    0.63    0.12
   7   6   1    0.48    0.08
   7   6   1    0.49    0.12
   7   6   1    0.49    0.11
   7   6   1    0.49    0.09
   7   6   1    0.42    0.11
  -8  -6  -1    1.20    0.18
  -8  -6  -1    1.18    0.14
  -8  -6  -1    1.10    0.16
  -8  -6  -1    1.16    0.12
   8   6   1    0.83    0.13
   8   6   1    1.05    0.11
   8   6   1    1.12    0.12
   8   6   1    0.93    0.14
   8   6   1    1.16    0.15
   8   6   1    1.21    0.17
  -9  -6  -1    0.16    0.11
  -9  -6  -1    0.30    0.18
  -9  -6  -1    0.12    0.13
  -9  -6  -1    0.13    0.14
   9   6   1    0.20    0.16
   9   6   1    0.22    0.13
   9   6   1    0.11    0.14
   9   6   1    0.00    0.14
   9   6   1    0.05    0.12
 -10  -6  -1    0.60    0.19
 -10  -6  -1    0.27    0.14
  10   6   1    0.23    0.15
  10   6   1    0.11    0.17
  10   6   1    0.40    0.15
  10   6   1    0.17    0.14
  10   6   1    0.17    0.13
  10   6   1    0.14    0.15
 -11  -6  -1    5.17    0.23
  11   6   1    4.85    0.25
  11   6   1    4.65    0.24
  11   6   1    5.21    0.25
  11   6   1    5.51    0.26
  11   6   1    5.59    0.26
  11   6   1    5.05    0.23
 -12  -6  -1    2.63    0.22
  12   6   1    2.38    0.22
  12   6   1    2.08    0.20
  12   6   1    2.59    0.21
  12   6   1    2.62    0.25
 -13  -6  -1    0.18    0.17
  13   6   1    0.20    0.17
  13   6   1    0.09    0.22
  13   6   1    0.35    0.17
  13   6   1    0.36    0.18
  13  -7  -1    4.62    0.28
  13  -7  -1    4.79    0.31
 -13   7   1    4.53    0.26
 -13   7   1    4.77    0.26
  12  -7  -1    1.04    0.19
  12  -7  -1    1.21    0.19
 -12   7   1    1.32    0.17
 -12   7   1    1.45    0.18
  11  -7  -1    0.79    0.20
  11  -7  -1    0.53    0.21
 -11   7   1    0.70    0.16
 -11   7   1    0.38    0.15
 -11   7   1    1.03    0.21
  10  -7  -1    3.93    0.21
  10  -7  -1    3.79    0.18
  10  -7  -1    4.01    0.25
  10  -7  -1    3.77    0.22
 -10   7   1    4.36    0.22
 -10   7   1    4.22    0.27
 -10   7   1    3.89    0.21
 -10   7   1    3.17    0.23
   9  -7  -1    3.01    0.20
   9  -7  -1    3.35    0.21
   9  -7  -1    3.25    0.20
   9  -7  -1    2.91    0.17
  -9   7   1    3.04    0.20
  -9   7   1    2.93    0.19
  -9   7   1    3.26    0.19
   8  -7  -1   15.60    0.41
   8  -7  -1   14.73    0.40
   8  -7  -1   15.43    0.40
  -8   7   1   14.71    0.38
  -8   7   1   15.14    0.43
  -8   7   1   14.82    0.38
  -8   7   1   15.25    0.40
  -8   7   1   15.29    0.41
   7  -7  -1    6.83    0.26
   7  -7  -1    7.17    0.24
   7  -7  -1    6.75    0.20
   7  -7  -1    6.81    0.23
  -7   7   1    7.00    0.24
  -7   7   1    6.98    0.27
  -7   7   1    6.81    0.22
  -7   7   1    6.99    0.23
  -7   7   1    6.86    0.23
   6  -7  -1    0.40    0.14
   6  -7  -1    0.43    0.07
   6  -7  -1    0.36    0.08
   6  -7  -1    0.32    0.10
   6  -7  -1    0.42    0.12
  -6   7   1    0.35    0.10
  -6   7   1    0.36    0.14
  -6   7   1    0.37    0.10
  -6   7   1    0.46    0.11
  -6   7   1    0.34    0.11
   5  -7  -1    4.78    0.16
   5  -7  -1    4.73    0.19
   5  -7  -1    4.73    0.18
   5  -7  -1    4.75    0.15
   5  -7  -1    4.62    0.18
  -5   7   1    4.72    0.18
  -5   7   1    4.44    0.17
  -5   7   1    4.55    0.18
  -5   7   1    4.45    0.16
  -5   7   1    4.78    0.20
   4  -7  -1    1.15    0.14
   4  -7  -1    1.04    0.11
   4  -7  -1    0.91    0.09
   4  -7  -1    0.99    0.11
   4  -7  -1    0.91    0.09
  -4   7   1    1.16    0.10
  -4   7   1    1.00    0.09
  -4   7   1    0.76    0.10
  -4   7   1    1.04    0.08
  -4   7   1    0.94    0.10
  -4   7   1    1.08    0.14
  -4   7   1    1.07    0.12
   3  -7  -1    1.97    0.12
   3  -7  -1    2.03    0.12
   3  -7  -1    1.93    0.07
   3  -7  -1    1.85    0.10
   3  -7  -1    1.91    0.06
   3  -7  -1    1.87    0.14
   3  -7  -1    2.28    0.14
  -3   7   1    2.20    0.15
  -3   7   1    2.09    0.14
  -3   7   1    2.16    0.13
  -3   7   1    1.91    0.14
  -3   7   1    2.03    0.12
  -3   7   1    2.04    0.08
  -3   7   1    2.08    0.11
   2  -7  -1    9.28    0.22
   2  -7  -1    9.54    0.23
   2  -7  -1    9.23    0.20
   2  -7  -1    9.28    0.24
   2  -7  -1    9.63    0.25
   2  -7  -1    9.57    0.26
  -2   7   1    9.26    0.25
  -2   7   1    9.43    0.24
  -2   7   1    9.89    0.26
  -2   7   1    9.27    0.24
  -2   7   1    9.91    0.24
  -2   7   1    9.67    0.24
   1  -7  -1    2.42    0.14
   1  -7  -1    2.38    0.11
   1  -7  -1    2.33    0.11
   1  -7  -1    2.27    0.08
   1  -7  -1    2.40    0.11
   1  -7  -1    2.42    0.12
  -1   7   1    2.34    0.14
  -1   7   1    2.20    0.09
  -1   7   1    2.44    0.12
  -1   7   1    2.41    0.12
  -1   7   1    2.15    0.12
  -1   7   1    2.46    0.12
  -1   7   1    2.41    0.12
   0  -7  -1    5.86    0.17
   0  -7  -1    5.97    0.18
   0  -7  -1    5.59    0.16
   0  -7  -1    5.73    0.18
   0   7   1    5.90    0.18
   0   7   1    5.93    0.16
   0   7   1    5.79    0.17
   0   7   1    5.98    0.19
   0   7   1    5.35    0.13
   0   7   1    5.62    0.16
   0   7   1    5.85    0.17
  -1  -7  -1    2.44    0.11
  -1  -7  -1    2.21    0.08
  -1  -7  -1    2.15    0.13
  -1  -7  -1    2.22    0.10
  -1  -7  -1    2.39    0.12
   1   7   1    2.26    0.13
   1   7   1    2.35    0.13
   1   7   1    2.32    0.11
   1   7   1    2.40    0.10
   1   7   1    2.21    0.12
   1   7   1    2.42    0.11
   1   7   1    2.46    0.11
  -2  -7  -1    9.46    0.22
  -2  -7  -1    9.69    0.26
  -2  -7  -1    9.48    0.25
  -2  -7  -1    9.96    0.24
  -2  -7  -1    9.79    0.24
   2   7   1    9.67    0.25
   2   7   1    9.47    0.23
   2   7   1    9.55    0.25
   2   7   1    9.76    0.25
   2   7   1    9.43    0.24
   2   7   1    9.70    0.24
  -3  -7  -1    2.15    0.11
  -3  -7  -1    1.80    0.12
  -3  -7  -1    2.06    0.12
  -3  -7  -1    2.04    0.12
  -3  -7  -1    2.08    0.16
   3   7   1    1.99    0.10
   3   7   1    2.16    0.12
   3   7   1    1.92    0.11
   3   7   1    1.89    0.13
   3   7   1    2.07    0.10
   3   7   1    1.92    0.13
   3   7   1    1.95    0.11
  -4  -7  -1    0.92    0.14
  -4  -7  -1    1.02    0.09
  -4  -7  -1    0.87    0.10
  -4  -7  -1    1.05    0.10
  -4  -7  -1    0.98    0.10
   4   7   1    0.95    0.09
   4   7   1    0.96    0.10
   4   7   1    0.90    0.09
   4   7   1    0.97    0.09
   4   7   1    0.90    0.09
   4   7   1    1.01    0.11
   4   7   1    1.04    0.09
  -5  -7  -1    4.80    0.18
  -5  -7  -1    4.94    0.23
  -5  -7  -1    4.51    0.16
  -5  -7  -1    4.47    0.15
  -5  -7  -1    4.49    0.19
   5   7   1    4.61    0.18
   5   7   1    4.55    0.16
   5   7   1    4.54    0.14
   5   7   1    4.68    0.19
   5   7   1    4.66    0.18
   5   7   1    4.76    0.17
   5   7   1    4.44    0.18
   5   7   1    4.49    0.14
  -6  -7  -1    0.36    0.11
  -6  -7  -1    0.26    0.08
  -6  -7  -1    0.34    0.13
  -6  -7  -1    0.33    0.10
  -6  -7  -1    0.37    0.15
  -6  -7  -1    0.31    0.07
   6   7   1    0.40    0.11
   6   7   1    0.26    0.08
   6   7   1    0.19    0.11
   6   7   1    0.35    0.10
   6   7   1    0.15    0.13
   6   7   1    0.34    0.11
  -7  -7  -1    6.89    0.24
  -7  -7  -1    6.91    0.21
  -7  -7  -1    7.02    0.26
  -7  -7  -1    6.57    0.20
  -7  -7  -1    7.01    0.28
   7   7   1    6.99    0.22
   7   7   1    7.13    0.23
   7   7   1    7.20    0.26
   7   7   1    7.15    0.25
   7   7   1    7.10    0.24
   7   7   1    6.84    0.19
  -8  -7  -1   15.37    0.43
  -8  -7  -1   15.20    0.46
  -8  -7  -1   15.25    0.38
  -8  -7  -1   15.06    0.40
   8   7   1   15.46    0.40
   8   7   1   15.35    0.38
   8   7   1   15.16    0.40
   8   7   1   15.10    0.40
   8   7   1   15.02    0.41
  -9  -7  -1    3.25    0.21
  -9  -7  -1    3.81    0.27
   9   7   1    3.33    0.21
   9   7   1    3.14    0.20
   9   7   1    3.27    0.21
   9   7   1    2.98    0.22
   9   7   1    3.13    0.21
 -10  -7  -1    4.04    0.28
 -10  -7  -1    3.64    0.22
  10   7   1    3.70    0.23
  10   7   1    3.68    0.20
  10   7   1    3.59    0.22
  10   7   1    3.76    0.24
  10   7   1    3.93    0.23
 -11  -7  -1    1.20    0.18
 -11  -7  -1    0.76    0.14
  11   7   1    0.60    0.15
  11   7   1    0.41    0.17
  11   7   1    0.66    0.16
  11   7   1    0.58    0.14
  11   7   1    0.68    0.15
  11   7   1    1.02    0.20
 -12  -7  -1    1.57    0.19
  12   7   1    1.10    0.19
  12   7   1    1.18    0.19
  12   7   1    1.62    0.19
  12   7   1    1.10    0.20
 -13  -7  -1    4.98    0.28
  13   7   1    4.50    0.26
  13   7   1    4.39    0.27
  13   7   1    4.89    0.26
  13   7   1    4.55    0.27
  12  -8  -1    0.40    0.21
  12  -8  -1    0.61    0.23
 -12   8   1    0.65    0.17
 -12   8   1    0.50    0.14
  11  -8  -1    1.95    0.21
  11  -8  -1    1.61    0.21
  11  -8  -1    1.95    0.23
 -11   8   1    1.96    0.23
 -11   8   1    2.45    0.21
 -11   8   1    2.18    0.20
  10  -8  -1    2.46    0.18
  10  -8  -1    2.65    0.25
  10  -8  -1    2.48    0.21
 -10   8   1    2.76    0.26
 -10   8   1    2.74    0.20
 -10   8   1    2.26    0.18
   9  -8  -1    7.84    0.28
   9  -8  -1    7.64    0.26
   9  -8  -1    8.15    0.29
   9  -8  -1    7.39    0.24
   9  -8  -1    7.96    0.31
  -9   8   1    7.35    0.28
  -9   8   1    7.38    0.32
  -9   8   1    8.29    0.27
  -9   8   1    7.66    0.28
   8  -8  -1    7.58    0.27
   8  -8  -1    7.67    0.30
   8  -8  -1    7.68    0.27
   8  -8  -1    7.15    0.23
  -8   8   1    7.77    0.31
  -8   8   1    7.83    0.26
  -8   8   1    7.44    0.25
  -8   8   1    7.12    0.26
   7  -8  -1    9.42    0.31
   7  -8  -1    9.49    0.30
   7  -8  -1    9.44    0.31
   7  -8  -1    8.82    0.25
  -7   8   1    9.46    0.27
  -7   8   1    9.37    0.35
  -7   8   1    9.23    0.27
  -7   8   1    8.71    0.28
  -7   8   1    9.01    0.29
  -7   8   1    9.36    0.32
   6  -8  -1    3.43    0.18
   6  -8  -1    3.46    0.18
   6  -8  -1    3.42    0.15
   6  -8  -1    3.55    0.18
   6  -8  -1    3.33    0.14
  -6   8   1    3.55    0.17
  -6   8   1    3.71    0.18
  -6   8   1    3.42    0.21
  -6   8   1    3.45    0.23
  -6   8   1    3.46    0.18
  -6   8   1    3.68    0.17
  -6   8   1    3.53    0.16
   5  -8  -1    4.52    0.20
   5  -8  -1    4.25    0.16
   5  -8  -1    4.39    0.20
   5  -8  -1    4.14    0.15
   5  -8  -1    4.27    0.21
  -5   8   1    3.87    0.22
  -5   8   1    3.98    0.17
  -5   8   1    4.19    0.16
  -5   8   1    4.17    0.18
  -5   8   1    4.41    0.19
  -5   8   1    4.07    0.15
  -5   8   1    3.86    0.22
   4  -8  -1    3.40    0.15
   4  -8  -1    3.14    0.13
   4  -8  -1    3.56    0.16
   4  -8  -1    3.58    0.18
   4  -8  -1    3.43    0.18
  -4   8   1    3.28    0.18
  -4   8   1    3.43    0.16
  -4   8   1    3.41    0.11
  -4   8   1    3.27    0.15
  -4   8   1    3.35    0.18
  -4   8   1    3.52    0.15
  -4   8   1    3.44    0.14
   3  -8  -1    9.96    0.22
   3  -8  -1   10.73    0.26
   3  -8  -1   10.96    0.29
   3  -8  -1   10.05    0.23
   3  -8  -1   10.84    0.29
   3  -8  -1   10.77    0.28
   3  -8  -1   10.98    0.30
  -3   8   1   11.03    0.29
  -3   8   1   10.59    0.28
  -3   8   1   11.15    0.28
  -3   8   1   11.13    0.30
  -3   8   1   11.09    0.27
  -3   8   1   11.16    0.27
   2  -8  -1    9.23    0.23
   2  -8  -1    9.78    0.26
   2  -8  -1    9.80    0.24
   2  -8  -1    9.87    0.26
   2  -8  -1    9.38    0.21
   2  -8  -1    9.67    0.27
  -2   8   1    9.81    0.27
  -2   8   1    9.90    0.25
  -2   8   1   10.06    0.25
  -2   8   1    9.86    0.25
  -2   8   1    9.09    0.24
  -2   8   1    9.68    0.26
  -2   8   1   10.22    0.27
   1  -8  -1    3.46    0.13
   1  -8  -1    3.57    0.17
   1  -8  -1    3.53    0.15
   1  -8  -1    3.49    0.14
   1  -8  -1    3.11    0.10
   1  -8  -1    3.50    0.15
  -1   8   1    3.31    0.14
  -1   8   1    3.23    0.14
  -1   8   1    3.76    0.15
  -1   8   1    3.63    0.13
  -1   8   1    3.15    0.11
  -1   8   1    3.27    0.14
  -1   8   1    3.35    0.15
   0  -8  -1    0.81    0.09
   0  -8  -1    1.06    0.11
   0  -8  -1    0.76    0.08
   0  -8  -1    0.94    0.12
   0   8   1    0.79    0.08
   0   8   1    0.92    0.10
   0   8   1    0.78    0.05
   0   8   1    0.81    0.09
   0   8   1    0.95    0.10
   0   8   1    0.88    0.09
   0   8   1    0.86    0.10
  -1  -8  -1    3.22    0.14
  -1  -8  -1    3.36    0.14
  -1  -8  -1    3.55    0.15
  -1  -8  -1    3.13    0.16
  -1  -8  -1    3.15    0.10
   1   8   1    3.18    0.12
   1   8   1    3.38    0.14
   1   8   1    3.54    0.15
   1   8   1    3.52    0.14
   1   8   1    3.51    0.15
   1   8   1    3.43    0.14
   1   8   1    3.43    0.13
  -2  -8  -1    9.59    0.28
  -2  -8  -1    9.71    0.25
  -2  -8  -1    9.85    0.25
  -2  -8  -1    9.35    0.23
  -2  -8  -1    9.76    0.26
   2   8   1    9.65    0.26
   2   8   1    9.87    0.26
   2   8   1    9.34    0.25
   2   8   1   10.07    0.24
   2   8   1    9.60    0.26
   2   8   1    9.82    0.26
  -3  -8  -1   10.55    0.27
  -3  -8  -1   10.94    0.32
  -3  -8  -1   11.15    0.29
  -3  -8  -1   10.90    0.28
  -3  -8  -1   11.37    0.28
  -3  -8  -1   10.99    0.27
   3   8   1   10.89    0.28
   3   8   1   11.49    0.29
   3   8   1   10.97    0.27
   3   8   1   10.73    0.28
   3   8   1   11.03    0.28
   3   8   1   10.75    0.26
   3   8   1   11.09    0.28
  -4  -8  -1    3.35    0.15
  -4  -8  -1    3.41    0.16
  -4  -8  -1    3.28    0.14
  -4  -8  -1    3.29    0.21
  -4  -8  -1    3.23    0.15
   4   8   1    3.24    0.13
   4   8   1    3.26    0.16
   4   8   1    3.49    0.16
   4   8   1    3.33    0.17
   4   8   1    3.23    0.14
   4   8   1    3.42    0.17
   4   8   1    3.32    0.14
  -5  -8  -1    4.14    0.15
  -5  -8  -1    4.00    0.16
  -5  -8  -1    4.42    0.19
  -5  -8  -1    3.98    0.21
  -5  -8  -1    3.99    0.20
   5   8   1    3.78    0.16
   5   8   1    4.17    0.18
   5   8   1    4.28    0.20
   5   8   1    4.26    0.19
   5   8   1    4.06    0.14
   5   8   1    4.23    0.19
   5   8   1    4.25    0.17
   5   8   1    4.12    0.14
  -6  -8  -1    3.05    0.14
  -6  -8  -1    3.36    0.21
  -6  -8  -1    3.48    0.16
  -6  -8  -1    3.31    0.18
  -6  -8  -1    3.25    0.20
   6   8   1    3.30    0.13
   6   8   1    3.74    0.19
   6   8   1    3.40    0.19
   6   8   1    3.80    0.20
   6   8   1    3.71    0.16
   6   8   1    3.44    0.19
  -7  -8  -1    9.12    0.27
  -7  -8  -1    9.27    0.33
  -7  -8  -1    9.02    0.32
  -7  -8  -1    9.40    0.29
   7   8   1    9.54    0.29
   7   8   1    9.08    0.27
   7   8   1    9.27    0.28
   7   8   1    9.01    0.28
   7   8   1    8.99    0.29
  -8  -8  -1    7.49    0.27
  -8  -8  -1    7.93    0.34
  -8  -8  -1    7.31    0.29
  -8  -8  -1    7.67    0.24
   8   8   1    7.76    0.29
   8   8   1    7.86    0.27
   8   8   1    7.46    0.27
   8   8   1    7.50    0.27
   8   8   1    7.54    0.26
  -9  -8  -1    8.39    0.35
  -9  -8  -1    8.32    0.29
   9   8   1    8.01    0.27
   9   8   1    7.86    0.27
   9   8   1    7.37    0.29
   9   8   1    7.55    0.30
   9   8   1    7.89    0.29
 -10  -8  -1    2.77    0.21
 -10  -8  -1    2.90    0.24
  10   8   1    2.44    0.22
  10   8   1    2.62    0.19
  10   8   1    2.45    0.22
  10   8   1    2.43    0.20
  10   8   1    2.64    0.21
 -11  -8  -1    2.16    0.22
  11   8   1    1.85    0.18
  11   8   1    1.62    0.20
  11   8   1    1.86    0.18
  11   8   1    2.25    0.22
  11   8   1    2.06    0.23
 -12  -8  -1    0.52    0.15
  12   8   1    0.53    0.18
  12   8   1    0.27    0.17
  12   8   1    0.30    0.19
  12   8   1    0.30    0.18
  12  -9  -1    0.20    0.19
  12  -9  -1    0.22    0.22
 -12   9   1    0.28    0.17
 -12   9   1   -0.04    0.16
  11  -9  -1    1.67    0.25
  11  -9  -1    1.10    0.22
  11  -9  -1    1.60    0.18
 -11   9   1    1.58    0.18
 -11   9   1    2.60    0.27
 -11   9   1    1.75    0.19
  10  -9  -1    3.14    0.22
  10  -9  -1    2.96    0.26
 -10   9   1    3.50    0.27
 -10   9   1    3.02    0.21
 -10   9   1    2.82    0.22
   9  -9  -1    0.54    0.19
   9  -9  -1    0.52    0.20
   9  -9  -1    0.75    0.15
   9  -9  -1    0.70    0.16
  -9   9   1    0.66    0.14
  -9   9   1    0.28    0.21
  -9   9   1    0.68    0.19
  -9   9   1    0.61    0.15
   8  -9  -1    1.67    0.18
   8  -9  -1    1.52    0.14
   8  -9  -1    1.56    0.18
   8  -9  -1    1.42    0.19
   8  -9  -1    1.64    0.17
  -8   9   1    1.35    0.17
  -8   9   1    2.05    0.19
  -8   9   1    1.64    0.16
  -8   9   1    1.70    0.20
  -8   9   1    1.81    0.23
   7  -9  -1    2.91    0.18
   7  -9  -1    2.83    0.22
   7  -9  -1    2.93    0.15
   7  -9  -1    2.92    0.19
  -7   9   1    2.82    0.18
  -7   9   1    3.18    0.20
  -7   9   1    2.57    0.24
  -7   9   1    2.85    0.19
  -7   9   1    2.93    0.19
  -7   9   1    3.31    0.23
   6  -9  -1    3.15    0.21
   6  -9  -1    3.11    0.15
   6  -9  -1    3.30    0.21
   6  -9  -1    3.60    0.21
   6  -9  -1    3.12    0.15
  -6   9   1    3.31    0.17
  -6   9   1    3.05    0.19
  -6   9   1    2.96    0.24
  -6   9   1    3.22    0.24
  -6   9   1    3.16    0.18
  -6   9   1    3.03    0.19
   5  -9  -1   11.91    0.33
   5  -9  -1   11.94    0.30
   5  -9  -1   12.35    0.33
   5  -9  -1   11.94    0.31
   5  -9  -1   11.98    0.33
  -5   9   1   12.56    0.33
  -5   9   1   12.31    0.34
  -5   9   1   11.81    0.36
  -5   9   1   12.30    0.32
  -5   9   1   11.68    0.37
  -5   9   1   12.35    0.33
   4  -9  -1    8.93    0.27
   4  -9  -1    8.90    0.24
   4  -9  -1    8.99    0.27
   4  -9  -1    9.54    0.26
   4  -9  -1    9.47    0.29
  -4   9   1    8.59    0.26
  -4   9   1    9.44    0.26
  -4   9   1    8.68    0.27
  -4   9   1    9.39    0.27
  -4   9   1    9.05    0.27
  -4   9   1    8.78    0.28
   3  -9  -1    2.70    0.17
   3  -9  -1    2.63    0.13
   3  -9  -1    2.27    0.13
   3  -9  -1    2.77    0.18
  -3   9   1    2.54    0.14
  -3   9   1    2.47    0.14
  -3   9   1    2.44    0.15
  -3   9   1    2.67    0.16
  -3   9   1    2.73    0.13
  -3   9   1    2.50    0.14
   2  -9  -1    9.56    0.28
   2  -9  -1    9.57    0.27
   2  -9  -1    9.10    0.23
   2  -9  -1    9.13    0.22
   2  -9  -1    9.51    0.24
   2  -9  -1    9.68    0.26
  -2   9   1    9.50    0.25
  -2   9   1    8.72    0.23
  -2   9   1    9.04    0.26
  -2   9   1    9.64    0.25
  -2   9   1    9.71    0.26
  -2   9   1    9.31    0.27
  -2   9   1    9.31    0.27
   1  -9  -1   18.61    0.43
   1  -9  -1   17.56    0.38
   1  -9  -1   18.01    0.41
   1  -9  -1   18.34    0.42
   1  -9  -1   18.39    0.41
  -1   9   1   17.94    0.41
  -1   9   1   18.88    0.42
  -1   9   1   18.53    0.43
  -1   9   1   18.40    0.42
  -1   9   1   18.12    0.43
  -1   9   1   18.39    0.42
   0  -9  -1   16.82    0.41
   0  -9  -1   17.12    0.39
   0  -9  -1   17.47    0.41
   0  -9  -1   16.64    0.40
   0   9   1   17.37    0.40
   0   9   1   17.61    0.40
   0   9   1   17.39    0.39
   0   9   1   17.48    0.40
   0   9   1   16.98    0.38
   0   9   1   17.20    0.41
   0   9   1   17.75    0.41
  -1  -9  -1   18.06    0.44
  -1  -9  -1   18.75    0.42
  -1  -9  -1   18.22    0.42
  -1  -9  -1   18.32    0.43
   1   9   1   18.32    0.42
   1   9   1   18.33    0.43
   1   9   1   18.35    0.41
   1   9   1   18.31    0.42
   1   9   1   17.48    0.39
   1   9   1   18.47    0.42
   1   9   1   17.98    0.40
  -2  -9  -1    9.15    0.26
  -2  -9  -1    9.52    0.28
  -2  -9  -1    9.41    0.25
  -2  -9  -1    9.72    0.26
  -2  -9  -1    9.35    0.29
   2   9   1    9.49    0.26
   2   9   1    9.85    0.26
   2   9   1    9.14    0.24
   2   9   1    9.23    0.26
   2   9   1    9.78    0.26
   2   9   1    9.38    0.27
  -3  -9  -1    2.88    0.20
  -3  -9  -1    2.53    0.15
  -3  -9  -1    2.25    0.13
  -3  -9  -1    2.53    0.15
  -3  -9  -1    2.83    0.15
  -3  -9  -1    2.71    0.14
   3   9   1    2.31    0.15
   3   9   1    2.59    0.13
   3   9   1    2.51    0.16
   3   9   1    2.34    0.14
   3   9   1    2.64    0.15
   3   9   1    2.79    0.15
   3   9   1    2.35    0.13
  -4  -9  -1    8.99    0.26
  -4  -9  -1    9.03    0.25
  -4  -9  -1    9.10    0.25
  -4  -9  -1    8.90    0.25
  -4  -9  -1    9.43    0.32
  -4  -9  -1    9.02    0.27
   4   9   1    8.84    0.26
   4   9   1    9.45    0.27
   4   9   1    8.86    0.24
   4   9   1    9.25    0.27
   4   9   1    9.30    0.27
   4   9   1    9.25    0.26
   4   9   1    9.16    0.24
  -5  -9  -1   12.09    0.32
  -5  -9  -1   11.63    0.33
  -5  -9  -1   11.81    0.38
  -5  -9  -1   11.69    0.31
  -5  -9  -1   12.07    0.33
   5   9   1   12.22    0.33
   5   9   1   12.38    0.33
   5   9   1   11.97    0.29
   5   9   1   12.35    0.33
   5   9   1   11.80    0.31
   5   9   1   12.26    0.32
   5   9   1   11.95    0.29
   5   9   1   12.70    0.33
  -6  -9  -1    2.74    0.16
  -6  -9  -1    3.16    0.19
  -6  -9  -1    2.84    0.20
  -6  -9  -1    3.31    0.25
  -6  -9  -1    3.40    0.19
   6   9   1    3.18    0.17
   6   9   1    3.26    0.17
   6   9   1    3.10    0.15
   6   9   1    2.97    0.20
   6   9   1    3.20    0.17
   6   9   1    3.33    0.20
   6   9   1    3.14    0.17
  -7  -9  -1    2.48    0.22
  -7  -9  -1    2.82    0.19
  -7  -9  -1    2.90    0.17
  -7  -9  -1    2.86    0.26
   7   9   1    2.96    0.19
   7   9   1    3.26    0.22
   7   9   1    3.17    0.20
   7   9   1    3.18    0.19
   7   9   1    2.84    0.19
  -8  -9  -1    1.88    0.22
  -8  -9  -1    1.93    0.15
  -8  -9  -1    1.87    0.17
   8   9   1    1.65    0.15
   8   9   1    2.15    0.21
   8   9   1    1.90    0.17
   8   9   1    1.61    0.17
   8   9   1    1.70    0.18
  -9  -9  -1    0.36    0.15
   9   9   1    0.57    0.16
   9   9   1    0.75    0.14
   9   9   1    0.53    0.18
   9   9   1    0.68    0.16
   9   9   1    0.60    0.16
 -10  -9  -1    3.40    0.23
  10   9   1    2.56    0.21
  10   9   1    3.27    0.23
  10   9   1    2.92    0.25
  10   9   1    3.44    0.21
  10   9   1    3.03    0.20
 -11  -9  -1    1.57    0.19
  11   9   1    1.23    0.19
  11   9   1    1.46    0.20
  11   9   1    1.82    0.23
  11   9   1    1.49    0.18
 -12  -9  -1    0.23    0.17
  12   9   1    0.29    0.16
  12   9   1    0.21    0.18
  12   9   1    0.22    0.18
  12   9   1    0.08    0.18
  11 -10  -1    0.71    0.23
  11 -10  -1    0.54    0.22
  11 -10  -1    1.12    0.18
 -11  10   1    0.90    0.22
 -11  10   1    0.96    0.17
 -11  10   1    0.79    0.18
  10 -10  -1    0.40    0.17
  10 -10  -1    0.53    0.17
  10 -10  -1    0.24    0.22
 -10  10   1    0.10    0.13
 -10  10   1    0.16    0.14
 -10  10   1    0.09    0.15
 -10  10   1    0.55    0.20
   9 -10  -1    0.45    0.19
   9 -10  -1    0.38    0.17
   9 -10  -1    0.86    0.17
   9 -10  -1    0.55    0.17
  -9  10   1    0.69    0.16
  -9  10   1    0.62    0.15
  -9  10   1    0.53    0.14
   8 -10  -1    1.52    0.20
   8 -10  -1    1.80    0.18
   8 -10  -1    1.47    0.18
   8 -10  -1    1.40    0.22
  -8  10   1    1.22    0.15
  -8  10   1    1.35    0.15
  -8  10   1    1.65    0.20
  -8  10   1    1.03    0.21
  -8  10   1    1.30    0.17
   7 -10  -1    1.84    0.18
   7 -10  -1    1.62    0.14
   7 -10  -1    1.66    0.21
   7 -10  -1    1.70    0.18
  -7  10   1    1.48    0.15
  -7  10   1    1.82    0.17
  -7  10   1    1.73    0.17
  -7  10   1    2.06    0.22
  -7  10   1    1.62    0.22
  -7  10   1    1.85    0.18
   6 -10  -1    1.95    0.14
   6 -10  -1    1.81    0.18
   6 -10  -1    1.82    0.17
   6 -10  -1    1.78    0.20
   6 -10  -1    1.61    0.13
  -6  10   1    1.81    0.17
  -6  10   1    1.78    0.16
  -6  10   1    1.99    0.19
  -6  10   1    2.25    0.21
  -6  10   1    1.77    0.20
  -6  10   1    1.60    0.14
   5 -10  -1    1.95    0.18
   5 -10  -1    1.97    0.20
   5 -10  -1    1.82    0.17
   5 -10  -1    1.65    0.13
   5 -10  -1    1.86    0.15
  -5  10   1    1.76    0.15
  -5  10   1    1.69    0.17
  -5  10   1    1.75    0.15
  -5  10   1    1.82    0.16
  -5  10   1    1.98    0.21
  -5  10   1    1.77    0.23
   4 -10  -1    1.78    0.16
   4 -10  -1    1.52    0.15
   4 -10  -1    1.50    0.17
   4 -10  -1    1.33    0.12
  -4  10   1    1.81    0.13
  -4  10   1    1.68    0.17
  -4  10   1    1.49    0.15
  -4  10   1    1.42    0.15
  -4  10   1    1.62    0.14
   3 -10  -1   15.88    0.40
   3 -10  -1   15.64    0.39
   3 -10  -1   15.78    0.41
   3 -10  -1   15.23    0.36
  -3  10   1   15.89    0.39
  -3  10   1   15.35    0.38
  -3  10   1   15.92    0.39
  -3  10   1   15.68    0.38
  -3  10   1   15.50    0.41
  -3  10   1   15.29    0.40
   2 -10  -1   10.02    0.29
   2 -10  -1   10.06    0.30
   2 -10  -1   10.14    0.26
   2 -10  -1   10.09    0.30
  -2  10   1    9.87    0.28
  -2  10   1   10.37    0.28
  -2  10   1   10.15    0.30
  -2  10   1   10.03    0.28
  -2  10   1   10.47    0.28
  -2  10   1   10.02    0.30
   1 -10  -1    0.99    0.10
   1 -10  -1    0.84    0.13
   1 -10  -1    0.97    0.14
   1 -10  -1    1.22    0.13
  -1  10   1    0.93    0.10
  -1  10   1    0.95    0.12
  -1  10   1    1.05    0.12
  -1  10   1    0.78    0.11
  -1  10   1    1.03    0.13
  -1  10   1    0.86    0.12
   0 -10  -1    0.08    0.10
   0 -10  -1    0.06    0.10
   0 -10  -1    0.40    0.10
   0 -10  -1    0.28    0.11
   0  10   1    0.24    0.09
   0  10   1    0.09    0.09
   0  10   1   -0.10    0.10
   0  10   1    0.32    0.09
   0  10   1    0.26    0.11
   0  10   1    0.19    0.10
   0  10   1    0.34    0.10
  -1 -10  -1    0.78    0.11
  -1 -10  -1    0.89    0.13
  -1 -10  -1    1.03    0.12
  -1 -10  -1    0.86    0.12
   1  10   1    0.88    0.10
   1  10   1    0.84    0.09
   1  10   1    0.92    0.12
   1  10   1    0.92    0.12
   1  10   1    0.93    0.12
   1  10   1    0.82    0.12
   1  10   1    0.76    0.12
  -2 -10  -1   10.37    0.29
  -2 -10  -1   10.36    0.32
  -2 -10  -1   10.76    0.30
  -2 -10  -1   10.33    0.28
  -2 -10  -1   10.04    0.28
   2  10   1   10.68    0.28
   2  10   1   10.32    0.29
   2  10   1    9.86    0.27
   2  10   1   10.15    0.29
   2  10   1   10.27    0.27
   2  10   1   10.35    0.30
  -3 -10  -1   14.95    0.38
  -3 -10  -1   15.60    0.38
  -3 -10  -1   15.88    0.43
  -3 -10  -1   15.56    0.38
  -3 -10  -1   15.87    0.41
   3  10   1   15.31    0.36
   3  10   1   15.35    0.36
   3  10   1   16.09    0.38
   3  10   1   15.19    0.39
   3  10   1   15.91    0.38
   3  10   1   15.50    0.39
   3  10   1   15.58    0.38
  -4 -10  -1    1.58    0.14
  -4 -10  -1    1.56    0.18
  -4 -10  -1    1.37    0.14
  -4 -10  -1    1.61    0.14
  -4 -10  -1    1.56    0.15
   4  10   1    1.70    0.12
   4  10   1    1.54    0.14
   4  10   1    1.60    0.15
   4  10   1    1.52    0.14
   4  10   1    1.58    0.15
   4  10   1    1.54    0.13
   4  10   1    1.54    0.15
  -5 -10  -1    1.66    0.16
  -5 -10  -1    1.50    0.15
  -5 -10  -1    1.63    0.20
  -5 -10  -1    1.61    0.13
   5  10   1    1.32    0.12
   5  10   1    1.92    0.16
   5  10   1    1.79    0.13
   5  10   1    1.67    0.16
   5  10   1    2.03    0.18
   5  10   1    1.65    0.15
   5  10   1    1.78    0.16
   5  10   1    1.81    0.16
  -6 -10  -1    1.82    0.19
  -6 -10  -1    1.75    0.16
  -6 -10  -1    1.59    0.15
  -6 -10  -1    1.52    0.20
  -6 -10  -1    1.79    0.16
   6  10   1    1.70    0.14
   6  10   1    1.70    0.17
   6  10   1    1.89    0.16
   6  10   1    1.98    0.19
   6  10   1    1.74    0.15
   6  10   1    1.97    0.18
   6  10   1    2.03    0.18
  -7 -10  -1    1.61    0.17
  -7 -10  -1    2.06    0.19
  -7 -10  -1    1.96    0.21
  -7 -10  -1    1.91    0.18
   7  10   1    1.83    0.17
   7  10   1    1.92    0.18
   7  10   1    1.66    0.17
   7  10   1    1.71    0.16
   7  10   1    1.65    0.18
  -8 -10  -1    1.66    0.15
  -8 -10  -1    1.28    0.17
   8  10   1    1.29    0.16
   8  10   1    1.24    0.17
   8  10   1    1.17    0.15
   8  10   1    1.27    0.15
   8  10   1    1.29    0.17
  -9 -10  -1    0.38    0.15
   9  10   1    0.43    0.16
   9  10   1    0.87    0.17
   9  10   1    0.42    0.16
   9  10   1    0.40    0.13
   9  10   1    0.33    0.14
 -10 -10  -1    0.35    0.14
  10  10   1    0.06    0.19
  10  10   1    0.02    0.17
  10  10   1    0.26    0.17
  10  10   1    0.13    0.17
 -11 -10  -1    0.83    0.18
  11  10   1    0.62    0.16
  11  10   1    0.74    0.19
  11  10   1    0.61    0.19
  11  10   1    0.53    0.22
  11 -11  -1    2.62    0.25
  11 -11  -1    1.70    0.22
 -11  11   1    2.77    0.23
  10 -11  -1    0.34    0.21
  10 -11  -1    0.38    0.17
  10 -11  -1    0.02    0.18
 -10  11   1    0.03    0.17
 -10  11   1    0.47    0.16
 -10  11   1    0.16    0.15
   9 -11  -1    8.70    0.31
   9 -11  -1    8.71    0.35
   9 -11  -1    8.20    0.35
  -9  11   1    8.40    0.29
  -9  11   1    7.93    0.28
  -9  11   1    8.33    0.30
   8 -11  -1    2.43    0.22
   8 -11  -1    2.82    0.24
   8 -11  -1    2.67    0.25
  -8  11   1    2.38    0.22
  -8  11   1    2.57    0.20
  -8  11   1    2.49    0.20
   7 -11  -1    9.76    0.32
   7 -11  -1    9.19    0.32
   7 -11  -1    9.81    0.34
  -7  11   1    9.17    0.30
  -7  11   1    9.48    0.31
  -7  11   1    9.82    0.29
   6 -11  -1    0.26    0.10
   6 -11  -1    0.48    0.12
   6 -11  -1    0.40    0.18
   6 -11  -1    0.49    0.15
   6 -11  -1    0.26    0.13
   6 -11  -1    0.20    0.15
  -6  11   1    0.20    0.15
  -6  11   1    0.37    0.13
  -6  11   1    0.17    0.14
  -6  11   1    0.41    0.13
  -6  11   1    0.34    0.14
   5 -11  -1    1.89    0.20
   5 -11  -1    1.78    0.18
   5 -11  -1    1.56    0.13
   5 -11  -1    1.88    0.16
   5 -11  -1    1.78    0.18
  -5  11   1    1.86    0.17
  -5  11   1    1.74    0.17
  -5  11   1    1.97    0.17
  -5  11   1    1.63    0.17
  -5  11   1    1.78    0.17
   4 -11  -1    6.73    0.23
   4 -11  -1    6.72    0.21
   4 -11  -1    7.58    0.26
  -4  11   1    7.52    0.25
  -4  11   1    7.23    0.24
  -4  11   1    6.93    0.26
  -4  11   1    7.04    0.24
  -4  11   1    7.04    0.27
  -4  11   1    7.33    0.26
   3 -11  -1    0.95    0.16
   3 -11  -1    1.17    0.15
   3 -11  -1    0.93    0.10
  -3  11   1    1.08    0.14
  -3  11   1    0.89    0.14
  -3  11   1    1.05    0.13
  -3  11   1    1.10    0.13
  -3  11   1    1.09    0.13
  -3  11   1    0.91    0.13
   2 -11  -1    6.21    0.23
   2 -11  -1    6.32    0.23
   2 -11  -1    6.12    0.20
  -2  11   1    6.63    0.23
  -2  11   1    6.30    0.25
  -2  11   1    6.54    0.23
  -2  11   1    6.25    0.24
  -2  11   1    6.23    0.22
  -2  11   1    5.99    0.23
   1 -11  -1   10.69    0.32
   1 -11  -1   10.94    0.31
   1 -11  -1   10.89    0.29
   1 -11  -1   11.00    0.30
  -1  11   1   10.86    0.31
  -1  11   1   10.92    0.29
  -1  11   1   10.63    0.30
  -1  11   1   11.07    0.31
  -1  11   1   11.06    0.31
  -1  11   1   10.21    0.32
   0 -11  -1    3.71    0.20
   0 -11  -1    3.41    0.18
   0 -11  -1    3.66    0.20
   0 -11  -1    3.31    0.16
   0 -11  -1    3.46    0.19
   0  11   1    3.47    0.19
   0  11   1    3.33    0.19
   0  11   1    3.36    0.18
   0  11   1    2.93    0.20
   0  11   1    3.39    0.17
   0  11   1    3.14    0.17
  -1 -11  -1   11.24    0.32
  -1 -11  -1   11.20    0.33
  -1 -11  -1   10.70    0.30
  -1 -11  -1   10.94    0.29
  -1 -11  -1   11.50    0.33
   1  11   1   10.39    0.31
   1  11   1   10.81    0.31
   1  11   1   10.70    0.31
   1  11   1   10.61    0.30
   1  11   1   11.33    0.31
   1  11   1   11.13    0.29
  -2 -11  -1    6.57    0.25
  -2 -11  -1    6.43    0.23
  -2 -11  -1    6.26    0.22
  -2 -11  -1    6.16    0.25
  -2 -11  -1    6.51    0.26
   2  11   1    6.60    0.24
   2  11   1    6.95    0.24
   2  11   1    6.41    0.21
   2  11   1    6.47    0.22
   2  11   1    5.99    0.23
   2  11   1    6.44    0.24
  -3 -11  -1    1.15    0.16
  -3 -11  -1    1.07    0.17
  -3 -11  -1    1.09    0.14
  -3 -11  -1    0.96    0.14
  -3 -11  -1    1.21    0.14
   3  11   1    1.19    0.11
   3  11   1    1.06    0.13
   3  11   1    1.09    0.15
   3  11   1    0.97    0.12
   3  11   1    1.14    0.11
   3  11   1    0.95    0.13
   3  11   1    1.23    0.14
  -4 -11  -1    7.20    0.26
  -4 -11  -1    6.58    0.24
  -4 -11  -1    7.43    0.25
  -4 -11  -1    7.16    0.24
  -4 -11  -1    6.94    0.30
   4  11   1    7.27    0.25
   4  11   1    7.47    0.23
   4  11   1    7.15    0.25
   4  11   1    6.79    0.21
   4  11   1    7.20    0.26
   4  11   1    7.01    0.24
   4  11   1    7.66    0.26
  -5 -11  -1    1.84    0.17
  -5 -11  -1    1.80    0.15
  -5 -11  -1    1.65    0.17
  -5 -11  -1    1.78    0.20
   5  11   1    1.92    0.17
   5  11   1    1.84    0.13
   5  11   1    1.73    0.17
   5  11   1    1.86    0.16
   5  11   1    2.14    0.16
   5  11   1    1.81    0.17
  -6 -11  -1    0.53    0.18
  -6 -11  -1    0.30    0.13
  -6 -11  -1    0.44    0.12
  -6 -11  -1    0.32    0.13
   6  11   1    0.47    0.12
   6  11   1    0.49    0.15
   6  11   1    0.21    0.17
   6  11   1    0.40    0.14
   6  11   1    0.47    0.11
   6  11   1    0.32    0.12
   6  11   1    0.49    0.13
  -7 -11  -1    9.86    0.31
  -7 -11  -1    9.70    0.31
   7  11   1    9.97    0.32
   7  11   1    9.22    0.31
   7  11   1    9.92    0.32
   7  11   1    9.74    0.33
   7  11   1    9.26    0.31
  -8 -11  -1    2.68    0.21
  -8 -11  -1    2.36    0.21
   8  11   1    2.65    0.21
   8  11   1    2.57    0.23
   8  11   1    2.42    0.21
   8  11   1    2.56    0.20
   8  11   1    2.47    0.19
  -9 -11  -1    8.42    0.31
   9  11   1    9.01    0.32
   9  11   1    8.85    0.34
   9  11   1    7.90    0.29
   9  11   1    8.40    0.30
 -10 -11  -1    0.54    0.14
  10  11   1    0.19    0.18
  10  11   1    0.31    0.18
  10  11   1    0.20    0.18
  10  11   1    0.04    0.20
  11  11   1    1.95    0.22
  11  11   1    2.21    0.23
  10 -12  -1    0.74    0.23
  10 -12  -1    0.92    0.21
 -10  12   1    1.03    0.19
 -10  12   1    1.28    0.18
 -10  12   1    0.91    0.18
   9 -12  -1    0.34    0.23
   9 -12  -1    0.72    0.18
  -9  12   1    0.86    0.17
  -9  12   1    0.61    0.17
  -9  12   1    0.72    0.17
   8 -12  -1    1.04    0.21
   8 -12  -1    0.85    0.19
  -8  12   1    1.37    0.17
  -8  12   1    0.82    0.20
  -8  12   1    1.03    0.18
  -8  12   1    0.97    0.14
   7 -12  -1    0.27    0.17
   7 -12  -1   -0.13    0.15
  -7  12   1    0.14    0.14
  -7  12   1    0.04    0.17
  -7  12   1    0.01    0.15
  -7  12   1    0.23    0.14
   6 -12  -1    2.81    0.24
   6 -12  -1    3.32    0.19
  -6  12   1    3.39    0.19
  -6  12   1    3.19    0.20
  -6  12   1    2.84    0.20
  -6  12   1    2.78    0.22
   5 -12  -1    2.06    0.19
   5 -12  -1    2.39    0.16
  -5  12   1    2.17    0.17
  -5  12   1    2.17    0.20
  -5  12   1    2.10    0.18
  -5  12   1    2.11    0.20
  -5  12   1    2.07    0.18
   4 -12  -1    8.59    0.27
   4 -12  -1    8.41    0.25
   4 -12  -1    9.06    0.31
   4 -12  -1    8.83    0.32
  -4  12   1    8.78    0.28
  -4  12   1    8.58    0.31
  -4  12   1    8.83    0.32
  -4  12   1    8.76    0.30
  -4  12   1    8.81    0.29
  -4  12   1    9.31    0.29
   3 -12  -1    4.13    0.23
   3 -12  -1    4.18    0.17
   3 -12  -1    3.80    0.20
   3 -12  -1    4.15    0.22
  -3  12   1    3.91    0.20
  -3  12   1    4.00    0.24
  -3  12   1    4.19    0.19
  -3  12   1    3.68    0.19
  -3  12   1    3.71    0.21
  -3  12   1    3.84    0.20
   2 -12  -1    6.20    0.25
   2 -12  -1    6.03    0.23
   2 -12  -1    6.04    0.20
   2 -12  -1    5.84    0.26
  -2  12   1    6.08    0.23
  -2  12   1    6.52    0.25
  -2  12   1    5.98    0.22
  -2  12   1    6.59    0.26
  -2  12   1    5.90    0.23
  -2  12   1    6.33    0.23
   1 -12  -1    1.12    0.14
   1 -12  -1    1.36    0.16
   1 -12  -1    0.98    0.11
   1 -12  -1    0.95    0.16
  -1  12   1    1.35    0.13
  -1  12   1    1.27    0.13
  -1  12   1    1.11    0.14
  -1  12   1    1.06    0.14
  -1  12   1    1.25    0.15
  -1  12   1    1.03    0.13
   0 -12  -1    1.09    0.16
   0 -12  -1    1.45    0.16
   0 -12  -1    1.22    0.12
   0 -12  -1    1.30    0.16
   0 -12  -1    1.02    0.16
   0  12   1    1.13    0.14
   0  12   1    1.26    0.15
   0  12   1    1.36    0.16
   0  12   1    1.25    0.13
   0  12   1    1.44    0.13
   0  12   1    1.38    0.15
  -1 -12  -1    1.11    0.15
  -1 -12  -1    0.83    0.15
  -1 -12  -1    1.10    0.15
  -1 -12  -1    1.10    0.12
  -1 -12  -1    1.23    0.15
   1  12   1    1.10    0.14
   1  12   1    1.04    0.12
   1  12   1    1.26    0.12
   1  12   1    1.35    0.15
   1  12   1    1.42    0.15
   1  12   1    1.11    0.14
  -2 -12  -1    6.39    0.24
  -2 -12  -1    6.14    0.24
  -2 -12  -1    6.10    0.27
  -2 -12  -1    6.45    0.23
  -2 -12  -1    5.99    0.22
   2  12   1    5.78    0.24
   2  12   1    6.45    0.25
   2  12   1    6.35    0.22
   2  12   1    5.89    0.26
   2  12   1    6.19    0.21
   2  12   1    5.92    0.22
  -3 -12  -1    4.09    0.20
  -3 -12  -1    4.20    0.21
  -3 -12  -1    4.28    0.25
  -3 -12  -1    4.04    0.20
  -3 -12  -1    4.33    0.21
   3  12   1    3.76    0.21
   3  12   1    4.03    0.19
   3  12   1    4.17    0.22
   3  12   1    4.29    0.21
   3  12   1    3.99    0.21
   3  12   1    3.59    0.19
   3  12   1    3.88    0.21
  -4 -12  -1    8.72    0.28
  -4 -12  -1    8.58    0.26
  -4 -12  -1    9.26    0.34
  -4 -12  -1    9.08    0.30
  -4 -12  -1    8.92    0.29
   4  12   1    8.71    0.27
   4  12   1    8.80    0.29
   4  12   1    8.76    0.26
   4  12   1    9.11    0.30
   4  12   1    8.87    0.30
   4  12   1    8.54    0.30
  -5 -12  -1    2.24    0.18
  -5 -12  -1    2.23    0.21
  -5 -12  -1    1.98    0.18
   5  12   1    2.17    0.16
   5  12   1    2.03    0.18
   5  12   1    2.25    0.18
   5  12   1    2.14    0.19
   5  12   1    1.96    0.17
   5  12   1    2.08    0.18
  -6 -12  -1    3.17    0.21
  -6 -12  -1    3.34    0.20
   6  12   1    2.82    0.22
   6  12   1    3.50    0.22
   6  12   1    3.35    0.21
   6  12   1    3.22    0.22
   6  12   1    3.22    0.20
   6  12   1    2.97    0.19
  -7 -12  -1    0.14    0.14
  -7 -12  -1    0.44    0.14
   7  12   1    0.22    0.15
   7  12   1    0.05    0.13
   7  12   1    0.15    0.15
   7  12   1    0.17    0.16
   7  12   1    0.23    0.15
  -8 -12  -1    1.02    0.17
  -8 -12  -1    1.16    0.16
   8  12   1    0.89    0.18
   8  12   1    1.25    0.19
   8  12   1    1.23    0.17
   8  12   1    0.84    0.18
  -9 -12  -1    1.07    0.18
   9  12   1    0.66    0.15
   9  12   1    1.13    0.22
   9  12   1    0.87    0.16
   9  12   1    0.98    0.17
 -10 -12  -1    1.29    0.19
  10  12   1    1.42    0.24
  10  12   1    1.06    0.20
  10  12   1    1.45    0.22
   9 -13  -1    1.41    0.25
   9 -13  -1    1.40    0.21
  -9  13   1    1.42    0.19
  -9  13   1    1.38    0.20
  -9  13   1    1.57    0.19
   8 -13  -1    3.14    0.24
   8 -13  -1    2.92    0.24
  -8  13   1    3.11    0.23
  -8  13   1    2.88    0.25
  -8  13   1    3.08    0.22
   7 -13  -1    0.17    0.20
  -7  13   1    0.19    0.15
  -7  13   1    0.20    0.17
  -7  13   1    0.06    0.15
  -7  13   1    0.02    0.16
   6 -13  -1    0.29    0.19
  -6  13   1    0.24    0.14
  -6  13   1    0.33    0.16
  -6  13   1    0.13    0.15
  -6  13   1    0.42    0.14
   5 -13  -1    3.24    0.21
   5 -13  -1    3.27    0.25
  -5  13   1    3.46    0.21
  -5  13   1    3.09    0.22
  -5  13   1    2.86    0.20
  -5  13   1    3.04    0.21
   4 -13  -1    0.53    0.15
   4 -13  -1    0.26    0.17
  -4  13   1    0.55    0.14
  -4  13   1    0.49    0.14
  -4  13   1    0.27    0.14
  -4  13   1    0.57    0.17
  -4  13   1    0.60    0.15
   3 -13  -1    3.84    0.18
   3 -13  -1    4.07    0.24
   3 -13  -1    4.24    0.21
  -3  13   1    4.42    0.22
  -3  13   1    4.40    0.22
  -3  13   1    4.01    0.23
  -3  13   1    4.24    0.22
   2 -13  -1    0.88    0.14
   2 -13  -1    0.80    0.17
   2 -13  -1    0.86    0.11
  -2  13   1    0.67    0.15
  -2  13   1    0.83    0.13
  -2  13   1    0.74    0.13
  -2  13   1    0.93    0.15
  -2  13   1    0.78    0.14
   1 -13  -1    2.24    0.20
   1 -13  -1    1.79    0.16
   1 -13  -1    1.94    0.17
  -1  13   1    1.90    0.17
  -1  13   1    1.82    0.17
  -1  13   1    2.07    0.17
  -1  13   1    2.12    0.20
  -1  13   1    1.93    0.17
  -1  13   1    1.97    0.18
   0 -13  -1    0.66    0.11
   0 -13  -1    0.68    0.14
   0 -13  -1    0.50    0.13
   0  13   1    0.98    0.13
   0  13   1    0.90    0.15
   0  13   1    0.81    0.14
   0  13   1    0.70    0.14
   0  13   1    0.85    0.14
   0  13   1    0.84    0.14
  -1 -13  -1    2.03    0.21
  -1 -13  -1    2.20    0.18
  -1 -13  -1    2.30    0.21
  -1 -13  -1    2.08    0.16
   1  13   1    2.20    0.16
   1  13   1    1.89    0.17
   1  13   1    2.07    0.18
   1  13   1    2.15    0.19
   1  13   1    2.18    0.19
   1  13   1    1.86    0.17
  -2 -13  -1    0.89    0.15
  -2 -13  -1    0.94    0.16
  -2 -13  -1    1.02    0.15
  -2 -13  -1    0.76    0.14
   2  13   1    1.01    0.12
   2  13   1    0.89    0.14
   2  13   1    0.76    0.15
   2  13   1    0.98    0.16
   2  13   1    0.92    0.16
   2  13   1    0.82    0.14
  -3 -13  -1    4.76    0.26
  -3 -13  -1    4.82    0.21
  -3 -13  -1    4.36    0.21
  -3 -13  -1    3.96    0.22
   3  13   1    4.23    0.21
   3  13   1    4.07    0.20
   3  13   1    4.43    0.23
   3  13   1    3.90    0.22
   3  13   1    4.32    0.20
   3  13   1    4.03    0.18
  -4 -13  -1    0.46    0.13
  -4 -13  -1    0.64    0.18
  -4 -13  -1    0.56    0.14
  -4 -13  -1    0.62    0.17
   4  13   1    0.63    0.13
   4  13   1    0.68    0.13
   4  13   1    0.57    0.15
   4  13   1    0.47    0.15
   4  13   1    0.47    0.16
   4  13   1    0.42    0.13
  -5 -13  -1    3.68    0.21
  -5 -13  -1    3.37    0.24
  -5 -13  -1    3.40    0.22
   5  13   1    3.10    0.21
   5  13   1    2.81    0.20
   5  13   1    3.18    0.21
   5  13   1    3.23    0.21
   5  13   1    3.13    0.22
  -6 -13  -1    0.45    0.14
  -6 -13  -1    0.43    0.15
   6  13   1    0.51    0.16
   6  13   1    0.29    0.13
   6  13   1    0.19    0.17
   6  13   1    0.36    0.14
   6  13   1    0.49    0.16
   6  13   1    0.36    0.16
  -7 -13  -1    0.35    0.15
  -7 -13  -1    0.42    0.17
   7  13   1    0.24    0.17
   7  13   1    0.13    0.13
   7  13   1    0.54    0.20
   7  13   1    0.32    0.14
  -8 -13  -1    3.33    0.24
   8  13   1    3.09    0.25
   8  13   1    3.09    0.26
   8  13   1    3.46    0.27
   8  13   1    3.23    0.21
  -9 -13  -1    1.78    0.20
   9  13   1    1.84    0.22
   9  13   1    1.38    0.20
   9  13   1    1.86    0.22
   7 -14  -1    0.66    0.22
  -7  14   1    0.84    0.17
  -7  14   1    0.43    0.17
  -7  14   1    0.72    0.18
  -7  14   1    0.69    0.14
   6 -14  -1    0.65    0.17
  -6  14   1    0.64    0.17
  -6  14   1    0.70    0.16
  -6  14   1    0.56    0.16
   5 -14  -1    3.63    0.22
   5 -14  -1    3.27    0.25
  -5  14   1    3.12    0.21
  -5  14   1    3.32    0.23
  -5  14   1    2.99    0.22
   4 -14  -1    0.14    0.18
   4 -14  -1    0.13    0.15
  -4  14   1    0.01    0.14
  -4  14   1   -0.12    0.14
  -4  14   1    0.27    0.14
   3 -14  -1   -0.07    0.16
   3 -14  -1    0.04    0.12
  -3  14   1    0.03    0.14
  -3  14   1   -0.13    0.13
  -3  14   1    0.25    0.13
   2 -14  -1    0.14    0.13
   2 -14  -1    0.19    0.16
  -2  14   1    0.02    0.13
  -2  14   1    0.22    0.14
  -2  14   1   -0.16    0.11
  -2  14   1    0.08    0.14
   1 -14  -1    0.41    0.16
   1 -14  -1    0.58    0.17
   1 -14  -1    0.47    0.12
  -1  14   1    0.38    0.13
  -1  14   1    0.27    0.16
  -1  14   1    0.32    0.14
  -1  14   1    0.29    0.15
  -1  14   1    0.36    0.14
   0 -14  -1    0.52    0.17
   0 -14  -1    0.36    0.15
   0 -14  -1    0.47    0.13
   0  14   1    0.25    0.14
   0  14   1    0.21    0.13
   0  14   1    0.43    0.12
   0  14   1    0.60    0.12
   0  14   1    0.45    0.14
  -1 -14  -1    0.19    0.11
  -1 -14  -1    0.24    0.12
  -1 -14  -1    0.23    0.14
   1  14   1    0.37    0.14
   1  14   1    0.47    0.14
   1  14   1    0.28    0.12
   1  14   1    0.36    0.13
   1  14   1    0.48    0.15
  -2 -14  -1    0.16    0.13
  -2 -14  -1   -0.04    0.13
  -2 -14  -1    0.42    0.15
  -2 -14  -1    0.03    0.14
   2  14   1   -0.02    0.14
   2  14   1    0.27    0.11
   2  14   1    0.08    0.13
   2  14   1    0.30    0.15
   2  14   1   -0.18    0.14
  -3 -14  -1    0.15    0.14
  -3 -14  -1    0.01    0.12
  -3 -14  -1    0.08    0.14
   3  14   1   -0.01    0.15
   3  14   1    0.03    0.14
   3  14   1    0.16    0.11
   3  14   1    0.11    0.13
   3  14   1    0.06    0.14
  -4 -14  -1    0.10    0.14
  -4 -14  -1    0.13    0.13
  -4 -14  -1    0.22    0.13
   4  14   1    0.18    0.12
   4  14   1   -0.02    0.13
   4  14   1   -0.02    0.13
   4  14   1    0.16    0.13
  -5 -14  -1    2.96    0.20
  -5 -14  -1    3.24    0.22
   5  14   1    3.38    0.24
   5  14   1    2.99    0.22
   5  14   1    3.43    0.23
  -6 -14  -1    0.91    0.16
  -6 -14  -1    0.55    0.16
   6  14   1    0.51    0.17
   6  14   1    0.82    0.17
   6  14   1    0.67    0.20
   6  14   1    0.62    0.18
  -7 -14  -1    1.01    0.17
   7  14   1    1.02    0.22
   7  14   1    1.09    0.16
   7  14   1    0.83    0.19
   6 -15  -1    0.53    0.21
  -6  15   1    0.56    0.17
  -6  15   1    0.84    0.15
  -6  15   1    0.82    0.15
   5 -15  -1    0.96    0.21
   5 -15  -1    1.15    0.16
  -5  15   1    1.05    0.17
  -5  15   1    0.80    0.17
  -5  15   1    0.98    0.17
   4 -15  -1    0.24    0.14
   4 -15  -1    0.05    0.19
  -4  15   1   -0.04    0.12
  -4  15   1    0.03    0.12
  -4  15   1    0.16    0.15
   3 -15  -1    0.68    0.18
   3 -15  -1    0.45    0.15
  -3  15   1    0.58    0.16
  -3  15   1    0.39    0.15
  -3  15   1    0.75    0.16
   2 -15  -1    0.12    0.14
   2 -15  -1   -0.01    0.13
  -2  15   1   -0.06    0.14
  -2  15   1    0.03    0.15
  -2  15   1    0.23    0.13
  -2  15   1   -0.07    0.12
   1 -15  -1    0.20    0.14
   1 -15  -1    0.17    0.16
  -1  15   1    0.38    0.12
  -1  15   1    0.35    0.13
  -1  15   1    0.22    0.16
  -1  15   1    0.41    0.15
   0 -15  -1    1.07    0.17
   0 -15  -1    0.82    0.17
   0 -15  -1    0.73    0.13
   0  15   1    0.82    0.17
   0  15   1    0.80    0.16
   0  15   1    0.82    0.18
   0  15   1    0.86    0.13
  -1 -15  -1    0.55    0.13
  -1 -15  -1    0.43    0.16
  -1 -15  -1    0.46    0.15
   1  15   1    0.44    0.13
   1  15   1    0.32    0.16
   1  15   1    0.32    0.15
   1  15   1    0.47    0.12
  -2 -15  -1    0.00    0.14
  -2 -15  -1    0.11    0.15
  -2 -15  -1    0.10    0.12
   2  15   1    0.04    0.15
   2  15   1    0.00    0.11
   2  15   1   -0.04    0.13
   2  15   1   -0.05    0.15
  -3 -15  -1    0.43    0.15
  -3 -15  -1    0.57    0.16
  -3 -15  -1    0.51    0.15
   3  15   1    0.81    0.15
   3  15   1    0.53    0.17
   3  15   1    0.63    0.14
  -4 -15  -1    0.03    0.13
  -4 -15  -1    0.28    0.15
   4  15   1    0.13    0.14
   4  15   1    0.16    0.16
   4  15   1    0.20    0.17
  -5 -15  -1    1.33    0.17
   5  15   1    0.83    0.16
   5  15   1    1.04    0.16
   5  15   1    1.03    0.19
  -6 -15  -1    0.71    0.17
   6  15   1    0.69    0.18
   6  15   1    0.90    0.19
   6  15   1    1.19    0.21
   3 -16  -1    0.03    0.19
   3 -16  -1   -0.06    0.14
  -3  16   1    0.19    0.14
  -3  16   1    0.24    0.16
  -3  16   1    0.01    0.16
  -3  16   1    0.13    0.15
   2 -16  -1    1.97    0.22
   2 -16  -1    2.24    0.21
  -2  16   1    1.85    0.20
  -2  16   1    2.70    0.22
  -2  16   1    2.77    0.21
  -2  16   1    2.36    0.21
   1 -16  -1    0.35    0.16
   1 -16  -1    0.55    0.18
  -1  16   1    0.48    0.16
  -1  16   1    0.55    0.18
  -1  16   1    0.51    0.17
  -1  16   1    0.61    0.14
   0 -16  -1    0.00    0.16
   0 -16  -1    0.19    0.15
   0  16   1    0.13    0.16
   0  16   1   -0.12    0.13
   0  16   1   -0.11    0.14
   0  16   1    0.27    0.13
  -1 -16  -1    0.81    0.17
  -1 -16  -1    0.54    0.14
   1  16   1    0.29    0.15
   1  16   1    0.69    0.14
   1  16   1    0.60    0.17
   1  16   1    0.61    0.18
  -2 -16  -1    2.02    0.22
  -2 -16  -1    2.67    0.22
  -2 -16  -1    2.28    0.21
   2  16   1    2.43    0.23
   2  16   1    2.30    0.21
   2  16   1    2.25    0.21
  -3 -16  -1    0.03    0.15
  -3 -16  -1    0.60    0.20
   3  16   1    0.00    0.18
   3  16   1    0.51    0.17
   3  16   1    0.27    0.15
   3  16  -2    0.14    0.18
   3  16  -2    0.15    0.14
   3  16  -2    0.19    0.17
  -3 -16   2    0.26    0.17
   2  16  -2    0.57    0.19
   2  16  -2    0.48    0.17
   2  16  -2    0.44    0.18
  -2 -16   2    0.53    0.18
   1  16  -2    1.68    0.20
   1  16  -2    2.02    0.20
   1  16  -2    1.87    0.20
  -1 -16   2    1.75    0.21
   0  16  -2    1.33    0.18
   0  16  -2    1.25    0.18
   0  16  -2    1.39    0.19
   0 -16   2    1.29    0.18
   0 -16   2    1.59    0.19
  -1  16  -2    1.88    0.17
  -1  16  -2    1.96    0.20
  -1  16  -2    1.86    0.20
  -1  16  -2    1.98    0.18
   1 -16   2    2.15    0.23
   1 -16   2    2.01    0.20
  -2  16  -2    0.57    0.16
  -2  16  -2    0.44    0.14
  -2  16  -2    0.54    0.17
  -2  16  -2    0.49    0.14
   2 -16   2    0.44    0.20
  -3  16  -2    0.12    0.15
  -3  16  -2    0.25    0.17
  -3  16  -2    0.14    0.17
   3 -16   2    0.19    0.20
   6  15  -2    0.30    0.17
   6  15  -2    0.44    0.17
   6  15  -2    0.23    0.15
   6  15  -2    0.17    0.18
  -6 -15   2    0.14    0.14
   5  15  -2    1.63    0.20
   5  15  -2    1.61    0.19
   5  15  -2    1.59    0.19
  -5 -15   2    1.52    0.16
   4  15  -2    0.47    0.17
   4  15  -2    0.21    0.17
   4  15  -2    0.43    0.16
  -4 -15   2    0.30    0.13
  -4 -15   2    0.04    0.16
   3  15  -2    0.87    0.19
   3  15  -2    1.17    0.18
   3  15  -2    1.11    0.18
  -3 -15   2    1.25    0.18
   2  15  -2    1.68    0.18
   2  15  -2    1.33    0.18
   2  15  -2    1.85    0.19
  -2 -15   2    1.65    0.19
  -2 -15   2    1.65    0.17
   1  15  -2    1.16    0.17
   1  15  -2    1.05    0.17
   1  15  -2    0.97    0.15
  -1 -15   2    0.92    0.15
  -1 -15   2    1.10    0.17
   0  15  -2    1.60    0.18
   0  15  -2    1.42    0.18
   0  15  -2    1.58    0.14
   0  15  -2    1.71    0.18
   0 -15   2    1.63    0.20
   0 -15   2    1.59    0.18
  -1  15  -2    1.21    0.17
  -1  15  -2    1.29    0.14
  -1  15  -2    1.17    0.17
  -1  15  -2    1.20    0.17
   1 -15   2    0.98    0.19
   1 -15   2    1.13    0.17
  -2  15  -2    1.65    0.17
  -2  15  -2    1.50    0.16
  -2  15  -2    1.49    0.18
  -2  15  -2    1.49    0.16
   2 -15   2    1.32    0.20
   2 -15   2    1.47    0.17
  -3  15  -2    1.06    0.16
  -3  15  -2    0.76    0.17
  -3  15  -2    0.64    0.14
  -3  15  -2    1.14    0.16
   3 -15   2    0.77    0.19
   3 -15   2    1.28    0.19
  -4  15  -2    0.30    0.16
  -4  15  -2    0.32    0.15
   4 -15   2    0.45    0.16
  -5  15  -2    1.37    0.18
  -5  15  -2    1.38    0.19
   5 -15   2    1.52    0.23
  -6  15  -2   -0.01    0.16
  -6  15  -2    0.09    0.16
   6 -15   2   -0.04    0.20
   7  14  -2    5.77    0.31
   7  14  -2    5.93    0.29
   7  14  -2    5.94    0.29
   7  14  -2    5.44    0.26
  -7 -14   2    5.42    0.25
   6  14  -2    0.05    0.14
   6  14  -2    0.26    0.19
   6  14  -2    0.04    0.15
   6  14  -2    0.07    0.16
  -6 -14   2    0.07    0.13
   5  14  -2    0.25    0.14
   5  14  -2    0.28    0.13
   5  14  -2    0.38    0.15
  -5 -14   2    0.76    0.16
  -5 -14   2    0.32    0.15
   4  14  -2    1.04    0.18
   4  14  -2    0.76    0.16
   4  14  -2    1.11    0.17
  -4 -14   2    0.91    0.17
  -4 -14   2    0.98    0.15
  -4 -14   2    1.09    0.19
   3  14  -2    0.05    0.15
   3  14  -2    0.16    0.15
   3  14  -2    0.35    0.12
   3  14  -2    0.26    0.15
  -3 -14   2    0.15    0.15
  -3 -14   2    0.22    0.17
  -3 -14   2    0.34    0.13
  -3 -14   2    0.64    0.17
   2  14  -2    0.02    0.14
   2  14  -2    0.33    0.12
   2  14  -2    0.13    0.14
   2  14  -2   -0.01    0.14
  -2 -14   2    0.10    0.12
  -2 -14   2    0.00    0.13
  -2 -14   2    0.05    0.12
  -2 -14   2    0.54    0.15
   1  14  -2    2.74    0.20
   1  14  -2    2.76    0.18
   1  14  -2    2.76    0.21
   1  14  -2    2.74    0.16
   1  14  -2    2.49    0.20
  -1 -14   2    2.56    0.18
  -1 -14   2    2.92    0.20
   0  14  -2    0.29    0.12
   0  14  -2    0.33    0.12
   0  14  -2    0.05    0.13
   0  14  -2    0.08    0.14
   0  14  -2    0.12    0.11
   0 -14   2    0.16    0.16
   0 -14   2    0.32    0.14
  -1  14  -2    2.75    0.21
  -1  14  -2    2.59    0.19
  -1  14  -2    2.85    0.21
  -1  14  -2    2.72    0.18
   1 -14   2    2.69    0.19
   1 -14   2    2.95    0.22
  -2  14  -2    0.50    0.15
  -2  14  -2    0.13    0.10
  -2  14  -2   -0.05    0.13
  -2  14  -2    0.03    0.11
   2 -14   2    0.06    0.13
   2 -14   2    0.17    0.17
  -3  14  -2    0.29    0.12
  -3  14  -2    0.21    0.15
  -3  14  -2    0.14    0.13
   3 -14   2   -0.18    0.17
   3 -14   2    0.50    0.16
  -4  14  -2    1.07    0.17
  -4  14  -2    1.24    0.16
  -4  14  -2    0.83    0.14
   4 -14   2    1.09    0.15
   4 -14   2    0.81    0.19
  -5  14  -2    0.28    0.15
  -5  14  -2    0.32    0.13
   5 -14   2    0.29    0.16
  -6  14  -2   -0.06    0.16
  -6  14  -2   -0.01    0.15
   6 -14   2    0.13    0.16
  -7  14  -2    5.81    0.28
  -7  14  -2    5.22    0.27
   7 -14   2    5.22    0.28
   9  13  -2   -0.11    0.21
   9  13  -2    0.04    0.19
   9  13  -2    0.30    0.17
   9  13  -2   -0.06    0.18
  -9 -13   2    0.51    0.17
   8  13  -2    3.09    0.23
   8  13  -2    3.30    0.26
   8  13  -2    3.47    0.25
   8  13  -2    3.31    0.27
  -8 -13   2    3.25    0.23
   7  13  -2   -0.01    0.16
   7  13  -2    0.37    0.19
   7  13  -2    0.20    0.17
   7  13  -2    0.00    0.15
  -7 -13   2    0.27    0.14
   6  13  -2    0.41    0.15
   6  13  -2    0.52    0.19
   6  13  -2    0.43    0.17
   6  13  -2    0.47    0.16
  -6 -13   2    0.56    0.14
   5  13  -2    1.79    0.19
   5  13  -2    1.38    0.17
   5  13  -2    1.87    0.19
   5  13  -2    1.69    0.18
  -5 -13   2    1.64    0.17
  -5 -13   2    2.34    0.25
   4  13  -2    0.46    0.15
   4  13  -2    0.63    0.15
   4  13  -2    0.52    0.15
   4  13  -2    0.59    0.12
   4  13  -2    0.71    0.16
  -4 -13   2    0.69    0.14
  -4 -13   2    0.57    0.17
  -4 -13   2    0.74    0.15
  -4 -13   2    0.61    0.15
  -4 -13   2    0.53    0.14
   3  13  -2    1.74    0.17
   3  13  -2    1.77    0.15
   3  13  -2    1.91    0.19
   3  13  -2    1.96    0.17
   3  13  -2    1.60    0.17
  -3 -13   2    2.46    0.22
  -3 -13   2    1.85    0.19
  -3 -13   2    1.69    0.15
  -3 -13   2    1.69    0.19
  -3 -13   2    1.74    0.16
   2  13  -2    0.50    0.14
   2  13  -2    0.29    0.10
   2  13  -2    0.10    0.13
   2  13  -2    0.37    0.11
   2  13  -2    0.25    0.13
   2  13  -2    0.36    0.14
  -2 -13   2    0.25    0.14
  -2 -13   2    0.53    0.15
  -2 -13   2    0.11    0.10
  -2 -13   2    0.27    0.13
  -2 -13   2    0.34    0.16
  -2 -13   2    0.17    0.14
   1  13  -2    3.40    0.17
   1  13  -2    3.49    0.20
   1  13  -2    3.40    0.21
   1  13  -2    3.00    0.22
   1  13  -2    3.38    0.20
   1  13  -2    3.35    0.20
  -1 -13   2    3.21    0.16
  -1 -13   2    3.40    0.21
  -1 -13   2    3.94    0.21
  -1 -13   2    3.48    0.20
  -1 -13   2    3.25    0.22
   0  13  -2    4.17    0.21
   0  13  -2    3.81    0.22
   0  13  -2    4.08    0.23
   0  13  -2    4.30    0.21
   0  13  -2    4.06    0.18
   0  13  -2    3.86    0.22
   0 -13   2    3.96    0.23
   0 -13   2    4.00    0.23
   0 -13   2    3.75    0.17
   0 -13   2    4.33    0.24
  -1  13  -2    3.64    0.21
  -1  13  -2    3.64    0.20
  -1  13  -2    3.09    0.18
  -1  13  -2    3.37    0.21
  -1  13  -2    3.96    0.22
  -1  13  -2    3.26    0.22
   1 -13   2    3.63    0.22
   1 -13   2    3.31    0.23
   1 -13   2    3.59    0.22
  -2  13  -2    0.22    0.12
  -2  13  -2    0.43    0.12
  -2  13  -2    0.36    0.14
  -2  13  -2    0.10    0.14
  -2  13  -2    0.31    0.13
   2 -13   2    0.47    0.15
   2 -13   2   -0.06    0.15
   2 -13   2    0.33    0.16
  -3  13  -2    1.73    0.18
  -3  13  -2    1.87    0.17
  -3  13  -2    1.67    0.17
  -3  13  -2    1.53    0.20
  -3  13  -2    1.85    0.16
   3 -13   2    1.63    0.20
   3 -13   2    1.87    0.16
   3 -13   2    1.66    0.19
  -4  13  -2    0.73    0.14
  -4  13  -2    0.75    0.13
  -4  13  -2    0.68    0.15
   4 -13   2    0.34    0.18
   4 -13   2    0.67    0.13
  -5  13  -2    1.71    0.17
  -5  13  -2    1.51    0.17
  -5  13  -2    1.91    0.17
   5 -13   2    1.84    0.18
   5 -13   2    1.57    0.18
  -6  13  -2    0.51    0.13
  -6  13  -2    0.47    0.15
   6 -13   2    0.50    0.19
  -7  13  -2    0.14    0.13
  -7  13  -2    0.09    0.15
   7 -13   2    0.05    0.21
   7 -13   2    0.16    0.16
  -8  13  -2    2.73    0.21
  -8  13  -2    2.83    0.24
   8 -13   2    2.78    0.24
   8 -13   2    2.07    0.26
  -9  13  -2    0.34    0.15
  -9  13  -2    0.53    0.20
  -9  13  -2    0.13    0.17
   9 -13   2   -0.02    0.19
   9 -13   2    0.12    0.18
  10  12  -2    3.97    0.26
  10  12  -2    4.41    0.28
  10  12  -2    4.24    0.24
  10  12  -2    4.01    0.25
 -10 -12   2    4.00    0.25
   9  12  -2    1.69    0.20
   9  12  -2    1.49    0.19
   9  12  -2    1.11    0.18
   9  12  -2    1.28    0.20
  -9 -12   2    1.49    0.18
   8  12  -2    0.42    0.20
   8  12  -2    0.52    0.19
   8  12  -2    0.49    0.17
   8  12  -2    0.75    0.18
  -8 -12   2    0.62    0.16
   7  12  -2    2.68    0.23
   7  12  -2    2.83    0.21
   7  12  -2    2.81    0.22
   7  12  -2    2.79    0.22
  -7 -12   2    2.35    0.20
   6  12  -2    0.85    0.17
   6  12  -2    0.77    0.15
   6  12  -2    1.13    0.17
   6  12  -2    0.75    0.17
   6  12  -2    0.80    0.16
  -6 -12   2    0.83    0.13
  -6 -12   2    1.02    0.20
  -6 -12   2    0.90    0.15
   5  12  -2    1.05    0.15
   5  12  -2    0.91    0.16
   5  12  -2    1.14    0.15
   5  12  -2    0.93    0.12
   5  12  -2    1.25    0.14
  -5 -12   2    1.26    0.20
  -5 -12   2    1.10    0.14
  -5 -12   2    1.33    0.14
  -5 -12   2    0.88    0.15
   4  12  -2    4.36    0.22
   4  12  -2    4.19    0.21
   4  12  -2    4.17    0.23
   4  12  -2    3.86    0.20
   4  12  -2    4.18    0.22
  -4 -12   2    4.16    0.21
  -4 -12   2    4.06    0.21
  -4 -12   2    4.17    0.26
  -4 -12   2    4.02    0.21
  -4 -12   2    3.74    0.21
   3  12  -2    1.42    0.13
   3  12  -2    1.54    0.12
   3  12  -2    1.36    0.15
   3  12  -2    1.22    0.16
   3  12  -2    1.40    0.14
   3  12  -2    1.43    0.15
  -3 -12   2    1.46    0.16
  -3 -12   2    1.39    0.18
  -3 -12   2    1.42    0.16
  -3 -12   2    1.43    0.14
  -3 -12   2    1.55    0.18
   2  12  -2    4.88    0.20
   2  12  -2    4.76    0.24
   2  12  -2    5.27    0.22
   2  12  -2    5.20    0.23
   2  12  -2    5.29    0.22
   2  12  -2    4.88    0.18
  -2 -12   2    5.16    0.25
  -2 -12   2    5.11    0.23
  -2 -12   2    5.06    0.25
  -2 -12   2    4.75    0.20
  -2 -12   2    5.11    0.23
   1  12  -2   12.08    0.34
   1  12  -2   12.43    0.34
   1  12  -2   12.57    0.36
   1  12  -2   13.13    0.35
   1  12  -2   12.63    0.32
   1  12  -2   12.52    0.35
  -1 -12   2   12.66    0.36
  -1 -12   2   12.32    0.32
  -1 -12   2   12.20    0.36
  -1 -12   2   12.37    0.32
  -1 -12   2   12.42    0.36
  -1 -12   2   12.45    0.36
   0  12  -2    0.28    0.13
   0  12  -2    0.43    0.14
   0  12  -2    0.37    0.11
   0  12  -2    0.23    0.12
   0  12  -2    0.58    0.12
   0  12  -2    0.42    0.11
   0 -12   2    0.36    0.12
   0 -12   2    0.23    0.14
   0 -12   2    0.25    0.10
   0 -12   2    0.57    0.12
   0 -12   2    0.31    0.15
  -1  12  -2   12.32    0.33
  -1  12  -2   12.34    0.34
  -1  12  -2   12.31    0.37
  -1  12  -2   12.81    0.35
  -1  12  -2   12.42    0.36
  -1  12  -2   11.86    0.34
   1 -12   2   13.08    0.37
   1 -12   2   12.55    0.35
   1 -12   2   12.21    0.35
   1 -12   2   12.06    0.30
  -2  12  -2    5.06    0.24
  -2  12  -2    4.95    0.21
  -2  12  -2    4.73    0.24
  -2  12  -2    4.92    0.20
  -2  12  -2    5.15    0.21
   2 -12   2    4.71    0.24
   2 -12   2    5.34    0.25
   2 -12   2    4.85    0.23
  -3  12  -2    1.36    0.15
  -3  12  -2    1.21    0.16
  -3  12  -2    1.60    0.14
  -3  12  -2    1.23    0.16
  -3  12  -2    1.47    0.15
   3 -12   2    1.47    0.15
   3 -12   2    1.30    0.17
   3 -12   2    1.61    0.16
  -4  12  -2    4.02    0.19
  -4  12  -2    4.25    0.24
  -4  12  -2    3.83    0.21
  -4  12  -2    4.27    0.21
  -4  12  -2    3.81    0.19
  -4  12  -2    4.15    0.24
   4 -12   2    4.16    0.22
   4 -12   2    3.63    0.23
   4 -12   2    4.06    0.19
  -5  12  -2    1.15    0.17
  -5  12  -2    1.12    0.14
  -5  12  -2    1.00    0.16
  -5  12  -2    1.01    0.16
  -5  12  -2    1.15    0.16
   5 -12   2    1.11    0.13
   5 -12   2    1.12    0.17
   5 -12   2    1.21    0.19
  -6  12  -2    0.95    0.14
  -6  12  -2    0.74    0.16
  -6  12  -2    0.89    0.14
   6 -12   2    0.81    0.17
   6 -12   2    0.56    0.20
   6 -12   2    0.67    0.16
  -7  12  -2    2.18    0.19
  -7  12  -2    2.41    0.23
  -7  12  -2    2.45    0.21
   7 -12   2    2.29    0.23
   7 -12   2    2.04    0.24
  -8  12  -2    0.51    0.17
  -8  12  -2    0.66    0.16
   8 -12   2    0.60    0.20
   8 -12   2    0.54    0.22
  -9  12  -2    1.22    0.16
  -9  12  -2    1.18    0.19
   9 -12   2    1.36    0.23
   9 -12   2    1.03    0.21
 -10  12  -2    4.04    0.24
 -10  12  -2    4.07    0.26
  10 -12   2    3.89    0.31
  10 -12   2    4.33    0.30
  11  11  -2    2.14    0.21
  11  11  -2    1.60    0.22
  10  11  -2    0.48    0.17
  10  11  -2    0.23    0.17
  10  11  -2    0.04    0.18
  10  11  -2    0.29    0.15
 -10 -11   2    0.07    0.16
   9  11  -2    1.19    0.18
   9  11  -2    1.27    0.19
   9  11  -2    1.17    0.18
   9  11  -2    1.03    0.18
  -9 -11   2    1.14    0.17
   8  11  -2    5.01    0.24
   8  11  -2    5.13    0.25
   8  11  -2    4.51    0.25
   8  11  -2    5.25    0.26
   8  11  -2    4.83    0.26
  -8 -11   2    4.84    0.28
  -8 -11   2    4.70    0.24
   7  11  -2    1.23    0.17
   7  11  -2    1.56    0.17
   7  11  -2    1.17    0.18
   7  11  -2    1.29    0.18
   7  11  -2    1.64    0.18
  -7 -11   2    1.64    0.21
  -7 -11   2    1.35    0.16
   6  11  -2    1.44    0.16
   6  11  -2    1.85    0.20
   6  11  -2    1.47    0.15
   6  11  -2    1.85    0.17
   6  11  -2    1.68    0.17
   6  11  -2    1.54    0.16
  -6 -11   2    2.06    0.24
  -6 -11   2    1.49    0.14
  -6 -11   2    1.48    0.15
   5  11  -2    2.09    0.21
   5  11  -2    1.99    0.16
   5  11  -2    2.22    0.19
   5  11  -2    2.31    0.16
   5  11  -2    2.06    0.18
  -5 -11   2    2.05    0.18
  -5 -11   2    2.19    0.17
  -5 -11   2    2.19    0.17
  -5 -11   2    2.38    0.24
   4  11  -2    6.04    0.25
   4  11  -2    6.48    0.20
   4  11  -2    6.89    0.23
   4  11  -2    6.81    0.24
   4  11  -2    6.52    0.25
   4  11  -2    6.66    0.25
  -4 -11   2    6.67    0.24
  -4 -11   2    6.85    0.30
  -4 -11   2    6.65    0.24
  -4 -11   2    6.69    0.25
  -4 -11   2    6.71    0.23
   3  11  -2    2.12    0.18
   3  11  -2    1.82    0.15
   3  11  -2    1.94    0.17
   3  11  -2    1.92    0.16
   3  11  -2    2.02    0.17
   3  11  -2    2.12    0.12
   3  11  -2    2.04    0.17
  -3 -11   2    2.02    0.21
  -3 -11   2    2.04    0.17
  -3 -11   2    2.16    0.17
  -3 -11   2    1.77    0.17
  -3 -11   2    2.08    0.15
   2  11  -2    7.89    0.29
   2  11  -2    7.67    0.24
   2  11  -2    7.79    0.26
   2  11  -2    8.32    0.25
   2  11  -2    8.00    0.22
   2  11  -2    7.75    0.26
  -2 -11   2    8.07    0.27
  -2 -11   2    7.69    0.29
  -2 -11   2    7.71    0.24
  -2 -11   2    8.05    0.25
  -2 -11   2    8.17    0.27
   1  11  -2   11.44    0.32
   1  11  -2   10.98    0.33
   1  11  -2   11.09    0.28
   1  11  -2   11.49    0.32
   1  11  -2   11.07    0.32
   1  11  -2   11.16    0.31
  -1 -11   2   10.80    0.32
  -1 -11   2   11.15    0.28
  -1 -11   2   10.79    0.29
  -1 -11   2   11.49    0.34
  -1 -11   2   11.45    0.33
  -1 -11   2   11.19    0.32
   0  11  -2   16.29    0.38
   0  11  -2   16.25    0.39
   0  11  -2   15.99    0.42
   0  11  -2   15.85    0.40
   0  11  -2   16.03    0.40
   0  11  -2   16.21    0.41
   0 -11   2   15.67    0.37
   0 -11   2   16.39    0.41
   0 -11   2   16.18    0.42
   0 -11   2   16.07    0.42
   0 -11   2   15.15    0.36
   0 -11   2   16.01    0.41
  -1  11  -2   10.49    0.32
  -1  11  -2   11.54    0.31
  -1  11  -2   10.92    0.30
  -1  11  -2   11.02    0.30
  -1  11  -2   11.19    0.31
  -1  11  -2   11.12    0.33
   1 -11   2   11.32    0.32
   1 -11   2   11.30    0.32
   1 -11   2   10.92    0.30
   1 -11   2   10.55    0.27
   1 -11   2   11.17    0.32
  -2  11  -2    8.40    0.25
  -2  11  -2    7.83    0.24
  -2  11  -2    7.73    0.26
  -2  11  -2    7.98    0.28
  -2  11  -2    8.15    0.27
  -2  11  -2    8.18    0.25
   2 -11   2    8.55    0.28
   2 -11   2    7.51    0.21
   2 -11   2    8.36    0.28
   2 -11   2    8.51    0.29
  -3  11  -2    2.02    0.15
  -3  11  -2    1.67    0.16
  -3  11  -2    2.02    0.17
  -3  11  -2    1.94    0.15
  -3  11  -2    1.97    0.17
  -3  11  -2    2.25    0.17
   3 -11   2    1.91    0.19
   3 -11   2    1.95    0.12
   3 -11   2    2.17    0.15
   3 -11   2    1.76    0.17
  -4  11  -2    6.93    0.27
  -4  11  -2    6.76    0.23
  -4  11  -2    6.54    0.24
  -4  11  -2    6.78    0.23
  -4  11  -2    6.61    0.27
  -4  11  -2    6.70    0.25
   4 -11   2    6.72    0.27
   4 -11   2    6.51    0.22
   4 -11   2    6.78    0.26
  -5  11  -2    2.33    0.20
  -5  11  -2    2.26    0.16
  -5  11  -2    2.00    0.19
  -5  11  -2    2.02    0.17
  -5  11  -2    2.08    0.21
  -5  11  -2    2.26    0.19
   5 -11   2    2.23    0.22
   5 -11   2    2.08    0.18
   5 -11   2    2.16    0.16
   5 -11   2    2.08    0.19
  -6  11  -2    1.60    0.16
  -6  11  -2    1.31    0.17
  -6  11  -2    1.56    0.15
  -6  11  -2    1.74    0.16
  -6  11  -2    1.68    0.18
   6 -11   2    1.51    0.20
   6 -11   2    1.69    0.15
   6 -11   2    1.37    0.21
   6 -11   2    1.76    0.17
  -7  11  -2    1.05    0.16
  -7  11  -2    1.31    0.17
  -7  11  -2    1.40    0.19
  -7  11  -2    1.46    0.16
   7 -11   2    1.22    0.21
   7 -11   2    1.24    0.20
   7 -11   2    1.37    0.17
  -8  11  -2    4.41    0.24
  -8  11  -2    4.74    0.24
   8 -11   2    4.57    0.24
   8 -11   2    5.12    0.25
   8 -11   2    4.89    0.29
  -9  11  -2    1.06    0.18
  -9  11  -2    1.13    0.17
   9 -11   2    0.96    0.18
   9 -11   2    0.73    0.23
 -10  11  -2   -0.01    0.15
 -10  11  -2    0.19    0.17
  10 -11   2    0.21    0.17
  10 -11   2    0.13    0.23
 -11  11  -2    1.33    0.19
  11 -11   2    1.47    0.26
  11  10  -2    1.77    0.21
  11  10  -2    1.78    0.20
  11  10  -2    1.75    0.21
  11  10  -2    1.53    0.20
 -11 -10   2    2.20    0.22
  10  10  -2    0.64    0.18
  10  10  -2    1.03    0.17
  10  10  -2    1.08    0.20
  10  10  -2    0.72    0.15
 -10 -10   2    0.87    0.17
   9  10  -2    1.49    0.19
   9  10  -2    1.31    0.18
   9  10  -2    1.49    0.18
   9  10  -2    1.60    0.21
   9  10  -2    1.41    0.22
  -9 -10   2    1.45    0.17
   8  10  -2    4.26    0.23
   8  10  -2    3.98    0.25
   8  10  -2    3.98    0.24
   8  10  -2    4.76    0.24
   8  10  -2    4.79    0.25
  -8 -10   2    4.29    0.22
  -8 -10   2    4.50    0.26
   7  10  -2   13.56    0.37
   7  10  -2   12.86    0.37
   7  10  -2   13.17    0.36
   7  10  -2   13.41    0.38
   7  10  -2   12.79    0.39
  -7 -10   2   12.57    0.43
  -7 -10   2   12.53    0.36
  -7 -10   2   12.78    0.43
   6  10  -2    2.71    0.21
   6  10  -2    2.23    0.16
   6  10  -2    2.50    0.17
   6  10  -2    2.35    0.15
   6  10  -2    2.20    0.22
   6  10  -2    2.54    0.18
  -6 -10   2    2.42    0.21
  -6 -10   2    2.16    0.16
  -6 -10   2    2.38    0.18
   5  10  -2   11.42    0.31
   5  10  -2   11.33    0.34
   5  10  -2   12.09    0.33
   5  10  -2   11.75    0.33
   5  10  -2   11.88    0.32
   5  10  -2   11.06    0.27
  -5 -10   2   11.61    0.36
  -5 -10   2   11.63    0.32
  -5 -10   2   11.71    0.32
  -5 -10   2   11.58    0.33
   4  10  -2    1.41    0.12
   4  10  -2    1.85    0.15
   4  10  -2    1.82    0.17
   4  10  -2    1.55    0.15
   4  10  -2    1.34    0.12
   4  10  -2    1.83    0.15
  -4 -10   2    1.50    0.14
  -4 -10   2    1.47    0.18
  -4 -10   2    1.74    0.15
  -4 -10   2    1.82    0.17
  -4 -10   2    1.56    0.16
   3  10  -2    4.98    0.20
   3  10  -2    4.91    0.19
   3  10  -2    5.06    0.20
   3  10  -2    5.13    0.21
   3  10  -2    4.72    0.16
   3  10  -2    4.87    0.22
  -3 -10   2    4.74    0.20
  -3 -10   2    4.99    0.20
  -3 -10   2    4.83    0.20
  -3 -10   2    4.64    0.24
  -3 -10   2    4.80    0.20
   2  10  -2    1.25    0.13
   2  10  -2    1.11    0.09
   2  10  -2    0.94    0.11
   2  10  -2    1.24    0.14
   2  10  -2    0.94    0.13
   2  10  -2    1.01    0.13
  -2 -10   2    1.02    0.14
  -2 -10   2    1.19    0.13
  -2 -10   2    1.10    0.13
  -2 -10   2    0.99    0.12
  -2 -10   2    1.22    0.14
   1  10  -2    1.38    0.10
   1  10  -2    1.24    0.13
   1  10  -2    1.46    0.13
   1  10  -2    1.35    0.12
   1  10  -2    1.57    0.13
   1  10  -2    1.44    0.12
  -1 -10   2    1.46    0.14
  -1 -10   2    1.30    0.13
  -1 -10   2    1.28    0.12
  -1 -10   2    1.35    0.14
  -1 -10   2    1.40    0.14
   0  10  -2    5.23    0.19
   0  10  -2    5.20    0.22
   0  10  -2    5.56    0.21
   0  10  -2    5.46    0.18
   0  10  -2    5.26    0.20
   0  10  -2    5.28    0.19
   0 -10   2    5.19    0.21
   0 -10   2    5.05    0.16
   0 -10   2    5.27    0.21
   0 -10   2    5.22    0.20
   0 -10   2    5.08    0.17
   0 -10   2    5.66    0.22
  -1  10  -2    1.23    0.11
  -1  10  -2    1.04    0.11
  -1  10  -2    1.32    0.12
  -1  10  -2    1.35    0.12
  -1  10  -2    1.25    0.13
  -1  10  -2    1.34    0.12
   1 -10   2    1.24    0.12
   1 -10   2    1.41    0.13
   1 -10   2    1.54    0.15
   1 -10   2    1.20    0.09
   1 -10   2    1.17    0.10
   1 -10   2    1.31    0.13
  -2  10  -2    1.28    0.13
  -2  10  -2    0.96    0.13
  -2  10  -2    1.12    0.11
  -2  10  -2    1.11    0.13
  -2  10  -2    1.21    0.11
  -2  10  -2    1.11    0.12
   2 -10   2    1.07    0.12
   2 -10   2    1.07    0.14
   2 -10   2    1.01    0.09
   2 -10   2    1.04    0.10
   2 -10   2    1.17    0.14
   2 -10   2    1.06    0.15
  -3  10  -2    5.16    0.21
  -3  10  -2    5.12    0.23
  -3  10  -2    4.88    0.18
  -3  10  -2    4.65    0.20
  -3  10  -2    5.17    0.19
  -3  10  -2    5.01    0.21
   3 -10   2    5.27    0.23
   3 -10   2    4.72    0.22
   3 -10   2    5.12    0.19
   3 -10   2    4.76    0.16
  -4  10  -2    1.33    0.13
  -4  10  -2    1.51    0.14
  -4  10  -2    1.64    0.14
  -4  10  -2    1.41    0.13
  -4  10  -2    1.62    0.16
  -4  10  -2    1.63    0.14
   4 -10   2    1.58    0.19
   4 -10   2    1.64    0.13
   4 -10   2    1.61    0.16
   4 -10   2    1.36    0.10
   4 -10   2    1.67    0.18
  -5  10  -2   11.84    0.35
  -5  10  -2   11.97    0.35
  -5  10  -2   11.64    0.32
  -5  10  -2   11.64    0.33
  -5  10  -2   11.50    0.32
   5 -10   2   11.80    0.36
   5 -10   2   11.46    0.34
   5 -10   2   11.95    0.31
   5 -10   2   11.55    0.34
  -6  10  -2    2.53    0.16
  -6  10  -2    2.35    0.16
  -6  10  -2    2.11    0.21
  -6  10  -2    2.40    0.19
  -6  10  -2    2.75    0.21
   6 -10   2    2.20    0.22
   6 -10   2    2.58    0.15
   6 -10   2    2.43    0.19
   6 -10   2    2.21    0.19
  -7  10  -2   12.67    0.34
  -7  10  -2   12.62    0.36
  -7  10  -2   12.43    0.39
  -7  10  -2   13.24    0.39
  -7  10  -2   13.03    0.35
   7 -10   2   13.06    0.37
   7 -10   2   12.44    0.38
   7 -10   2   13.26    0.37
  -8  10  -2    4.08    0.23
  -8  10  -2    4.05    0.20
  -8  10  -2    4.51    0.20
   8 -10   2    3.83    0.24
   8 -10   2    4.58    0.26
   8 -10   2    4.37    0.22
  -9  10  -2    1.54    0.21
  -9  10  -2    1.25    0.17
  -9  10  -2    1.40    0.15
  -9  10  -2    1.35    0.16
   9 -10   2    1.69    0.16
   9 -10   2    1.60    0.24
   9 -10   2    1.29    0.18
 -10  10  -2    0.48    0.17
  10 -10   2    0.78    0.21
  10 -10   2    0.80    0.23
 -11  10  -2    1.60    0.19
  11 -10   2    1.40    0.26
  11 -10   2    1.55    0.20
  12   9  -2    3.17    0.26
  12   9  -2    2.93    0.26
  12   9  -2    2.53    0.23
  12   9  -2    2.92    0.24
 -12  -9   2    3.23    0.24
  11   9  -2   -0.10    0.14
  11   9  -2   -0.03    0.19
  11   9  -2   -0.37    0.18
  11   9  -2    0.08    0.14
 -11  -9   2    0.13    0.16
 -11  -9   2    0.39    0.17
  10   9  -2    2.78    0.22
  10   9  -2    2.86    0.24
  10   9  -2    3.04    0.24
  10   9  -2    2.62    0.23
 -10  -9   2    3.04    0.22
   9   9  -2    1.76    0.19
   9   9  -2    1.83    0.18
   9   9  -2    1.60    0.18
   9   9  -2    2.19    0.20
   9   9  -2    1.37    0.17
  -9  -9   2    1.51    0.17
  -9  -9   2    1.99    0.22
   8   9  -2    7.04    0.26
   8   9  -2    6.98    0.28
   8   9  -2    7.42    0.27
   8   9  -2    7.35    0.28
   8   9  -2    7.00    0.27
   8   9  -2    7.47    0.29
  -8  -9   2    7.36    0.29
  -8  -9   2    6.74    0.30
  -8  -9   2    6.98    0.26
   7   9  -2    1.13    0.14
   7   9  -2    0.88    0.14
   7   9  -2    1.16    0.15
   7   9  -2    1.16    0.17
   7   9  -2    1.14    0.15
  -7  -9   2    1.09    0.19
  -7  -9   2    1.22    0.15
  -7  -9   2    1.09    0.16
   6   9  -2    3.11    0.20
   6   9  -2    3.29    0.20
   6   9  -2    3.35    0.20
   6   9  -2    3.28    0.17
   6   9  -2    3.03    0.17
   6   9  -2    3.15    0.18
  -6  -9   2    2.97    0.21
  -6  -9   2    3.26    0.18
  -6  -9   2    3.16    0.16
  -6  -9   2    3.10    0.19
   5   9  -2    2.17    0.17
   5   9  -2    1.86    0.14
   5   9  -2    2.02    0.15
   5   9  -2    1.97    0.11
   5   9  -2    2.28    0.16
   5   9  -2    2.16    0.17
  -5  -9   2    1.98    0.15
  -5  -9   2    1.89    0.15
  -5  -9   2    1.88    0.18
  -5  -9   2    2.14    0.15
  -5  -9   2    1.96    0.14
   4   9  -2    5.59    0.19
   4   9  -2    5.67    0.20
   4   9  -2    5.28    0.16
   4   9  -2    5.62    0.22
   4   9  -2    5.82    0.21
   4   9  -2    5.66    0.20
   4   9  -2    5.51    0.17
  -4  -9   2    5.87    0.20
  -4  -9   2    5.43    0.19
  -4  -9   2    5.54    0.21
  -4  -9   2    5.30    0.20
  -4  -9   2    5.64    0.21
  -4  -9   2    5.55    0.23
   3   9  -2   13.35    0.34
   3   9  -2   12.89    0.33
   3   9  -2   13.23    0.32
   3   9  -2   13.14    0.30
   3   9  -2   13.31    0.33
   3   9  -2   12.94    0.33
  -3  -9   2   13.28    0.34
  -3  -9   2   12.90    0.33
  -3  -9   2   12.60    0.32
  -3  -9   2   12.46    0.30
  -3  -9   2   13.14    0.34
  -3  -9   2   12.93    0.37
   2   9  -2    2.55    0.14
   2   9  -2    2.56    0.14
   2   9  -2    2.55    0.16
   2   9  -2    2.56    0.12
   2   9  -2    2.80    0.15
   2   9  -2    2.80    0.15
  -2  -9   2    2.70    0.18
  -2  -9   2    2.79    0.13
  -2  -9   2    2.67    0.15
  -2  -9   2    2.64    0.15
  -2  -9   2    2.58    0.15
   1   9  -2   13.22    0.32
   1   9  -2   12.67    0.29
   1   9  -2   13.41    0.33
   1   9  -2   13.11    0.34
   1   9  -2   13.20    0.31
   1   9  -2   13.93    0.33
   1   9  -2   13.58    0.33
  -1  -9   2   13.65    0.35
  -1  -9   2   13.55    0.31
  -1  -9   2   13.35    0.35
  -1  -9   2   13.43    0.34
  -1  -9   2   13.46    0.33
   0   9  -2    2.48    0.14
   0   9  -2    2.44    0.15
   0   9  -2    2.55    0.14
   0   9  -2    2.40    0.16
   0   9  -2    2.29    0.11
   0   9  -2    2.55    0.13
   0   9  -2    2.51    0.13
   0  -9   2    2.41    0.16
   0  -9   2    2.44    0.12
   0  -9   2    2.63    0.14
   0  -9   2    2.47    0.12
   0  -9   2    2.39    0.14
   0  -9   2    2.51    0.14
  -1   9  -2   13.52    0.32
  -1   9  -2   13.95    0.33
  -1   9  -2   13.15    0.31
  -1   9  -2   13.92    0.34
  -1   9  -2   13.26    0.32
  -1   9  -2   13.33    0.35
   1  -9   2   13.52    0.30
   1  -9   2   13.28    0.30
   1  -9   2   13.19    0.33
   1  -9   2   13.53    0.35
   1  -9   2   13.61    0.34
   1  -9   2   13.59    0.35
  -2   9  -2    2.74    0.15
  -2   9  -2    2.71    0.14
  -2   9  -2    2.94    0.14
  -2   9  -2    2.64    0.15
  -2   9  -2    2.98    0.15
  -2   9  -2    2.63    0.17
   2  -9   2    2.83    0.17
   2  -9   2    2.67    0.11
   2  -9   2    2.68    0.11
   2  -9   2    2.64    0.17
   2  -9   2    2.86    0.16
   2  -9   2    2.52    0.12
  -3   9  -2   13.57    0.32
  -3   9  -2   13.25    0.33
  -3   9  -2   13.11    0.34
  -3   9  -2   13.41    0.35
  -3   9  -2   12.11    0.32
  -3   9  -2   13.60    0.33
  -3   9  -2   12.93    0.31
   3  -9   2   12.76    0.34
   3  -9   2   13.40    0.35
   3  -9   2   12.89    0.32
   3  -9   2   12.85    0.29
   3  -9   2   13.13    0.35
   3  -9   2   12.30    0.29
  -4   9  -2    5.60    0.23
  -4   9  -2    5.74    0.19
  -4   9  -2    5.55    0.21
  -4   9  -2    6.16    0.21
  -4   9  -2    5.98    0.23
   4  -9   2    6.03    0.24
   4  -9   2    5.92    0.22
   4  -9   2    5.51    0.15
   4  -9   2    5.49    0.18
   4  -9   2    5.74    0.23
  -5   9  -2    1.87    0.15
  -5   9  -2    2.04    0.14
  -5   9  -2    1.88    0.15
  -5   9  -2    2.15    0.18
  -5   9  -2    2.13    0.16
   5  -9   2    1.98    0.19
   5  -9   2    2.13    0.17
   5  -9   2    1.98    0.11
   5  -9   2    1.95    0.19
   5  -9   2    2.09    0.13
  -6   9  -2    3.35    0.17
  -6   9  -2    3.02    0.19
  -6   9  -2    2.92    0.21
  -6   9  -2    3.28    0.17
  -6   9  -2    3.33    0.17
   6  -9   2    3.09    0.14
   6  -9   2    3.19    0.19
   6  -9   2    3.28    0.19
   6  -9   2    3.22    0.22
  -7   9  -2    1.22    0.14
  -7   9  -2    1.02    0.15
  -7   9  -2    0.97    0.12
  -7   9  -2    0.91    0.17
  -7   9  -2    1.02    0.15
   7  -9   2    1.18    0.20
   7  -9   2    1.25    0.14
   7  -9   2    0.97    0.15
  -8   9  -2    6.49    0.26
  -8   9  -2    6.77    0.32
  -8   9  -2    7.34    0.25
  -8   9  -2    7.10    0.29
   8  -9   2    7.25    0.25
   8  -9   2    7.06    0.29
   8  -9   2    6.99    0.30
  -9   9  -2    1.74    0.17
  -9   9  -2    1.58    0.17
   9  -9   2    1.36    0.21
   9  -9   2    1.94    0.18
   9  -9   2    1.68    0.20
 -10   9  -2    2.75    0.19
 -10   9  -2    2.77    0.19
  10  -9   2    2.64    0.26
  10  -9   2    2.90    0.25
 -11   9  -2   -0.04    0.12
  11  -9   2   -0.02    0.18
  11  -9   2    0.20    0.16
 -12   9  -2    2.90    0.24
  12  -9   2    2.58    0.24
  12  -9   2    2.20    0.27
  12   8  -2    0.26    0.17
  12   8  -2    0.75    0.22
  12   8  -2    0.36    0.18
  12   8  -2    0.09    0.17
  12   8  -2    0.45    0.15
 -12  -8   2    0.19    0.14
  11   8  -2    0.68    0.20
  11   8  -2    0.75    0.17
  11   8  -2    0.98    0.18
  11   8  -2    0.88    0.19
 -11  -8   2    1.15    0.18
  10   8  -2    2.86    0.21
  10   8  -2    2.97    0.22
  10   8  -2    2.86    0.22
  10   8  -2    3.02    0.22
  10   8  -2    2.74    0.23
 -10  -8   2    3.12    0.22
 -10  -8   2    3.62    0.28
   9   8  -2    0.08    0.16
   9   8  -2    0.26    0.14
   9   8  -2    0.09    0.14
   9   8  -2    0.19    0.15
   9   8  -2    0.06    0.14
  -9  -8   2    0.33    0.15
  -9  -8   2    0.24    0.12
   8   8  -2    0.55    0.14
   8   8  -2    0.58    0.16
   8   8  -2    0.66    0.13
   8   8  -2    0.69    0.14
   8   8  -2    0.38    0.15
   8   8  -2    0.63    0.14
  -8  -8   2    1.06    0.19
  -8  -8   2    0.69    0.17
  -8  -8   2    0.51    0.14
   7   8  -2    1.25    0.13
   7   8  -2    1.20    0.14
   7   8  -2    1.13    0.14
   7   8  -2    1.39    0.15
   7   8  -2    1.35    0.13
   7   8  -2    1.34    0.16
  -7  -8   2    1.20    0.14
  -7  -8   2    1.22    0.16
  -7  -8   2    1.07    0.19
   6   8  -2    4.15    0.18
   6   8  -2    3.83    0.20
   6   8  -2    3.85    0.18
   6   8  -2    4.03    0.19
   6   8  -2    3.91    0.18
  -6  -8   2    3.74    0.21
  -6  -8   2    3.98    0.18
  -6  -8   2    4.22    0.22
  -6  -8   2    3.82    0.16
   5   8  -2    1.70    0.15
   5   8  -2    1.67    0.14
   5   8  -2    1.54    0.10
   5   8  -2    1.54    0.15
   5   8  -2    1.52    0.13
   5   8  -2    1.59    0.15
   5   8  -2    1.48    0.09
   5   8  -2    1.85    0.16
  -5  -8   2    1.50    0.16
  -5  -8   2    1.55    0.14
  -5  -8   2    1.40    0.13
  -5  -8   2    1.62    0.13
  -5  -8   2    1.65    0.16
   4   8  -2    0.97    0.08
   4   8  -2    1.07    0.09
   4   8  -2    1.10    0.12
   4   8  -2    1.06    0.11
   4   8  -2    1.23    0.11
   4   8  -2    1.05    0.12
   4   8  -2    1.18    0.13
  -4  -8   2    1.11    0.11
  -4  -8   2    1.26    0.12
  -4  -8   2    1.07    0.10
  -4  -8   2    1.11    0.13
  -4  -8   2    0.90    0.11
   3   8  -2   14.38    0.32
   3   8  -2   14.72    0.35
   3   8  -2   15.19    0.35
   3   8  -2   14.52    0.32
   3   8  -2   14.87    0.34
   3   8  -2   15.06    0.36
   3   8  -2   14.94    0.35
  -3  -8   2   14.75    0.35
  -3  -8   2   14.00    0.33
  -3  -8   2   14.86    0.35
  -3  -8   2   14.62    0.39
  -3  -8   2   14.98    0.37
  -3  -8   2   15.03    0.34
   2   8  -2    3.32    0.14
   2   8  -2    3.36    0.12
   2   8  -2    3.44    0.15
   2   8  -2    3.30    0.14
   2   8  -2    3.40    0.16
   2   8  -2    3.58    0.15
  -2  -8   2    3.46    0.13
  -2  -8   2    3.66    0.15
  -2  -8   2    3.52    0.15
  -2  -8   2    3.52    0.15
  -2  -8   2    3.51    0.17
  -2  -8   2    3.29    0.11
   1   8  -2    6.01    0.17
   1   8  -2    5.85    0.19
   1   8  -2    6.02    0.18
   1   8  -2    5.74    0.18
   1   8  -2    5.77    0.20
   1   8  -2    6.06    0.19
   1   8  -2    5.45    0.14
  -1  -8   2    5.71    0.19
  -1  -8   2    5.93    0.19
  -1  -8   2    5.63    0.20
  -1  -8   2    5.62    0.19
  -1  -8   2    5.72    0.16
   0   8  -2    8.52    0.22
   0   8  -2    8.21    0.22
   0   8  -2    8.52    0.23
   0   8  -2    8.29    0.21
   0   8  -2    8.17    0.20
   0   8  -2    8.42    0.24
   0   8  -2    8.56    0.23
   0  -8   2    8.57    0.23
   0  -8   2    8.21    0.21
   0  -8   2    8.62    0.21
   0  -8   2    8.87    0.24
   0  -8   2    8.05    0.23
   0  -8   2    8.36    0.23
  -1   8  -2    5.83    0.18
  -1   8  -2    5.87    0.17
  -1   8  -2    6.01    0.19
  -1   8  -2    5.45    0.13
  -1   8  -2    5.78    0.17
  -1   8  -2    5.84    0.17
  -1   8  -2    5.90    0.20
   1  -8   2    5.81    0.18
   1  -8   2    5.78    0.19
   1  -8   2    5.78    0.17
   1  -8   2    5.91    0.20
   1  -8   2    5.67    0.15
   1  -8   2    5.62    0.16
  -2   8  -2    3.60    0.13
  -2   8  -2    3.55    0.17
  -2   8  -2    3.32    0.13
  -2   8  -2    3.38    0.15
  -2   8  -2    3.46    0.14
  -2   8  -2    3.08    0.13
  -2   8  -2    3.22    0.15
   2  -8   2    3.50    0.11
   2  -8   2    3.51    0.16
   2  -8   2    3.33    0.12
   2  -8   2    3.27    0.14
   2  -8   2    3.55    0.16
   2  -8   2    3.25    0.12
  -3   8  -2   15.07    0.37
  -3   8  -2   14.88    0.34
  -3   8  -2   14.99    0.34
  -3   8  -2   15.40    0.36
  -3   8  -2   14.69    0.37
  -3   8  -2   14.99    0.36
   3  -8   2   15.03    0.36
   3  -8   2   14.65    0.36
   3  -8   2   14.61    0.35
   3  -8   2   14.45    0.32
   3  -8   2   15.16    0.36
   3  -8   2   14.25    0.32
  -4   8  -2    1.07    0.12
  -4   8  -2    1.14    0.14
  -4   8  -2    1.40    0.11
  -4   8  -2    1.22    0.12
  -4   8  -2    1.19    0.10
   4  -8   2    1.06    0.11
   4  -8   2    1.03    0.08
   4  -8   2    1.08    0.12
   4  -8   2    1.11    0.08
   4  -8   2    1.22    0.15
   4  -8   2    0.94    0.12
  -5   8  -2    1.56    0.12
  -5   8  -2    1.66    0.15
  -5   8  -2    1.56    0.13
  -5   8  -2    1.61    0.15
  -5   8  -2    1.68    0.16
  -5   8  -2    1.48    0.14
   5  -8   2    1.53    0.14
   5  -8   2    1.63    0.16
   5  -8   2    1.55    0.15
   5  -8   2    1.46    0.11
   5  -8   2    1.38    0.09
  -6   8  -2    3.80    0.21
  -6   8  -2    3.75    0.16
  -6   8  -2    3.61    0.19
  -6   8  -2    3.90    0.23
  -6   8  -2    3.93    0.19
   6  -8   2    3.94    0.19
   6  -8   2    3.98    0.19
   6  -8   2    4.08    0.20
   6  -8   2    4.29    0.20
   6  -8   2    3.98    0.14
   6  -8   2    3.86    0.13
  -7   8  -2    1.28    0.18
  -7   8  -2    1.07    0.14
  -7   8  -2    1.12    0.12
  -7   8  -2    1.19    0.13
   7  -8   2    1.19    0.19
   7  -8   2    1.13    0.14
   7  -8   2    0.87    0.14
   7  -8   2    1.19    0.13
  -8   8  -2    0.62    0.13
  -8   8  -2    0.90    0.18
  -8   8  -2    0.65    0.14
  -8   8  -2    0.54    0.12
   8  -8   2    0.66    0.17
   8  -8   2    0.83    0.14
   8  -8   2    0.91    0.19
   8  -8   2    0.71    0.14
  -9   8  -2    0.06    0.11
  -9   8  -2    0.29    0.18
  -9   8  -2    0.05    0.14
  -9   8  -2    0.03    0.14
   9  -8   2   -0.01    0.17
   9  -8   2   -0.03    0.19
   9  -8   2    0.31    0.13
   9  -8   2    0.23    0.13
 -10   8  -2    2.66    0.19
 -10   8  -2    3.05    0.21
  10  -8   2    2.68    0.21
  10  -8   2    2.59    0.25
 -11   8  -2    0.94    0.16
 -11   8  -2    0.88    0.15
 -11   8  -2    1.08    0.22
  11  -8   2    1.10    0.21
  11  -8   2    0.86    0.23
 -12   8  -2    0.34    0.16
  12  -8   2    0.39    0.19
  12  -8   2    0.39    0.21
  13   7  -2    1.10    0.19
  13   7  -2    1.18    0.24
  13   7  -2    0.82    0.20
  13   7  -2    1.10    0.17
  13   7  -2    1.05    0.20
 -13  -7   2    1.05    0.17
  12   7  -2    1.16    0.19
  12   7  -2    1.38    0.21
  12   7  -2    1.21    0.19
  12   7  -2    0.85    0.19
  12   7  -2    1.03    0.16
 -12  -7   2    1.18    0.18
  11   7  -2    1.72    0.19
  11   7  -2    2.23    0.22
  11   7  -2    1.87    0.19
  11   7  -2    1.51    0.17
 -11  -7   2    1.79    0.19
 -11  -7   2    2.23    0.23
  10   7  -2    4.87    0.25
  10   7  -2    4.53    0.23
  10   7  -2    4.87    0.25
  10   7  -2    4.75    0.24
  10   7  -2    4.72    0.23
 -10  -7   2    5.39    0.30
 -10  -7   2    4.63    0.24
   9   7  -2    2.74    0.18
   9   7  -2    2.95    0.21
   9   7  -2    2.94    0.21
   9   7  -2    3.08    0.20
   9   7  -2    2.92    0.20
  -9  -7   2    3.02    0.20
  -9  -7   2    2.97    0.26
  -9  -7   2    3.22    0.26
   8   7  -2    0.24    0.13
   8   7  -2    0.42    0.13
   8   7  -2    0.23    0.10
   8   7  -2    0.29    0.13
   8   7  -2    0.12    0.13
   8   7  -2    0.15    0.14
  -8  -7   2    0.20    0.13
  -8  -7   2    0.36    0.14
  -8  -7   2    0.41    0.17
   7   7  -2    3.62    0.20
   7   7  -2    3.62    0.19
   7   7  -2    3.83    0.20
   7   7  -2    3.86    0.20
   7   7  -2    3.79    0.17
   7   7  -2    3.53    0.18
  -7  -7   2    4.12    0.19
  -7  -7   2    3.84    0.25
  -7  -7   2    3.89    0.23
  -7  -7   2    3.70    0.14
   6   7  -2   16.34    0.41
   6   7  -2   17.04    0.40
   6   7  -2   17.18    0.41
   6   7  -2   16.72    0.40
   6   7  -2   16.92    0.41
  -6  -7   2   16.33    0.37
  -6  -7   2   16.61    0.44
  -6  -7   2   16.45    0.42
  -6  -7   2   16.45    0.40
   5   7  -2    0.44    0.06
   5   7  -2    0.41    0.10
   5   7  -2    0.38    0.06
   5   7  -2    0.30    0.07
   5   7  -2    0.37    0.10
   5   7  -2    0.38    0.12
   5   7  -2    0.29    0.09
   5   7  -2    0.35    0.09
  -5  -7   2    0.26    0.11
  -5  -7   2    0.38    0.11
  -5  -7   2    0.32    0.06
  -5  -7   2    0.42    0.08
  -5  -7   2    0.35    0.10
  -5  -7   2    0.35    0.11
   4   7  -2    3.47    0.15
   4   7  -2    3.15    0.14
   4   7  -2    3.38    0.11
   4   7  -2    3.23    0.15
   4   7  -2    3.25    0.16
   4   7  -2    3.22    0.10
   4   7  -2    3.44    0.13
  -4  -7   2    3.17    0.16
  -4  -7   2    3.46    0.17
  -4  -7   2    3.25    0.14
  -4  -7   2    3.12    0.15
  -4  -7   2    3.05    0.09
  -4  -7   2    3.41    0.14
   3   7  -2    1.43    0.11
   3   7  -2    1.31    0.10
   3   7  -2    1.45    0.10
   3   7  -2    1.26    0.11
   3   7  -2    1.40    0.08
   3   7  -2    1.32    0.08
   3   7  -2    1.26    0.12
  -3  -7   2    1.27    0.10
  -3  -7   2    1.30    0.13
  -3  -7   2    1.35    0.10
  -3  -7   2    1.35    0.10
  -3  -7   2    1.25    0.07
  -3  -7   2    1.25    0.15
  -3  -7   2    1.19    0.10
   2   7  -2    4.45    0.18
   2   7  -2    4.59    0.15
   2   7  -2    4.55    0.15
   2   7  -2    4.31    0.13
   2   7  -2    4.60    0.16
   2   7  -2    4.47    0.15
  -2  -7   2    4.57    0.18
  -2  -7   2    4.35    0.13
  -2  -7   2    4.44    0.16
  -2  -7   2    4.42    0.14
  -2  -7   2    4.26    0.15
  -2  -7   2    4.51    0.16
   1   7  -2    2.55    0.13
   1   7  -2    2.62    0.13
   1   7  -2    2.54    0.08
   1   7  -2    2.88    0.14
   1   7  -2    2.60    0.11
   1   7  -2    2.59    0.10
   1   7  -2    2.43    0.12
  -1  -7   2    2.59    0.14
  -1  -7   2    2.75    0.11
  -1  -7   2    2.59    0.13
  -1  -7   2    2.68    0.08
  -1  -7   2    2.61    0.13
  -1  -7   2    2.53    0.12
   0   7  -2   16.34    0.36
   0   7  -2   16.08    0.36
   0   7  -2   16.93    0.37
   0   7  -2   16.00    0.34
   0   7  -2   16.55    0.38
   0   7  -2   16.70    0.37
   0  -7   2   16.71    0.37
   0  -7   2   16.32    0.35
   0  -7   2   16.33    0.37
   0  -7   2   15.93    0.37
   0  -7   2   16.06    0.35
   0  -7   2   16.05    0.37
  -1   7  -2    2.63    0.13
  -1   7  -2    2.64    0.12
  -1   7  -2    2.60    0.11
  -1   7  -2    2.70    0.12
  -1   7  -2    2.72    0.12
  -1   7  -2    2.75    0.12
  -1   7  -2    2.45    0.09
   1  -7   2    2.52    0.12
   1  -7   2    2.66    0.12
   1  -7   2    2.63    0.13
   1  -7   2    2.52    0.10
   1  -7   2    2.49    0.10
   1  -7   2    2.56    0.12
  -2   7  -2    4.50    0.14
  -2   7  -2    4.57    0.17
  -2   7  -2    4.36    0.16
  -2   7  -2    4.43    0.15
  -2   7  -2    4.36    0.17
  -2   7  -2    4.77    0.15
   2  -7   2    4.56    0.17
   2  -7   2    4.60    0.13
   2  -7   2    4.35    0.13
   2  -7   2    4.61    0.16
   2  -7   2    4.32    0.13
   2  -7   2    4.68    0.16
   2  -7   2    4.68    0.16
  -3   7  -2    1.54    0.12
  -3   7  -2    1.38    0.10
  -3   7  -2    1.38    0.11
  -3   7  -2    1.45    0.12
  -3   7  -2    1.41    0.09
  -3   7  -2    1.29    0.07
   3  -7   2    1.28    0.11
   3  -7   2    1.39    0.12
   3  -7   2    1.34    0.08
   3  -7   2    1.59    0.14
   3  -7   2    1.37    0.07
   3  -7   2    1.28    0.09
  -4   7  -2    3.07    0.12
  -4   7  -2    3.37    0.14
  -4   7  -2    3.31    0.13
  -4   7  -2    3.33    0.14
  -4   7  -2    3.38    0.18
  -4   7  -2    3.45    0.17
   4  -7   2    3.19    0.11
   4  -7   2    3.66    0.17
   4  -7   2    3.48    0.15
   4  -7   2    3.42    0.13
   4  -7   2    3.28    0.11
   4  -7   2    3.40    0.15
  -5   7  -2    0.37    0.12
  -5   7  -2    0.30    0.08
  -5   7  -2    0.54    0.08
  -5   7  -2    0.42    0.09
  -5   7  -2    0.50    0.10
   5  -7   2    0.52    0.11
   5  -7   2    0.38    0.12
   5  -7   2    0.43    0.06
   5  -7   2    0.39    0.10
   5  -7   2    0.30    0.07
   5  -7   2    0.43    0.12
  -6   7  -2   16.65    0.40
  -6   7  -2   16.28    0.39
  -6   7  -2   16.59    0.39
  -6   7  -2   16.85    0.42
  -6   7  -2   16.47    0.38
   6  -7   2   15.95    0.36
   6  -7   2   16.46    0.40
   6  -7   2   16.44    0.40
   6  -7   2   15.61    0.35
   6  -7   2   16.80    0.39
   6  -7   2   16.49    0.42
  -7   7  -2    4.24    0.23
  -7   7  -2    3.74    0.16
  -7   7  -2    3.87    0.21
  -7   7  -2    3.53    0.19
  -7   7  -2    3.99    0.19
   7  -7   2    3.69    0.13
   7  -7   2    3.86    0.22
   7  -7   2    4.03    0.19
   7  -7   2    3.86    0.18
   7  -7   2    3.70    0.19
  -8   7  -2    0.30    0.13
  -8   7  -2    0.18    0.13
  -8   7  -2    0.77    0.15
  -8   7  -2    0.00    0.10
   8  -7   2    0.09    0.12
   8  -7   2    0.36    0.12
   8  -7   2    0.59    0.16
   8  -7   2    0.17    0.18
  -9   7  -2    2.54    0.24
  -9   7  -2    2.79    0.19
  -9   7  -2    2.78    0.19
  -9   7  -2    3.04    0.17
   9  -7   2    2.75    0.22
   9  -7   2    2.94    0.17
   9  -7   2    2.93    0.24
   9  -7   2    2.79    0.17
 -10   7  -2    5.42    0.29
 -10   7  -2    4.97    0.23
 -10   7  -2    4.38    0.22
 -10   7  -2    4.60    0.21
  10  -7   2    4.87    0.23
  10  -7   2    4.49    0.27
  10  -7   2    4.36    0.23
 -11   7  -2    2.05    0.18
 -11   7  -2    1.68    0.22
 -11   7  -2    2.18    0.20
  11  -7   2    1.36    0.21
  11  -7   2    1.94    0.21
 -12   7  -2    1.23    0.17
 -12   7  -2    0.97    0.17
  12  -7   2    1.10    0.24
 -13   7  -2    1.08    0.15
 -13   7  -2    1.12    0.18
  13  -7   2    0.87    0.19
  13  -7   2    0.78    0.25
  13   6  -2    0.25    0.21
  13   6  -2    0.43    0.15
  13   6  -2    0.03    0.18
  13   6  -2    0.15    0.18
  13   6  -2    0.14    0.18
 -13  -6   2    0.44    0.15
  12   6  -2    1.15    0.21
  12   6  -2    0.79    0.17
  12   6  -2    0.67    0.18
  12   6  -2    1.18    0.18
  12   6  -2    1.01    0.18
 -12  -6   2    0.94    0.18
  11   6  -2    4.18    0.23
  11   6  -2    3.90    0.23
  11   6  -2    3.99    0.24
  11   6  -2    3.52    0.22
  11   6  -2    3.87    0.23
  11   6  -2    4.00    0.24
 -11  -6   2    4.33    0.24
 -11  -6   2    4.40    0.26
  10   6  -2    9.61    0.31
  10   6  -2    9.87    0.32
  10   6  -2    9.84    0.32
  10   6  -2    9.64    0.33
  10   6  -2    9.73    0.33
 -10  -6   2   10.18    0.32
 -10  -6   2   10.26    0.38
   9   6  -2    9.17    0.29
   9   6  -2    9.48    0.30
   9   6  -2    9.17    0.28
   9   6  -2    8.88    0.30
   9   6  -2    8.83    0.29
  -9  -6   2    8.98    0.33
  -9  -6   2    8.80    0.27
  -9  -6   2    8.78    0.34
   8   6  -2   11.55    0.33
   8   6  -2   11.06    0.33
   8   6  -2   10.88    0.29
   8   6  -2   11.12    0.30
   8   6  -2   11.16    0.31
   8   6  -2   11.45    0.32
  -8  -6   2   11.36    0.32
  -8  -6   2   10.94    0.36
  -8  -6   2   11.35    0.35
   7   6  -2    2.37    0.15
   7   6  -2    2.19    0.16
   7   6  -2    2.09    0.14
   7   6  -2    2.12    0.17
   7   6  -2    2.03    0.13
   7   6  -2    2.25    0.16
  -7  -6   2    2.07    0.10
  -7  -6   2    2.04    0.16
  -7  -6   2    1.91    0.12
  -7  -6   2    2.39    0.21
  -7  -6   2    1.97    0.19
   6   6  -2   21.96    0.48
   6   6  -2   21.76    0.48
   6   6  -2   21.77    0.48
   6   6  -2   21.20    0.49
   6   6  -2   20.91    0.46
   6   6  -2   20.16    0.43
   6   6  -2   21.28    0.48
  -6  -6   2   21.27    0.52
  -6  -6   2   21.51    0.50
  -6  -6   2   21.66    0.48
  -6  -6   2   20.13    0.44
  -6  -6   2   21.16    0.45
   5   6  -2    1.62    0.14
   5   6  -2    1.87    0.13
   5   6  -2    1.93    0.13
   5   6  -2    1.69    0.13
   5   6  -2    1.74    0.13
   5   6  -2    1.52    0.07
  -5  -6   2    1.65    0.15
  -5  -6   2    1.64    0.15
  -5  -6   2    1.49    0.08
  -5  -6   2    1.71    0.10
  -5  -6   2    1.72    0.13
   4   6  -2    6.15    0.17
   4   6  -2    6.04    0.19
   4   6  -2    5.90    0.19
   4   6  -2    6.13    0.18
   4   6  -2    5.83    0.14
   4   6  -2    6.11    0.18
   4   6  -2    5.95    0.15
  -4  -6   2    5.88    0.17
  -4  -6   2    5.60    0.14
  -4  -6   2    5.89    0.17
  -4  -6   2    6.19    0.18
  -4  -6   2    6.20    0.23
  -4  -6   2    6.18    0.18
  -4  -6   2    6.12    0.19
   3   6  -2    5.17    0.17
   3   6  -2    5.27    0.16
   3   6  -2    5.32    0.17
   3   6  -2    5.45    0.15
   3   6  -2    5.33    0.13
   3   6  -2    5.02    0.13
   3   6  -2    5.36    0.18
  -3  -6   2    5.39    0.16
  -3  -6   2    5.19    0.16
  -3  -6   2    5.40    0.20
  -3  -6   2    5.11    0.15
  -3  -6   2    5.28    0.16
  -3  -6   2    5.29    0.17
  -3  -6   2    5.32    0.17
   2   6  -2    9.32    0.23
   2   6  -2    9.21    0.22
   2   6  -2    9.60    0.24
   2   6  -2    9.06    0.23
   2   6  -2    9.07    0.23
   2   6  -2    8.82    0.20
  -2  -6   2    9.29    0.25
  -2  -6   2    9.07    0.22
  -2  -6   2    8.97    0.22
  -2  -6   2    9.45    0.24
  -2  -6   2    8.92    0.23
  -2  -6   2    9.02    0.22
  -2  -6   2    9.11    0.23
   1   6  -2   19.49    0.40
   1   6  -2   19.04    0.40
   1   6  -2   19.25    0.42
   1   6  -2   19.48    0.41
   1   6  -2   18.27    0.38
   1   6  -2   19.33    0.41
   1   6  -2   19.56    0.41
  -1  -6   2   19.11    0.40
  -1  -6   2   19.02    0.42
  -1  -6   2   18.92    0.41
  -1  -6   2   18.08    0.38
  -1  -6   2   18.66    0.43
  -1  -6   2   19.41    0.42
  -1  -6   2   19.14    0.42
   0   6  -2   14.06    0.32
   0   6  -2   14.83    0.33
   0   6  -2   14.74    0.34
   0   6  -2   14.54    0.31
   0   6  -2   14.60    0.33
   0   6  -2   14.25    0.30
   0  -6   2   13.89    0.33
   0  -6   2   14.42    0.33
   0  -6   2   14.17    0.32
   0  -6   2   14.20    0.33
   0  -6   2   14.37    0.31
   0  -6   2   14.39    0.33
  -1   6  -2   18.86    0.40
  -1   6  -2   19.57    0.41
  -1   6  -2   19.43    0.41
  -1   6  -2   18.97    0.40
  -1   6  -2   19.37    0.42
  -1   6  -2   19.07    0.42
   1  -6   2   18.97    0.40
   1  -6   2   19.47    0.42
   1  -6   2   18.48    0.41
   1  -6   2   18.84    0.39
   1  -6   2   19.52    0.42
   1  -6   2   19.19    0.41
  -2   6  -2    9.08    0.22
  -2   6  -2    9.24    0.23
  -2   6  -2    9.16    0.23
  -2   6  -2    9.77    0.25
  -2   6  -2    9.65    0.24
  -2   6  -2    8.81    0.19
   2  -6   2    9.32    0.25
   2  -6   2    9.11    0.23
   2  -6   2    9.54    0.25
   2  -6   2    9.04    0.21
   2  -6   2    9.20    0.21
   2  -6   2    9.26    0.24
  -3   6  -2    5.09    0.14
  -3   6  -2    5.18    0.16
  -3   6  -2    5.46    0.17
  -3   6  -2    5.44    0.17
  -3   6  -2    5.31    0.15
  -3   6  -2    5.35    0.18
   3  -6   2    5.08    0.14
   3  -6   2    5.56    0.17
   3  -6   2    5.09    0.15
   3  -6   2    5.38    0.14
   3  -6   2    5.23    0.17
   3  -6   2    5.47    0.17
  -4   6  -2    6.17    0.21
  -4   6  -2    6.14    0.18
  -4   6  -2    6.12    0.17
  -4   6  -2    6.43    0.20
  -4   6  -2    5.89    0.17
   4  -6   2    6.03    0.15
   4  -6   2    6.12    0.18
   4  -6   2    5.94    0.19
   4  -6   2    5.99    0.16
   4  -6   2    6.50    0.20
   4  -6   2    6.36    0.19
   4  -6   2    6.10    0.16
  -5   6  -2    1.54    0.13
  -5   6  -2    1.83    0.15
  -5   6  -2    1.54    0.11
  -5   6  -2    1.59    0.11
  -5   6  -2    1.84    0.12
   5  -6   2    1.70    0.09
   5  -6   2    1.73    0.13
   5  -6   2    1.54    0.08
   5  -6   2    1.66    0.12
   5  -6   2    1.57    0.13
   5  -6   2    1.50    0.12
  -6   6  -2   20.93    0.48
  -6   6  -2   21.60    0.48
  -6   6  -2   21.64    0.49
  -6   6  -2   21.09    0.46
  -6   6  -2   21.68    0.50
   6  -6   2   21.45    0.49
   6  -6   2   21.08    0.47
   6  -6   2   21.05    0.48
   6  -6   2   21.02    0.44
   6  -6   2   21.68    0.49
  -7   6  -2    2.49    0.16
  -7   6  -2    2.34    0.19
  -7   6  -2    2.09    0.17
  -7   6  -2    2.13    0.13
  -7   6  -2    1.95    0.17
   7  -6   2    2.15    0.11
   7  -6   2    2.40    0.17
   7  -6   2    2.09    0.18
   7  -6   2    2.02    0.14
   7  -6   2    2.10    0.14
  -8   6  -2   11.57    0.33
  -8   6  -2   11.18    0.31
  -8   6  -2   11.65    0.36
  -8   6  -2   11.45    0.30
  -8   6  -2   10.97    0.32
   8  -6   2   11.36    0.35
   8  -6   2   11.32    0.29
   8  -6   2   11.33    0.31
   8  -6   2   11.58    0.34
   8  -6   2   10.93    0.27
  -9   6  -2    8.99    0.32
  -9   6  -2    8.99    0.33
  -9   6  -2    8.98    0.28
  -9   6  -2    8.94    0.30
  -9   6  -2    8.80    0.26
   9  -6   2    8.80    0.26
   9  -6   2    9.15    0.31
   9  -6   2    8.47    0.25
   9  -6   2    8.90    0.32
   9  -6   2    8.81    0.26
 -10   6  -2    9.84    0.30
 -10   6  -2    9.40    0.35
 -10   6  -2    9.36    0.32
 -10   6  -2    9.35    0.29
  10  -6   2    9.27    0.34
  10  -6   2    9.56    0.31
  10  -6   2    9.57    0.31
 -11   6  -2    4.08    0.28
 -11   6  -2    4.01    0.21
 -11   6  -2    3.71    0.19
  11  -6   2    4.06    0.22
  11  -6   2    3.45    0.27
 -12   6  -2    1.13    0.16
 -12   6  -2    1.15    0.16
 -12   6  -2    0.81    0.21
  12  -6   2    0.94    0.17
  12  -6   2    0.63    0.19
 -13   6  -2    0.25    0.22
 -13   6  -2    0.43    0.16
 -13   6  -2    0.39    0.16
  13  -6   2    0.33    0.23
  13  -6   2    0.46    0.21
  14   5  -2    2.56    0.24
  14   5  -2    2.24    0.24
  14   5  -2    2.07    0.25
  14   5  -2    2.21    0.23
  14   5  -2    2.87    0.26
 -14  -5   2    3.28    0.25
 -14  -5   2    2.66    0.25
  13   5  -2    1.66    0.20
  13   5  -2    1.84    0.21
  13   5  -2    1.82    0.21
  13   5  -2    1.56    0.20
  13   5  -2    1.55    0.19
 -13  -5   2    1.86    0.20
  12   5  -2    0.63    0.14
  12   5  -2    0.72    0.18
  12   5  -2    1.02    0.18
  12   5  -2    0.95    0.16
  12   5  -2    0.84    0.17
 -12  -5   2    1.02    0.15
  11   5  -2    0.12    0.15
  11   5  -2    0.14    0.14
  11   5  -2    0.08    0.16
  11   5  -2    0.33    0.15
  11   5  -2    0.36    0.16
  11   5  -2    0.27    0.16
 -11  -5   2    0.15    0.15
 -11  -5   2    0.52    0.18
  10   5  -2    7.22    0.27
  10   5  -2    7.11    0.28
  10   5  -2    7.16    0.28
  10   5  -2    7.25    0.26
  10   5  -2    6.90    0.26
  10   5  -2    6.96    0.26
 -10  -5   2    7.38    0.32
 -10  -5   2    7.20    0.27
 -10  -5   2    6.53    0.24
   9   5  -2    3.61    0.19
   9   5  -2    3.31    0.20
   9   5  -2    3.77    0.20
   9   5  -2    3.65    0.21
   9   5  -2    3.58    0.18
  -9  -5   2    3.44    0.25
  -9  -5   2    3.63    0.20
  -9  -5   2    3.36    0.17
  -9  -5   2    3.70    0.22
   8   5  -2    0.39    0.13
   8   5  -2    0.24    0.12
   8   5  -2    0.36    0.11
   8   5  -2    0.41    0.13
   8   5  -2    0.13    0.08
   8   5  -2    0.23    0.12
  -8  -5   2    0.20    0.11
  -8  -5   2    0.36    0.12
  -8  -5   2    0.25    0.16
  -8  -5   2    0.25    0.13
   7   5  -2    1.50    0.14
   7   5  -2    1.64    0.12
   7   5  -2    1.52    0.15
   7   5  -2    1.67    0.15
   7   5  -2    1.48    0.11
   7   5  -2    1.37    0.08
   7   5  -2    1.74    0.15
  -7  -5   2    1.28    0.12
  -7  -5   2    1.46    0.08
  -7  -5   2    1.45    0.16
  -7  -5   2    1.80    0.14
[truncated: 3,268,085 more chars]
