# Supplementary material for: Crystal structure of 5-tert-but­yl-10,15,20-tri­phenyl­porphyrin
Source: Acta Crystallogr E Crystallogr Commun. 2016 Jan 9;72(Pt 2):128–32. doi: 10.1107/S2056989016000025 (PMC4770982; doi:10.1107/S2056989016000025)
Supplement: Supplementary file 2 [file e-72-00128-Isup2.hkl]

data_I                                                                          
_shelx_title ' kjf067a in P2(1)2(1)2(1)'                                        
_shelx_refln_list_code          4                                               
_shelx_F_calc_maximum      268.83                                               
_exptl_crystal_F_000      1256.00                                               
_reflns_d_resolution_high  0.7656                                               
                                                                                
loop_                                                                           
 _space_group_symop_operation_xyz                                               
 'x, y, z'                                                                      
 'x+1/2, -y+1/2, -z'                                                            
 '-x, y+1/2, -z+1/2'                                                            
 '-x+1/2, -y, z+1/2'                                                            
                                                                                
_cell_length_a    11.3373                                                       
_cell_length_b    12.6936                                                       
_cell_length_c    21.9616                                                       
_cell_angle_alpha  90.000                                                       
_cell_angle_beta   90.000                                                       
_cell_angle_gamma  90.000                                                       
                                                                                
_shelx_F_squared_multiplier     1.000                                           
                                                                                
loop_                                                                           
 _refln_index_h                                                                 
 _refln_index_k                                                                 
 _refln_index_l                                                                 
 _refln_F_squared_calc                                                          
 _refln_F_squared_meas                                                          
 _refln_F_squared_sigma                                                         
 _refln_observed_status                                                         
   2   0   0       4818.23       4391.02        23.69 o                         
   4   0   0         61.25         96.54         1.74 o                         
   6   0   0          0.23          2.21         1.45 o                         
   8   0   0        560.78        578.18         4.52 o                         
  10   0   0          8.59          0.28         3.53 o                         
  12   0   0        347.73        320.81         5.60 o                         
  14   0   0          9.14         10.54         4.90 o                         
   1   1   0       1276.78       1063.03         4.20 o                         
   2   1   0       1845.43       1920.83         7.08 o                         
   3   1   0       1091.68       1057.35         4.15 o                         
   4   1   0       2031.11       2028.19         7.79 o                         
   5   1   0         15.23         22.41         1.11 o                         
   6   1   0        291.42        293.71         2.14 o                         
   7   1   0        773.85        842.89         4.21 o                         
   8   1   0       1720.89       1780.62         7.70 o                         
   9   1   0       1408.73       1396.04         6.74 o                         
  10   1   0        175.66        176.65         2.65 o                         
  11   1   0          3.55          1.16         2.04 o                         
  12   1   0          2.58         -0.29         2.35 o                         
  13   1   0          3.62          1.94         2.84 o                         
  14   1   0         47.93         42.35         3.82 o                         
   0   2   0      19646.44      19444.78       107.81 o                         
   1   2   0       7672.35       7149.00        28.14 o                         
   2   2   0       9547.53       8961.19        34.18 o                         
   3   2   0        926.75       1075.59         4.37 o                         
   4   2   0       4365.08       4203.81        17.11 o                         
   5   2   0         13.36         24.17         0.97 o                         
   6   2   0       1691.69       1698.95         7.27 o                         
   7   2   0          3.12          7.06         1.17 o                         
   8   2   0         10.01          4.69         1.32 o                         
   9   2   0          0.59          2.64         1.63 o                         
  10   2   0        104.03        104.44         2.31 o                         
  11   2   0         52.20         52.96         2.39 o                         
  12   2   0        148.87        139.52         3.18 o                         
  13   2   0        597.94        598.59         7.52 o                         
  14   2   0         42.36         26.15         3.75 o                         
   1   3   0      20185.82      20027.08        75.71 o                         
   2   3   0          5.22         24.38         0.76 o                         
   3   3   0        329.90        290.71         1.71 o                         
   4   3   0       1356.54       1211.90         5.02 o                         
   5   3   0       3286.04       3231.47        13.26 o                         
   6   3   0        146.80        167.74         1.75 o                         
   7   3   0         85.48        115.21         1.88 o                         
   8   3   0        505.52        473.13         3.31 o                         
   9   3   0        294.42        307.87         3.17 o                         
  10   3   0        120.00        131.63         3.93 o                         
  11   3   0          1.73          1.27         2.18 o                         
  12   3   0         98.45        109.38         2.97 o                         
  13   3   0         10.94          5.80         3.21 o                         
  14   3   0        199.71        200.35         5.23 o                         
   0   4   0       3531.72       3447.72        18.82 o                         
   1   4   0       1067.77        857.79         3.59 o                         
   2   4   0       2617.78       2705.46        10.38 o                         
   3   4   0        212.37        271.54         1.79 o                         
   4   4   0          0.54          9.05         0.97 o                         
   5   4   0        902.18        900.92         4.86 o                         
   6   4   0          0.61          8.72         0.96 o                         
   7   4   0        383.52        415.13         2.93 o                         
   8   4   0         66.91         67.21         2.06 o                         
   9   4   0        362.94        370.04         3.38 o                         
  10   4   0        764.75        738.81         5.45 o                         
  11   4   0         19.06         22.00         2.54 o                         
  12   4   0         69.75         68.75         2.99 o                         
  13   4   0        242.86        213.70         4.97 o                         
  14   4   0         78.53         74.57         4.24 o                         
   1   5   0        946.21       1063.24         4.42 o                         
   2   5   0        187.99        236.13         1.62 o                         
   3   5   0         35.41         62.84         1.17 o                         
   4   5   0        121.80        154.16         1.62 o                         
   5   5   0         16.80         24.08         1.22 o                         
   6   5   0        148.60        168.16         1.88 o                         
   7   5   0         67.27         85.50         1.93 o                         
   8   5   0        260.02        301.47         3.07 o                         
   9   5   0        127.19        125.18         2.68 o                         
  10   5   0          1.87         -2.23         2.23 o                         
  11   5   0          0.70          1.97         2.43 o                         
  12   5   0         16.84         17.42         3.52 o                         
  13   5   0        154.48        160.07         5.59 o                         
  14   5   0         80.48         77.16         4.67 o                         
   0   6   0       1528.82       1835.23        11.59 o                         
   1   6   0       3769.88       4144.62        15.79 o                         
   2   6   0        671.50        574.01         2.79 o                         
   3   6   0        977.48        894.20         4.15 o                         
   4   6   0       1004.94       1016.77         4.89 o                         
   5   6   0        150.41        177.15         1.94 o                         
   6   6   0         73.40         95.07         1.80 o                         
   7   6   0        929.31        931.69         5.39 o                         
   8   6   0        347.97        371.57         3.40 o                         
   9   6   0        268.82        259.12         3.27 o                         
  10   6   0         76.36         77.46         2.89 o                         
  11   6   0         31.82         32.06         2.91 o                         
  12   6   0          0.23          7.73         3.44 o                         
  13   6   0        173.34        148.32         5.47 o                         
   1   7   0          0.55          2.99         0.93 o                         
   2   7   0         73.55         69.98         1.28 o                         
   3   7   0        238.49        193.82         1.69 o                         
   4   7   0        496.07        523.31         3.13 o                         
   5   7   0       1645.51       1587.62         7.16 o                         
   6   7   0        159.37        168.91         2.15 o                         
   7   7   0        138.15        144.57         2.57 o                         
   8   7   0        114.90        132.36         3.07 o                         
   9   7   0        985.35       1007.16         6.93 o                         
  10   7   0         74.93         68.54         3.09 o                         
  11   7   0          3.56          8.40         3.15 o                         
  12   7   0        345.55        320.45         5.94 o                         
  13   7   0         63.62         69.17         4.78 o                         
   0   8   0        318.31        315.98         3.53 o                         
   1   8   0         55.59         78.48         1.42 o                         
   2   8   0         62.99         79.79         1.44 o                         
   3   8   0         10.49         22.17         1.17 o                         
   4   8   0          1.03          2.63         1.26 o                         
   5   8   0         44.57         67.67         1.61 o                         
   6   8   0         50.15         53.39         1.73 o                         
   7   8   0        116.19        135.70         2.78 o                         
   8   8   0        374.24        383.41         4.11 o                         
   9   8   0          2.93          7.54         2.70 o                         
  10   8   0          0.86          4.08         2.88 o                         
  11   8   0          2.94          8.69         3.92 o                         
  12   8   0         74.74         69.12         4.46 o                         
   1   9   0        137.32        116.32         1.84 o                         
   2   9   0        142.57        147.01         1.96 o                         
   3   9   0        528.74        569.08         3.42 o                         
   4   9   0         40.49         43.13         1.59 o                         
   5   9   0        133.47        139.90         2.26 o                         
   6   9   0        643.03        658.64         4.13 o                         
   7   9   0          0.00          7.41         2.08 o                         
   8   9   0          2.26         11.10         2.54 o                         
   9   9   0          3.32          8.09         2.82 o                         
  10   9   0        369.85        372.81         5.09 o                         
  11   9   0        466.88        464.72         6.89 o                         
  12   9   0         10.36          6.50         3.99 o                         
   0  10   0        169.04        179.77         3.42 o                         
   1  10   0       1279.35       1180.29         5.91 o                         
   2  10   0       1027.78       1001.80         5.54 o                         
   3  10   0        527.67        471.37         3.51 o                         
   4  10   0        324.74        299.41         2.91 o                         
   5  10   0         74.70         95.51         2.22 o                         
   6  10   0        111.63        120.99         2.37 o                         
   7  10   0         99.14         89.49         2.66 o                         
   8  10   0        510.28        480.26         5.05 o                         
   9  10   0        104.27         98.02         3.45 o                         
  10  10   0        587.95        559.93         7.26 o                         
  11  10   0        145.01        162.05         5.44 o                         
   1  11   0       1168.23       1018.61         5.61 o                         
   2  11   0         23.03         23.79         1.79 o                         
   3  11   0        116.87        114.27         2.25 o                         
   4  11   0          2.81         12.13         1.84 o                         
   5  11   0         32.91         22.78         1.98 o                         
   6  11   0         14.97          9.48         2.12 o                         
   7  11   0        380.90        377.92         6.14 o                         
   8  11   0         58.12         83.04         3.67 o                         
   9  11   0          3.76         12.61         3.79 o                         
  10  11   0         20.40         28.99         3.97 o                         
  11  11   0        311.52        322.01         7.53 o                         
   0  12   0        523.29        393.30         4.81 o                         
   1  12   0         40.48         53.34         2.03 o                         
   2  12   0          0.21          7.76         1.90 o                         
   3  12   0          1.87         19.19         1.89 o                         
   4  12   0        388.00        396.96         4.05 o                         
   5  12   0        192.60        190.22         3.56 o                         
   6  12   0        123.56        112.77         3.62 o                         
   7  12   0        219.39        209.85         4.39 o                         
   8  12   0         39.53         33.64         4.35 o                         
   9  12   0          2.12          0.29         4.20 o                         
  10  12   0          5.82         14.12         4.29 o                         
   1  13   0         21.54         13.75         2.00 o                         
   2  13   0        542.59        502.06         4.39 o                         
   3  13   0        115.97        111.98         2.88 o                         
   4  13   0        163.75        150.24         3.51 o                         
   5  13   0        269.35        240.45         4.08 o                         
   6  13   0        361.71        342.41         5.10 o                         
   7  13   0        258.58        250.77         5.66 o                         
   8  13   0          0.96          0.20         3.68 o                         
   9  13   0         32.83         23.41         4.19 o                         
   0  14   0         37.29         52.29         3.81 o                         
   1  14   0        288.55        291.07         4.10 o                         
   2  14   0         47.81         60.14         2.72 o                         
   3  14   0         97.44        102.46         3.21 o                         
   4  14   0          1.65          0.36         2.98 o                         
   5  14   0          1.86          8.05         3.28 o                         
   6  14   0          3.69          0.64         3.52 o                         
   7  14   0          0.08          5.68         3.82 o                         
   1  15   0         46.50         42.10         2.97 o                         
   2  15   0          9.36          7.73         2.72 o                         
   3  15   0         38.31         56.30         3.53 o                         
   4  15   0          5.60         11.36         3.18 o                         
   5  15   0          3.10         11.03         3.62 o                         
   6  15   0          3.17         15.77         3.96 o                         
   0  16   0          9.25         25.13         5.36 o                         
   1  16   0         43.70         41.92         3.43 o                         
   2  16   0         57.23         61.65         3.74 o                         
   3  16   0        259.84        272.60         5.50 o                         
   1   0   1       3157.10       3147.83        12.27 o                         
   2   0   1        978.20       1037.81         3.94 o                         
   3   0   1       1521.65       1519.41         5.64 o                         
   4   0   1       3934.47       3525.68        13.20 o                         
   5   0   1        253.48        300.85         1.89 o                         
   6   0   1        182.69        213.31         1.70 o                         
   7   0   1        874.10        974.74         4.40 o                         
   8   0   1       1179.57       1131.32         5.22 o                         
   9   0   1        246.48        266.31         2.52 o                         
  10   0   1         43.52         44.03         2.02 o                         
  11   0   1          3.65         -1.95         1.95 o                         
  12   0   1         25.91         31.59         2.46 o                         
  13   0   1          2.63          0.86         2.78 o                         
  14   0   1         11.14         10.14         3.57 o                         
 -14   1   1         73.94         62.89         4.00 o                         
 -13   1   1         46.00         41.96         3.06 o                         
 -12   1   1          1.13         -1.96         2.45 o                         
 -11   1   1         94.82         88.49         2.51 o                         
 -10   1   1         51.64         42.14         1.88 o                         
  -9   1   1        169.51        178.54         2.22 o                         
  -8   1   1         20.42         28.36         1.44 o                         
  -7   1   1         32.47         31.97         1.21 o                         
  -6   1   1       1145.60       1173.05         5.16 o                         
  -5   1   1        879.60        933.89         4.08 o                         
  -4   1   1        327.39        340.78         1.89 o                         
  -3   1   1       1984.96       2149.52         8.43 o                         
  -2   1   1      11788.28      11349.23        44.69 o                         
  -1   1   1       1671.43       1668.20         6.42 o                         
   0   1   1       5837.44       5273.49        41.35 o                         
   1   1   1       1671.50       1660.34         5.97 o                         
   2   1   1      11788.58      11423.86        43.36 o                         
   3   1   1       1984.98       2144.03         8.12 o                         
   4   1   1        327.44        340.62         1.86 o                         
   5   1   1        879.58        933.27         4.03 o                         
   6   1   1       1145.58       1172.01         5.29 o                         
   7   1   1         32.46         31.24         1.06 o                         
   8   1   1         20.42         29.66         1.39 o                         
   9   1   1        169.48        174.35         2.34 o                         
  10   1   1         51.68         43.83         2.01 o                         
  11   1   1         94.83         94.59         2.43 o                         
  12   1   1          1.13          1.07         2.30 o                         
  13   1   1         45.99         36.78         3.23 o                         
  14   1   1         73.94         60.97         4.00 o                         
 -14   2   1          4.33          3.74         3.72 o                         
 -13   2   1        226.97        223.22         4.01 o                         
 -12   2   1        115.44        112.28         3.26 o                         
 -11   2   1        157.48        163.32         3.15 o                         
 -10   2   1        162.96        166.84         3.02 o                         
  -9   2   1         15.59         21.27         1.68 o                         
  -8   2   1         33.33         51.45         1.50 o                         
  -7   2   1         39.95         58.65         1.38 o                         
  -6   2   1        116.55        122.20         1.62 o                         
  -5   2   1        623.85        674.46         3.41 o                         
  -4   2   1       3507.16       3462.89        13.48 o                         
  -3   2   1       2983.20       2838.31        10.85 o                         
  -2   2   1       8956.11       8397.68        31.70 o                         
  -1   2   1       4978.93       4336.24        15.99 o                         
   0   2   1        676.78        617.06         3.09 o                         
   1   2   1       4978.77       4312.43        16.04 o                         
   2   2   1       8956.09       8407.53        32.13 o                         
   3   2   1       2983.41       2850.62        10.85 o                         
   4   2   1       3507.24       3473.86        13.00 o                         
   5   2   1        623.84        675.26         3.33 o                         
   6   2   1        116.54        120.73         1.49 o                         
   7   2   1         39.93         58.23         1.43 o                         
   8   2   1         33.33         51.09         1.58 o                         
   9   2   1         15.59         22.21         1.61 o                         
  10   2   1        162.97        167.80         2.71 o                         
  11   2   1        157.51        163.63         3.01 o                         
  12   2   1        115.44        115.96         2.92 o                         
  13   2   1        226.94        211.21         5.25 o                         
  14   2   1          4.33          2.23         3.88 o                         
 -14   3   1         73.37         73.72         4.03 o                         
 -13   3   1         16.93         22.27         3.59 o                         
 -12   3   1        183.90        184.75         3.69 o                         
 -11   3   1         68.86         64.35         2.60 o                         
 -10   3   1        464.02        439.78         4.12 o                         
  -9   3   1         45.33         44.71         1.98 o                         
  -8   3   1        120.47        115.40         1.92 o                         
  -7   3   1        176.09        173.80         1.98 o                         
  -6   3   1        129.52        107.68         1.54 o                         
  -5   3   1         12.75         25.14         1.01 o                         
  -4   3   1        263.55        271.49         1.74 o                         
  -3   3   1       5333.36       5271.15        21.46 o                         
  -2   3   1       2647.49       2594.79        10.28 o                         
  -1   3   1       3202.67       3374.76        12.10 o                         
   0   3   1      10208.03       9656.71        37.30 o                         
   1   3   1       3202.56       3397.17        12.30 o                         
   2   3   1       2647.56       2587.89         9.72 o                         
   3   3   1       5332.88       5258.20        19.10 o                         
   4   3   1        263.61        272.35         1.72 o                         
   5   3   1         12.73         24.60         1.14 o                         
   6   3   1        129.58        105.85         1.43 o                         
   7   3   1        176.10        168.97         1.81 o                         
   8   3   1        120.47        112.49         1.95 o                         
   9   3   1         45.33         37.66         2.05 o                         
  10   3   1        464.06        437.06         3.69 o                         
  11   3   1         68.85         63.24         2.50 o                         
  12   3   1        183.87        178.83         3.89 o                         
  13   3   1         16.94         17.25         3.21 o                         
  14   3   1         73.38         71.81         4.14 o                         
 -14   4   1         70.20         70.93         4.20 o                         
 -13   4   1         82.67         83.47         3.85 o                         
 -12   4   1        186.72        200.34         4.46 o                         
 -11   4   1         48.45         39.43         2.63 o                         
 -10   4   1        116.78        120.95         2.81 o                         
  -9   4   1        241.44        236.15         3.06 o                         
  -8   4   1        136.75        129.78         2.14 o                         
  -7   4   1        926.05        962.89         4.92 o                         
  -6   4   1        391.40        323.27         2.24 o                         
  -5   4   1        580.37        578.01         3.12 o                         
  -4   4   1         11.84         25.60         1.05 o                         
  -3   4   1        354.44        348.62         2.13 o                         
  -2   4   1        640.82        625.69         2.89 o                         
  -1   4   1       1848.17       1658.58         6.52 o                         
   0   4   1        516.48        510.70         2.41 o                         
   1   4   1       1848.09       1657.70         6.37 o                         
   2   4   1        640.84        623.65         2.71 o                         
   3   4   1        354.47        346.55         1.99 o                         
   4   4   1         11.83         25.56         1.07 o                         
   5   4   1        580.35        579.18         3.03 o                         
   6   4   1        391.33        320.89         2.20 o                         
   7   4   1        926.00        950.79         4.78 o                         
   8   4   1        136.78        131.42         2.47 o                         
   9   4   1        241.46        235.21         2.94 o                         
  10   4   1        116.76        117.95         2.74 o                         
  11   4   1         48.45         40.08         2.49 o                         
  12   4   1        186.75        205.77         4.14 o                         
  13   4   1         82.65         78.06         3.82 o                         
  14   4   1         70.22         67.28         4.44 o                         
 -14   5   1         75.96         65.40         4.57 o                         
 -13   5   1          9.07          8.14         3.73 o                         
 -12   5   1         81.02         83.48         3.74 o                         
 -11   5   1          1.97         -1.44         2.54 o                         
 -10   5   1        101.51         97.26         2.64 o                         
  -9   5   1         60.19         61.39         2.28 o                         
  -8   5   1       1139.81       1125.77         6.45 o                         
  -7   5   1        629.63        613.34         3.85 o                         
  -6   5   1         10.81         12.20         1.15 o                         
  -5   5   1       1593.04       1676.18         7.69 o                         
  -4   5   1       1395.44       1403.45         6.29 o                         
  -3   5   1       1557.17       1798.69         7.49 o                         
  -2   5   1        120.00        128.75         1.29 o                         
  -1   5   1         35.32         65.59         1.09 o                         
   0   5   1        484.37        421.29         2.22 o                         
   1   5   1         35.27         63.59         1.04 o                         
   2   5   1        119.96        130.80         1.24 o                         
   3   5   1       1557.11       1804.69         7.84 o                         
   4   5   1       1395.49       1393.20         6.06 o                         
   5   5   1       1593.11       1677.98         7.52 o                         
   6   5   1         10.81         13.42         1.24 o                         
   7   5   1        629.61        607.03         3.61 o                         
   8   5   1       1139.84       1120.82         6.48 o                         
   9   5   1         60.20         61.45         2.20 o                         
  10   5   1        101.51         90.08         2.63 o                         
  11   5   1          1.97          1.57         2.55 o                         
  12   5   1         81.02         75.71         3.55 o                         
  13   5   1          9.08         12.57         3.77 o                         
  14   5   1         75.97         66.56         4.66 o                         
 -13   6   1         13.84         19.83         3.84 o                         
 -12   6   1        182.41        180.76         4.86 o                         
 -11   6   1        373.14        369.71         4.97 o                         
 -10   6   1          7.30         16.76         2.74 o                         
  -9   6   1          3.51         11.43         2.11 o                         
  -8   6   1         58.16         78.12         2.21 o                         
  -7   6   1         25.55         37.83         1.70 o                         
  -6   6   1        308.76        361.24         2.59 o                         
  -5   6   1        837.75        839.27         4.55 o                         
  -4   6   1        158.12        164.18         1.75 o                         
  -3   6   1        532.90        573.60         3.00 o                         
  -2   6   1        629.99        667.99         3.57 o                         
  -1   6   1        257.03        242.77         1.77 o                         
   0   6   1       4917.02       5056.62        20.32 o                         
   1   6   1        256.95        240.22         1.64 o                         
   2   6   1        629.89        668.69         3.29 o                         
   3   6   1        532.78        574.52         2.94 o                         
   4   6   1        158.12        161.12         1.70 o                         
   5   6   1        837.80        829.92         4.41 o                         
   6   6   1        308.71        361.38         2.88 o                         
   7   6   1         25.55         34.45         1.60 o                         
   8   6   1         58.16         81.71         2.27 o                         
   9   6   1          3.51          8.48         2.39 o                         
  10   6   1          7.31         11.38         2.45 o                         
  11   6   1        373.07        374.71         5.01 o                         
  12   6   1        182.36        176.82         5.35 o                         
  13   6   1         13.85         21.71         4.38 o                         
 -13   7   1        328.89        340.62         6.96 o                         
 -12   7   1         89.14        100.76         4.29 o                         
 -11   7   1         48.88         51.31         4.59 o                         
 -10   7   1        272.44        273.10         5.52 o                         
  -9   7   1        216.85        234.82         3.89 o                         
  -8   7   1       1105.95       1081.57         6.52 o                         
  -7   7   1        538.08        497.64         3.63 o                         
  -6   7   1         16.96         26.41         1.47 o                         
  -5   7   1        311.34        325.88         2.46 o                         
  -4   7   1         70.09         68.02         1.41 o                         
  -3   7   1        149.63        149.02         1.61 o                         
  -2   7   1        610.23        691.53         3.57 o                         
  -1   7   1        150.50        167.78         1.58 o                         
   0   7   1        498.45        409.53         2.55 o                         
   1   7   1        150.44        170.96         1.53 o                         
   2   7   1        610.36        688.54         3.46 o                         
   3   7   1        149.64        145.91         1.66 o                         
   4   7   1         70.09         68.48         1.50 o                         
   5   7   1        311.31        328.15         2.46 o                         
   6   7   1         16.97         24.74         1.52 o                         
   7   7   1        537.99        500.21         4.02 o                         
   8   7   1       1105.96       1092.60         7.23 o                         
   9   7   1        216.82        230.60         3.73 o                         
  10   7   1        272.49        272.72         4.10 o                         
  11   7   1         48.87         55.76         3.49 o                         
  12   7   1         89.13         99.00         5.73 o                         
  13   7   1        328.88        325.77         6.44 o                         
 -12   8   1         30.52         34.96         4.36 o                         
 -11   8   1        153.40        144.26         4.68 o                         
 -10   8   1        189.77        197.15         4.39 o                         
  -9   8   1        554.99        566.92         5.33 o                         
  -8   8   1        531.73        539.24         4.69 o                         
  -7   8   1        667.70        661.78         4.51 o                         
  -6   8   1        257.72        252.30         2.66 o                         
  -5   8   1        301.05        296.83         2.42 o                         
  -4   8   1        231.93        242.69         2.08 o                         
  -3   8   1        753.76        784.17         3.97 o                         
  -2   8   1        675.76        700.22         3.68 o                         
  -1   8   1        257.59        243.53         1.94 o                         
   0   8   1         60.44         62.96         1.33 o                         
   1   8   1        257.59        251.26         1.98 o                         
   2   8   1        675.70        692.23         3.59 o                         
   3   8   1        753.82        774.21         3.86 o                         
   4   8   1        231.93        240.18         2.39 o                         
   5   8   1        301.01        300.40         2.55 o                         
   6   8   1        257.73        253.08         2.75 o                         
   7   8   1        667.71        664.09         5.23 o                         
   8   8   1        531.71        542.39         4.93 o                         
   9   8   1        554.98        561.33         5.05 o                         
  10   8   1        189.76        193.75         4.65 o                         
  11   8   1        153.42        136.35         4.32 o                         
  12   8   1         30.50         30.37         4.38 o                         
 -12   9   1         12.40         12.43         4.07 o                         
 -11   9   1        116.61        118.74         5.99 o                         
 -10   9   1        204.50        225.90         5.78 o                         
  -9   9   1         42.92         41.51         3.03 o                         
  -8   9   1        116.95        129.10         3.06 o                         
  -7   9   1        215.00        217.12         3.28 o                         
  -6   9   1        241.39        228.79         2.79 o                         
  -5   9   1        955.10        866.73         4.80 o                         
  -4   9   1        734.99        643.43         3.78 o                         
  -3   9   1        165.07        179.50         2.00 o                         
  -2   9   1        734.02        670.14         3.74 o                         
  -1   9   1       1330.20       1312.85         6.27 o                         
   0   9   1       1247.39       1261.84         5.92 o                         
   1   9   1       1329.93       1310.90         6.23 o                         
   2   9   1        734.17        677.29         3.84 o                         
   3   9   1        165.08        177.50         2.14 o                         
   4   9   1        734.95        649.94         3.85 o                         
   5   9   1        955.02        872.78         4.82 o                         
   6   9   1        241.46        229.39         2.78 o                         
   7   9   1        214.97        213.30         3.47 o                         
   8   9   1        117.00        121.07         3.03 o                         
   9   9   1         42.90         44.95         3.11 o                         
  10   9   1        204.55        221.32         4.84 o                         
  11   9   1        116.63        106.85         4.41 o                         
  12   9   1         12.40         18.20         4.59 o                         
 -11  10   1         58.96         63.02         4.32 o                         
 -10  10   1         17.59         17.69         3.46 o                         
  -9  10   1         32.83         37.53         3.28 o                         
  -8  10   1         92.90         96.50         3.48 o                         
  -7  10   1        127.77        132.69         3.57 o                         
  -6  10   1        112.36        130.78         2.65 o                         
  -5  10   1        126.43        121.59         2.43 o                         
  -4  10   1        128.83        110.61         2.14 o                         
  -3  10   1       1125.17       1125.13         5.94 o                         
  -2  10   1        824.91        730.28         4.36 o                         
  -1  10   1         60.74         62.94         1.71 o                         
   0  10   1         18.09         16.62         1.42 o                         
   1  10   1         60.76         65.11         1.77 o                         
   2  10   1        824.97        730.13         4.46 o                         
   3  10   1       1124.98       1126.74         5.94 o                         
   4  10   1        128.82        112.99         2.23 o                         
   5  10   1        126.45        125.41         2.39 o                         
   6  10   1        112.40        130.49         2.52 o                         
   7  10   1        127.74        129.43         3.02 o                         
   8  10   1         92.90         97.18         3.15 o                         
   9  10   1         32.80         37.35         3.02 o                         
  10  10   1         17.59         16.24         3.74 o                         
  11  10   1         58.93         53.62         4.29 o                         
 -11  11   1        159.46        156.76        11.26 o                         
 -10  11   1         26.21         16.15         4.02 o                         
  -9  11   1        590.74        604.94         7.12 o                         
  -8  11   1        164.26        176.10         4.20 o                         
  -7  11   1        685.16        710.55         6.70 o                         
  -6  11   1         25.42         23.75         2.21 o                         
  -5  11   1        142.10        129.87         2.75 o                         
  -4  11   1        602.41        518.79         3.92 o                         
  -3  11   1         75.38         74.76         2.02 o                         
  -2  11   1        536.49        460.01         3.64 o                         
  -1  11   1        837.69        783.66         4.69 o                         
   0  11   1        221.00        229.94         3.48 o                         
   1  11   1        837.69        777.99         4.95 o                         
   2  11   1        536.48        459.79         3.68 o                         
   3  11   1         75.39         75.73         2.07 o                         
   4  11   1        602.42        516.64         3.88 o                         
   5  11   1        142.06        129.69         2.57 o                         
   6  11   1         25.42         28.07         2.04 o                         
   7  11   1        685.13        701.11         6.21 o                         
   8  11   1        164.28        179.39         4.10 o                         
   9  11   1        590.76        596.09         8.89 o                         
  10  11   1         26.21         17.94         4.03 o                         
  11  11   1        159.41        161.41        12.14 o                         
 -10  12   1         78.80         82.42         4.53 o                         
  -9  12   1         55.84         56.60         4.49 o                         
  -8  12   1         73.50         74.45         3.63 o                         
  -7  12   1         10.06         16.29         3.02 o                         
  -6  12   1        236.94        231.54         3.80 o                         
  -5  12   1        160.04        151.97         3.33 o                         
  -4  12   1        666.56        637.01         4.66 o                         
  -3  12   1        294.96        289.13         3.28 o                         
  -2  12   1        464.25        443.07         3.68 o                         
  -1  12   1         74.01         86.47         2.16 o                         
   0  12   1        120.48         94.19         2.20 o                         
   1  12   1         74.01         83.91         2.13 o                         
   2  12   1        464.23        436.99         3.81 o                         
   3  12   1        294.93        283.11         3.14 o                         
   4  12   1        666.54        633.90         4.55 o                         
   5  12   1        160.05        150.67         3.23 o                         
   6  12   1        236.88        230.88         3.89 o                         
   7  12   1         10.05          9.50         3.11 o                         
   8  12   1         73.49         72.69         3.96 o                         
   9  12   1         55.83         55.80         4.63 o                         
  10  12   1         78.81         80.38         5.41 o                         
  -9  13   1        114.72        112.63         5.01 o                         
  -8  13   1        205.59        230.50         5.49 o                         
  -7  13   1         11.64         17.71         3.32 o                         
  -6  13   1         26.54         27.53         3.37 o                         
  -5  13   1        236.57        230.86         4.34 o                         
  -4  13   1         28.13         36.89         2.67 o                         
  -3  13   1        333.53        308.51         3.95 o                         
  -2  13   1         40.93         65.07         2.44 o                         
  -1  13   1        159.87        144.51         2.80 o                         
   0  13   1         44.71         55.88         2.22 o                         
   1  13   1        159.87        147.08         2.83 o                         
   2  13   1         40.93         62.88         2.34 o                         
   3  13   1        333.49        299.13         4.30 o                         
   4  13   1         28.10         38.83         2.62 o                         
   5  13   1        236.51        226.12         4.09 o                         
   6  13   1         26.55         26.60         3.27 o                         
   7  13   1         11.66         19.14         3.83 o                         
   8  13   1        205.63        230.27         5.65 o                         
   9  13   1        114.71        117.14         5.97 o                         
  -7  14   1         48.72         64.56         4.39 o                         
  -6  14   1         42.25         50.01         3.81 o                         
  -5  14   1        221.02        224.84         4.91 o                         
  -4  14   1          5.20          4.79         2.87 o                         
  -3  14   1          6.43          7.45         2.78 o                         
  -2  14   1          0.36          6.02         2.33 o                         
  -1  14   1         22.61         25.36         2.47 o                         
   0  14   1         20.02         25.51         2.51 o                         
   1  14   1         22.61         31.60         2.53 o                         
   2  14   1          0.36          6.06         2.88 o                         
   3  14   1          6.43          6.13         2.61 o                         
   4  14   1          5.20          4.31         2.87 o                         
   5  14   1        220.97        233.40         5.05 o                         
   6  14   1         42.25         46.17         4.28 o                         
   7  14   1         48.73         61.95         4.82 o                         
  -6  15   1         42.57         51.07         4.21 o                         
  -5  15   1         72.14         81.21         4.31 o                         
  -4  15   1          3.54          3.75         3.26 o                         
  -3  15   1         37.73         41.82         3.52 o                         
  -2  15   1          0.48          4.65         2.86 o                         
  -1  15   1         20.49         30.88         2.84 o                         
   0  15   1         63.86         58.57         3.10 o                         
   1  15   1         20.51         29.04         3.04 o                         
   2  15   1          0.48          2.82         2.87 o                         
   3  15   1         37.74         42.93         3.30 o                         
   4  15   1          3.54          6.34         3.29 o                         
   5  15   1         72.14         70.08         4.37 o                         
   6  15   1         42.58         52.80         6.38 o                         
  -3  16   1          6.62         14.26         3.53 o                         
  -2  16   1        154.30        174.55         5.82 o                         
  -1  16   1         32.29         41.84         3.55 o                         
   0  16   1          8.72          7.50         3.28 o                         
   1  16   1         32.29         41.23         3.32 o                         
   2  16   1        154.29        163.81         4.61 o                         
   3  16   1          6.61         12.07         3.58 o                         
   0   0   2         43.67         22.80         0.56 o                         
   1   0   2       1774.41       1767.54         6.38 o                         
   2   0   2      72269.69      66610.81       286.97 o                         
   3   0   2      12972.88      12980.24        47.57 o                         
   4   0   2          5.16         17.58         0.72 o                         
   5   0   2        259.89        277.56         1.80 o                         
   6   0   2        213.07        182.03         1.64 o                         
   7   0   2        355.11        389.80         2.47 o                         
   8   0   2        673.70        668.31         3.68 o                         
   9   0   2        194.50        180.10         2.33 o                         
  10   0   2       1429.65       1514.07         8.14 o                         
  11   0   2        177.96        161.63         3.55 o                         
  12   0   2        217.56        212.47         3.44 o                         
  13   0   2         32.52         36.14         3.48 o                         
  14   0   2         11.39          2.93         3.86 o                         
 -14   1   2         25.61         26.53         3.95 o                         
 -13   1   2        102.36         85.56         3.40 o                         
 -12   1   2         96.59         93.68         2.88 o                         
 -11   1   2        222.47        237.28         3.31 o                         
 -10   1   2        126.35        134.23         2.52 o                         
  -9   1   2         58.63         70.51         1.86 o                         
  -8   1   2        531.53        569.93         3.41 o                         
  -7   1   2        643.50        734.48         3.70 o                         
  -6   1   2        841.97        886.19         4.11 o                         
  -5   1   2       1903.87       1871.07         7.44 o                         
  -4   1   2        489.07        592.21         2.79 o                         
  -3   1   2      18511.34      18416.65        73.98 o                         
  -2   1   2      10782.62      10915.07        44.10 o                         
  -1   1   2       2637.60       2443.33         9.39 o                         
   0   1   2         37.61         -0.48         0.48 o                         
   1   1   2       2637.14       2451.59         9.31 o                         
   2   1   2      10782.34      10908.36        42.29 o                         
   3   1   2      18511.05      18309.50        66.58 o                         
   4   1   2        489.11        592.41         2.77 o                         
   5   1   2       1903.73       1862.02         7.47 o                         
   6   1   2        841.97        880.38         4.01 o                         
   7   1   2        643.50        740.45         3.74 o                         
   8   1   2        531.58        568.19         3.31 o                         
   9   1   2         58.61         70.68         1.87 o                         
  10   1   2        126.35        136.02         2.43 o                         
  11   1   2        222.51        234.34         3.18 o                         
  12   1   2         96.58         97.02         3.06 o                         
  13   1   2        102.39         85.66         3.78 o                         
  14   1   2         25.61         18.73         3.57 o                         
 -14   2   2         86.74         85.19         4.22 o                         
 -13   2   2         22.33         23.74         2.93 o                         
 -12   2   2         42.01         46.09         2.79 o                         
 -11   2   2        208.56        220.34         3.43 o                         
 -10   2   2         41.21         42.57         2.20 o                         
  -9   2   2        207.55        211.66         2.53 o                         
  -8   2   2       1798.97       1776.67         8.19 o                         
  -7   2   2        800.75        881.50         4.41 o                         
  -6   2   2        644.01        676.61         3.53 o                         
  -5   2   2        198.15        226.31         1.72 o                         
  -4   2   2        804.88        728.10         3.33 o                         
  -3   2   2        151.94        142.06         1.26 o                         
  -2   2   2       5361.58       5040.06        19.65 o                         
  -1   2   2        739.72        760.33         3.07 o                         
   0   2   2       1409.28       1495.97         5.97 o                         
   1   2   2        739.74        763.12         2.99 o                         
   2   2   2       5361.94       5047.12        18.24 o                         
   3   2   2        151.87        142.59         1.37 o                         
   4   2   2        804.95        726.98         3.20 o                         
   5   2   2        198.17        226.36         1.74 o                         
   6   2   2        644.03        680.30         3.47 o                         
   7   2   2        800.55        879.46         4.57 o                         
   8   2   2       1799.14       1776.58         8.24 o                         
   9   2   2        207.56        210.43         2.47 o                         
  10   2   2         41.21         40.13         1.93 o                         
  11   2   2        208.56        216.90         3.13 o                         
  12   2   2         42.00         48.69         3.19 o                         
  13   2   2         22.33         21.95         3.35 o                         
  14   2   2         86.71         81.80         4.21 o                         
 -14   3   2         57.75         69.83         4.08 o                         
 -13   3   2         61.53         56.67         3.43 o                         
 -12   3   2         66.78         75.05         2.89 o                         
 -11   3   2        250.76        250.63         3.75 o                         
 -10   3   2        187.42        191.65         3.23 o                         
  -9   3   2          9.68          4.49         1.64 o                         
  -8   3   2         12.52         19.23         1.41 o                         
  -7   3   2        538.70        564.09         3.22 o                         
  -6   3   2         96.73         99.18         1.50 o                         
  -5   3   2        690.38        712.31         3.35 o                         
  -4   3   2       2073.40       2016.86         8.17 o                         
  -3   3   2        386.57        343.57         1.95 o                         
  -2   3   2       1300.39       1265.67         5.08 o                         
  -1   3   2       3418.00       3570.52        13.19 o                         
   0   3   2       2606.08       2303.77         8.94 o                         
   1   3   2       3417.85       3562.93        12.54 o                         
   2   3   2       1300.37       1267.12         4.89 o                         
   3   3   2        386.59        343.60         1.87 o                         
   4   3   2       2073.54       2025.78         8.14 o                         
   5   3   2        690.61        712.88         3.71 o                         
   6   3   2         96.68         97.69         1.38 o                         
   7   3   2        538.75        569.18         3.44 o                         
   8   3   2         12.52         20.15         1.63 o                         
   9   3   2          9.69          5.73         1.73 o                         
  10   3   2        187.44        192.04         2.76 o                         
  11   3   2        250.73        243.50         3.37 o                         
  12   3   2         66.79         76.17         3.56 o                         
  13   3   2         61.56         58.24         4.25 o                         
  14   3   2         57.75         63.71         4.13 o                         
 -14   4   2        229.55        257.17         5.91 o                         
 -13   4   2         74.72         72.17         3.79 o                         
 -12   4   2        226.46        240.97         4.35 o                         
 -11   4   2         55.48         56.76         2.81 o                         
 -10   4   2        401.33        396.12         3.99 o                         
  -9   4   2        113.01        111.74         2.58 o                         
  -8   4   2        680.57        654.74         4.03 o                         
  -7   4   2        208.06        192.48         2.09 o                         
  -6   4   2         92.55        106.48         1.59 o                         
  -5   4   2       3849.77       3896.97        16.69 o                         
  -4   4   2        918.76        907.42         4.36 o                         
  -3   4   2        434.32        339.33         1.97 o                         
  -2   4   2        349.83        365.30         2.15 o                         
  -1   4   2        788.02        678.38         2.93 o                         
   0   4   2       1484.22       1455.92         6.00 o                         
   1   4   2        787.91        681.84         2.91 o                         
   2   4   2        349.84        364.15         1.87 o                         
   3   4   2        434.24        338.02         1.81 o                         
   4   4   2        918.70        907.28         4.24 o                         
   5   4   2       3849.62       3924.51        16.64 o                         
   6   4   2         92.53        104.68         1.48 o                         
   7   4   2        208.00        192.36         1.99 o                         
   8   4   2        680.48        654.91         4.33 o                         
   9   4   2        113.03        114.51         2.52 o                         
  10   4   2        401.28        397.55         4.00 o                         
  11   4   2         55.49         57.68         2.69 o                         
  12   4   2        226.46        249.37         4.60 o                         
  13   4   2         74.72         75.77         4.08 o                         
  14   4   2        229.57        263.89         6.07 o                         
 -14   5   2        175.93        172.52         6.06 o                         
 -13   5   2        146.85        128.92         4.62 o                         
 -12   5   2         59.27         61.18         3.55 o                         
 -11   5   2         19.91         17.09         2.74 o                         
 -10   5   2        509.35        507.35         4.63 o                         
  -9   5   2        256.19        268.02         3.34 o                         
  -8   5   2          8.27         20.95         1.74 o                         
  -7   5   2        118.90        111.70         1.93 o                         
  -6   5   2        398.10        363.26         2.61 o                         
  -5   5   2        330.54        301.08         2.23 o                         
  -4   5   2        722.22        761.25         3.71 o                         
  -3   5   2       1060.72       1213.73         5.10 o                         
  -2   5   2       1731.44       1874.41         7.43 o                         
  -1   5   2         42.06         39.42         0.88 o                         
   0   5   2        588.82        585.09         2.81 o                         
   1   5   2         42.07         39.06         0.94 o                         
   2   5   2       1731.40       1863.78         8.41 o                         
   3   5   2       1060.72       1208.84         5.25 o                         
   4   5   2        722.25        758.63         3.75 o                         
   5   5   2        330.56        300.20         2.30 o                         
   6   5   2        398.10        365.98         2.68 o                         
   7   5   2        118.93        111.73         1.85 o                         
   8   5   2          8.27         18.80         1.88 o                         
   9   5   2        256.20        265.12         3.08 o                         
  10   5   2        509.27        508.61         4.48 o                         
  11   5   2         19.91         14.88         2.67 o                         
  12   5   2         59.28         64.95         3.65 o                         
  13   5   2        146.86        135.78         4.51 o                         
  14   5   2        175.91        185.86         6.66 o                         
 -13   6   2         18.54         19.84         4.08 o                         
 -12   6   2         71.65         72.90         3.73 o                         
 -11   6   2        288.58        285.55         4.56 o                         
 -10   6   2        678.97        694.07         5.76 o                         
  -9   6   2        660.34        647.68         4.83 o                         
  -8   6   2        799.87        812.61         4.96 o                         
  -7   6   2        175.24        158.18         2.38 o                         
  -6   6   2       1471.22       1541.82         7.19 o                         
  -5   6   2        118.59        119.59         1.75 o                         
  -4   6   2        379.13        436.39         2.58 o                         
  -3   6   2        329.28        378.77         2.24 o                         
  -2   6   2        623.85        664.45         3.38 o                         
  -1   6   2       1322.99       1387.38         5.82 o                         
   0   6   2       1031.83       1055.01         5.66 o                         
   1   6   2       1322.93       1384.02         5.83 o                         
   2   6   2        623.80        661.76         3.06 o                         
   3   6   2        329.29        377.53         2.25 o                         
   4   6   2        379.20        436.01         2.61 o                         
   5   6   2        118.59        119.55         1.78 o                         
   6   6   2       1471.36       1541.39         7.53 o                         
   7   6   2        175.27        158.17         2.60 o                         
   8   6   2        799.75        811.82         5.64 o                         
   9   6   2        660.32        649.67         5.20 o                         
  10   6   2        679.08        694.07         6.02 o                         
  11   6   2        288.61        287.94         4.48 o                         
  12   6   2         71.64         66.06         3.69 o                         
  13   6   2         18.56         16.70         3.92 o                         
 -13   7   2         67.31         77.87         4.34 o                         
 -12   7   2         86.74         82.26         4.50 o                         
 -11   7   2        133.61        136.81         5.90 o                         
 -10   7   2        320.31        347.37         5.06 o                         
  -9   7   2        210.09        206.59         3.58 o                         
  -8   7   2          4.73         18.02         2.03 o                         
  -7   7   2        273.55        273.79         2.87 o                         
  -6   7   2       1244.02       1190.38         6.14 o                         
  -5   7   2         17.61         29.48         1.27 o                         
  -4   7   2        263.44        241.71         2.03 o                         
  -3   7   2         93.37         96.40         1.45 o                         
  -2   7   2        269.24        322.23         2.22 o                         
  -1   7   2        231.38        181.74         1.64 o                         
   0   7   2       1312.94       1175.58         5.23 o                         
   1   7   2        231.37        187.90         1.61 o                         
   2   7   2        269.20        317.55         2.11 o                         
   3   7   2         93.35         95.05         1.39 o                         
   4   7   2        263.50        235.99         2.03 o                         
   5   7   2         17.61         31.77         1.35 o                         
   6   7   2       1243.96       1194.79         6.39 o                         
   7   7   2        273.55        279.29         2.92 o                         
   8   7   2          4.73         19.84         2.29 o                         
   9   7   2        210.09        206.97         3.59 o                         
  10   7   2        320.30        345.56         5.21 o                         
  11   7   2        133.60        136.20         3.74 o                         
  12   7   2         86.74         80.60         4.46 o                         
  13   7   2         67.29         74.57         4.55 o                         
 -12   8   2         19.38         28.34         3.89 o                         
 -11   8   2         74.99         66.50         4.25 o                         
 -10   8   2        186.04        209.32         4.86 o                         
  -9   8   2         10.80         14.60         2.68 o                         
  -8   8   2         57.80         53.02         2.41 o                         
  -7   8   2         75.85         89.12         2.33 o                         
  -6   8   2        297.47        284.79         2.74 o                         
  -5   8   2        143.28        112.71         1.90 o                         
  -4   8   2         69.15         81.16         1.56 o                         
  -3   8   2       1124.82       1059.39         5.10 o                         
  -2   8   2        206.41        245.36         2.07 o                         
  -1   8   2        431.05        413.63         2.52 o                         
   0   8   2        534.94        604.53         3.23 o                         
   1   8   2        431.01        410.82         2.43 o                         
   2   8   2        206.41        248.88         1.98 o                         
   3   8   2       1124.77       1059.56         5.03 o                         
   4   8   2         69.12         82.90         1.74 o                         
   5   8   2        143.28        111.71         1.98 o                         
   6   8   2        297.46        279.08         2.92 o                         
   7   8   2         75.85         87.30         2.51 o                         
   8   8   2         57.80         50.43         3.08 o                         
   9   8   2         10.79         10.46         2.60 o                         
  10   8   2        186.05        217.61         4.39 o                         
  11   8   2         74.99         70.02         3.67 o                         
  12   8   2         19.38         17.71         4.31 o                         
 -12   9   2        195.27        201.24         5.58 o                         
 -11   9   2          0.09         -3.32         3.80 o                         
 -10   9   2        191.86        196.24         5.42 o                         
  -9   9   2        122.64        123.28         3.62 o                         
  -8   9   2        518.81        513.66         4.60 o                         
  -7   9   2         75.96         82.09         2.64 o                         
  -6   9   2        247.36        228.90         2.89 o                         
  -5   9   2        163.06        149.75         2.37 o                         
  -4   9   2        412.07        409.97         2.96 o                         
  -3   9   2        931.39        933.95         4.89 o                         
  -2   9   2        214.51        192.07         2.08 o                         
  -1   9   2        948.53        964.92         4.81 o                         
   0   9   2        193.12        177.66         2.06 o                         
   1   9   2        948.53        969.95         4.80 o                         
   2   9   2        214.54        198.37         2.27 o                         
   3   9   2        931.44        940.81         4.82 o                         
   4   9   2        412.12        415.36         3.11 o                         
   5   9   2        163.06        149.57         2.33 o                         
   6   9   2        247.33        230.88         2.71 o                         
   7   9   2         75.96         81.87         2.58 o                         
   8   9   2        518.83        511.42         4.82 o                         
   9   9   2        122.66        113.48         3.44 o                         
  10   9   2        191.83        204.03         4.69 o                         
  11   9   2          0.09          1.77         3.64 o                         
  12   9   2        195.23        206.26         6.62 o                         
 -11  10   2        138.73        127.03         4.90 o                         
 -10  10   2         62.48         59.10         3.97 o                         
  -9  10   2        116.70        110.13         3.35 o                         
  -8  10   2        331.88        312.37         4.50 o                         
  -7  10   2        964.38        922.81         6.36 o                         
  -6  10   2        170.74        169.21         2.92 o                         
  -5  10   2        870.47        835.13         5.27 o                         
  -4  10   2         99.19        112.40         2.24 o                         
  -3  10   2        353.43        354.56         3.14 o                         
  -2  10   2         60.97         75.82         1.84 o                         
  -1  10   2         84.24         97.50         1.88 o                         
   0  10   2        375.63        375.38         2.89 o                         
   1  10   2         84.23         95.58         1.91 o                         
   2  10   2         60.92         75.91         1.92 o                         
   3  10   2        353.44        358.90         3.07 o                         
   4  10   2         99.20        109.04         2.20 o                         
   5  10   2        870.47        836.12         4.97 o                         
   6  10   2        170.76        172.53         2.87 o                         
   7  10   2        964.43        911.21         6.41 o                         
   8  10   2        331.95        309.61         4.33 o                         
   9  10   2        116.74        106.39         3.52 o                         
  10  10   2         62.48         52.20         3.95 o                         
  11  10   2        138.70        130.90         5.55 o                         
 -11  11   2        120.65        115.31        11.68 o                         
 -10  11   2         10.69         16.75         3.71 o                         
  -9  11   2        101.49         89.64         3.89 o                         
  -8  11   2        343.61        359.22         4.86 o                         
  -7  11   2        101.92        104.76         3.34 o                         
  -6  11   2        103.87        113.29         2.74 o                         
  -5  11   2        167.07        150.02         3.03 o                         
  -4  11   2        478.99        475.82         3.91 o                         
  -3  11   2        141.54        144.94         2.49 o                         
  -2  11   2        612.31        568.15         4.56 o                         
  -1  11   2        908.27        794.49         4.88 o                         
   0  11   2       1319.61       1166.72         6.01 o                         
   1  11   2        908.30        796.06         4.74 o                         
   2  11   2        612.40        569.52         4.12 o                         
   3  11   2        141.58        144.39         2.48 o                         
   4  11   2        478.97        478.64         3.72 o                         
   5  11   2        167.10        154.72         2.80 o                         
   6  11   2        103.85        112.93         2.56 o                         
   7  11   2        101.95        100.73         3.13 o                         
   8  11   2        343.64        353.51         5.36 o                         
   9  11   2        101.48         85.61         4.13 o                         
  10  11   2         10.69          8.46         4.31 o                         
  11  11   2        120.67        109.37         8.91 o                         
 -10  12   2        280.76        286.94         5.91 o                         
  -9  12   2         97.45         94.41         4.32 o                         
  -8  12   2         34.81         36.83         3.62 o                         
  -7  12   2        179.23        190.40         4.34 o                         
  -6  12   2         52.22         59.23         3.12 o                         
  -5  12   2         81.00         83.08         2.74 o                         
  -4  12   2        310.06        295.08         3.53 o                         
  -3  12   2         96.11        102.29         2.40 o                         
  -2  12   2        421.21        360.33         3.57 o                         
  -1  12   2        949.33        890.81         5.51 o                         
   0  12   2         29.46         28.28         1.87 o                         
   1  12   2        949.42        887.33         5.39 o                         
   2  12   2        421.25        361.59         3.56 o                         
   3  12   2         96.14        103.04         2.41 o                         
   4  12   2        310.08        291.05         3.29 o                         
   5  12   2         80.97         82.97         2.51 o                         
   6  12   2         52.22         63.53         2.73 o                         
   7  12   2        179.25        181.05         4.69 o                         
   8  12   2         34.83         35.19         3.83 o                         
   9  12   2         97.43         95.85         4.54 o                         
  10  12   2        280.79        293.18         6.79 o                         
  -9  13   2          5.94         10.60         4.06 o                         
  -8  13   2        212.83        212.56         7.22 o                         
  -7  13   2          2.83         11.57         3.30 o                         
  -6  13   2         41.20         39.02         3.53 o                         
  -5  13   2        122.81        122.79         3.65 o                         
  -4  13   2         38.67         45.38         2.66 o                         
  -3  13   2        121.21        129.24         3.15 o                         
  -2  13   2         15.49         18.56         2.28 o                         
  -1  13   2        266.96        255.05         3.39 o                         
   0  13   2        335.77        293.20         3.49 o                         
   1  13   2        266.96        253.64         3.63 o                         
   2  13   2         15.49         19.83         2.02 o                         
   3  13   2        121.23        129.29         2.69 o                         
   4  13   2         38.65         48.03         2.50 o                         
   5  13   2        122.84        121.91         3.51 o                         
   6  13   2         41.19         43.55         3.64 o                         
   7  13   2          2.83         10.11         3.88 o                         
   8  13   2        212.81        220.11         6.60 o                         
   9  13   2          5.94         19.60         4.20 o                         
  -7  14   2        385.91        401.40         6.37 o                         
  -6  14   2          1.77          6.23         3.19 o                         
  -5  14   2         27.34         24.37         3.58 o                         
  -4  14   2         71.06         81.61         3.83 o                         
  -3  14   2         19.81         16.84         2.99 o                         
  -2  14   2          5.67          8.84         2.59 o                         
  -1  14   2        219.19        200.61         3.64 o                         
   0  14   2         10.95         16.86         2.38 o                         
   1  14   2        219.20        199.31         3.75 o                         
   2  14   2          5.67         10.28         2.43 o                         
   3  14   2         19.82         18.17         2.61 o                         
   4  14   2         71.07         78.67         3.33 o                         
   5  14   2         27.34         33.29         3.94 o                         
   6  14   2          1.77         -1.52         4.13 o                         
   7  14   2        385.92        406.99         7.61 o                         
  -6  15   2          8.96          9.83         4.00 o                         
  -5  15   2         95.12        115.12         4.43 o                         
  -4  15   2         24.48         26.08         3.98 o                         
  -3  15   2         51.75         78.55         3.93 o                         
  -2  15   2        120.83        113.56         3.87 o                         
  -1  15   2         74.66         74.84         3.33 o                         
   0  15   2        104.22        111.13         3.41 o                         
   1  15   2         74.66         78.25         3.12 o                         
   2  15   2        120.83        119.26         3.61 o                         
   3  15   2         51.76         75.81         3.89 o                         
   4  15   2         24.47         22.69         3.77 o                         
   5  15   2         95.12        105.32         4.73 o                         
   6  15   2          8.96          9.92         4.42 o                         
  -3  16   2         12.48         11.89         3.86 o                         
  -2  16   2         27.87         36.77         3.98 o                         
  -1  16   2        127.00        139.67         4.23 o                         
   0  16   2         89.28         98.80         4.08 o                         
   1  16   2        126.96        141.60         4.12 o                         
   2  16   2         27.89         39.20         3.46 o                         
   3  16   2         12.47         14.26         4.39 o                         
   1   0   3       1909.10       1808.04         6.85 o                         
   2   0   3      49788.74      48291.05       178.51 o                         
   3   0   3       4223.93       4419.94        16.01 o                         
   4   0   3        665.63        726.54         3.17 o                         
   5   0   3        299.92        347.71         2.13 o                         
   6   0   3          0.98          5.43         0.98 o                         
   7   0   3       1113.24       1120.66         5.00 o                         
   8   0   3        249.02        258.42         2.23 o                         
   9   0   3         21.52         18.74         1.63 o                         
  10   0   3        207.39        223.26         2.79 o                         
  11   0   3        518.20        493.81         4.01 o                         
  12   0   3        298.46        285.96         4.28 o                         
  13   0   3        368.61        366.86         5.57 o                         
  14   0   3         29.28         33.81         4.27 o                         
 -14   1   3        133.17        138.97         4.46 o                         
 -13   1   3         91.11         81.41         3.73 o                         
 -12   1   3         32.72         31.96         2.67 o                         
 -11   1   3        103.23        105.22         2.78 o                         
 -10   1   3        189.27        200.54         2.98 o                         
  -9   1   3         68.16         82.96         2.11 o                         
  -8   1   3        188.03        172.43         2.21 o                         
  -7   1   3         62.43         77.86         1.47 o                         
  -6   1   3       1310.29       1312.63         6.03 o                         
  -5   1   3        301.60        303.77         2.02 o                         
  -4   1   3        534.16        573.62         2.79 o                         
  -3   1   3       2358.35       2481.94         9.74 o                         
  -2   1   3      16547.97      16566.12        64.68 o                         
  -1   1   3       3437.87       2831.13        11.11 o                         
   0   1   3       1275.11       1099.91         4.67 o                         
   1   1   3       3437.75       2847.32        10.88 o                         
   2   1   3      16548.40      16527.08        60.48 o                         
   3   1   3       2358.60       2481.42         9.19 o                         
   4   1   3        534.32        570.02         2.60 o                         
   5   1   3        301.53        305.35         1.97 o                         
   6   1   3       1310.20       1314.32         5.68 o                         
   7   1   3         62.42         75.64         1.31 o                         
   8   1   3        188.12        178.23         2.16 o                         
   9   1   3         68.16         82.97         1.87 o                         
  10   1   3        189.26        202.66         2.66 o                         
  11   1   3        103.25        104.80         2.49 o                         
  12   1   3         32.72         35.70         2.61 o                         
  13   1   3         91.11         84.43         3.62 o                         
  14   1   3        133.12        139.09         6.14 o                         
 -14   2   3         24.20         19.47         3.93 o                         
 -13   2   3        119.92        128.86         3.97 o                         
 -12   2   3         19.39         19.61         2.41 o                         
 -11   2   3        419.59        436.27         4.23 o                         
 -10   2   3         53.07         56.11         2.31 o                         
  -9   2   3         26.25         26.99         1.81 o                         
  -8   2   3        115.96        107.16         1.97 o                         
  -7   2   3        125.87        123.94         1.65 o                         
  -6   2   3       1334.62       1415.76         6.19 o                         
  -5   2   3        871.88       1033.57         4.63 o                         
  -4   2   3       2179.04       2121.25         8.63 o                         
  -3   2   3       3152.87       3132.16        13.24 o                         
  -2   2   3       9596.92       9322.84        35.59 o                         
  -1   2   3        736.63        660.57         2.85 o                         
   0   2   3       6174.90       5967.70        22.98 o                         
   1   2   3        736.67        659.17         3.70 o                         
   2   2   3       9596.95       9340.02        33.09 o                         
   3   2   3       3152.70       3125.97        11.93 o                         
   4   2   3       2178.94       2110.33         7.80 o                         
   5   2   3        871.93       1032.76         4.94 o                         
   6   2   3       1334.72       1418.58         6.23 o                         
   7   2   3        125.85        122.47         1.69 o                         
   8   2   3        115.98        109.24         1.90 o                         
   9   2   3         26.25         24.38         1.63 o                         
  10   2   3         53.07         53.93         2.07 o                         
  11   2   3        419.58        426.30         4.11 o                         
  12   2   3         19.39         15.33         2.62 o                         
  13   2   3        119.95        124.83         5.79 o                         
  14   2   3         24.20         21.02         4.10 o                         
 -14   3   3        127.08        121.55         4.48 o                         
 -13   3   3        193.12        200.91         4.75 o                         
 -12   3   3        150.47        159.65         4.62 o                         
 -11   3   3        207.87        205.75         3.96 o                         
 -10   3   3         98.13        113.18         2.62 o                         
  -9   3   3         16.34         16.38         1.80 o                         
  -8   3   3        517.53        502.19         3.17 o                         
  -7   3   3        354.30        335.42         2.69 o                         
  -6   3   3       1032.49       1064.51         5.04 o                         
  -5   3   3       1803.27       1886.65         8.07 o                         
  -4   3   3        993.95        934.42         4.18 o                         
  -3   3   3       1423.86       1341.76         5.80 o                         
  -2   3   3       2406.46       2070.37         8.19 o                         
  -1   3   3       3267.86       2948.10        11.40 o                         
   0   3   3        178.12        218.03         1.43 o                         
   1   3   3       3268.32       2937.08        10.96 o                         
   2   3   3       2406.48       2066.20         7.73 o                         
   3   3   3       1423.98       1341.46         5.25 o                         
   4   3   3        994.00        939.86         4.09 o                         
   5   3   3       1803.34       1885.64         7.88 o                         
   6   3   3       1032.34       1066.79         4.81 o                         
   7   3   3        354.28        335.11         2.62 o                         
   8   3   3        517.49        509.54         3.39 o                         
   9   3   3         16.34         21.44         1.72 o                         
  10   3   3         98.14        108.94         2.37 o                         
  11   3   3        207.83        200.83         3.50 o                         
  12   3   3        150.49        156.66         4.99 o                         
  13   3   3        193.14        182.58         5.41 o                         
  14   3   3        127.11        114.83         4.64 o                         
 -14   4   3         59.44         55.20         4.15 o                         
 -13   4   3        106.35        122.58         4.04 o                         
 -12   4   3         73.69         76.78         3.37 o                         
 -11   4   3        285.54        288.52         4.07 o                         
 -10   4   3         67.34         71.66         2.55 o                         
  -9   4   3        482.92        477.99         3.87 o                         
  -8   4   3        253.52        242.63         2.49 o                         
  -7   4   3         25.52         23.03         1.36 o                         
  -6   4   3        540.67        552.43         3.13 o                         
  -5   4   3        982.46       1068.30         5.09 o                         
  -4   4   3       2063.89       2297.17         9.86 o                         
  -3   4   3       1169.21       1238.31         5.12 o                         
  -2   4   3        632.90        607.63         2.90 o                         
  -1   4   3        444.36        369.36         2.37 o                         
   0   4   3        576.84        609.69         2.79 o                         
   1   4   3        444.31        374.00         2.22 o                         
   2   4   3        632.96        603.99         2.81 o                         
   3   4   3       1169.08       1233.91         4.76 o                         
   4   4   3       2063.77       2289.63         9.41 o                         
   5   4   3        982.43       1069.44         6.45 o                         
   6   4   3        540.76        549.75         3.71 o                         
   7   4   3         25.53         18.92         1.24 o                         
   8   4   3        253.56        243.88         2.81 o                         
   9   4   3        482.96        486.86         3.95 o                         
  10   4   3         67.36         65.14         2.33 o                         
  11   4   3        285.56        289.54         4.22 o                         
  12   4   3         73.72         73.92         3.44 o                         
  13   4   3        106.37        116.59         4.07 o                         
  14   4   3         59.44         59.90         4.21 o                         
 -14   5   3          8.04         12.91         7.03 o                         
 -13   5   3        173.43        181.24         5.13 o                         
 -12   5   3        264.74        253.97         4.65 o                         
 -11   5   3         33.29         33.03         2.87 o                         
 -10   5   3         58.90         67.04         2.96 o                         
  -9   5   3        164.59        155.76         2.75 o                         
  -8   5   3        251.18        257.03         2.78 o                         
  -7   5   3        115.70        127.97         2.17 o                         
  -6   5   3        466.62        532.81         3.20 o                         
  -5   5   3        465.88        473.26         3.02 o                         
  -4   5   3        890.26        887.87         4.37 o                         
  -3   5   3       1081.77       1165.64         5.13 o                         
  -2   5   3       1152.02       1207.40         4.95 o                         
  -1   5   3        580.09        548.18         2.67 o                         
   0   5   3       3335.89       3279.93        13.05 o                         
   1   5   3        580.10        548.96         2.60 o                         
   2   5   3       1151.98       1201.09         4.83 o                         
   3   5   3       1081.71       1164.66         5.12 o                         
   4   5   3        890.26        885.79         4.57 o                         
   5   5   3        465.91        469.08         2.83 o                         
   6   5   3        466.66        530.41         3.12 o                         
   7   5   3        115.67        125.90         1.93 o                         
   8   5   3        251.25        267.31         3.02 o                         
   9   5   3        164.62        158.66         2.75 o                         
  10   5   3         58.94         64.19         2.69 o                         
  11   5   3         33.28         33.76         2.63 o                         
  12   5   3        264.79        260.11         4.94 o                         
  13   5   3        173.39        166.12         5.15 o                         
  14   5   3          8.04          8.64         6.23 o                         
 -13   6   3         72.38         83.99         4.27 o                         
 -12   6   3        121.72        128.64         4.51 o                         
 -11   6   3         19.86         21.18         3.06 o                         
 -10   6   3        426.94        434.01         4.85 o                         
  -9   6   3         22.36         33.69         2.35 o                         
  -8   6   3        250.10        263.15         3.06 o                         
  -7   6   3        628.13        606.07         3.96 o                         
  -6   6   3        144.77        147.65         2.19 o                         
  -5   6   3       1027.19       1073.21         5.71 o                         
  -4   6   3        921.10       1039.68         4.81 o                         
  -3   6   3        442.78        426.77         2.56 o                         
  -2   6   3       4599.74       4929.42        19.86 o                         
  -1   6   3        695.26        723.90         3.98 o                         
   0   6   3        773.04        779.35         3.54 o                         
   1   6   3        695.24        727.72         3.44 o                         
   2   6   3       4599.80       4915.94        19.86 o                         
   3   6   3        442.81        429.27         2.62 o                         
   4   6   3        921.15       1038.56         4.65 o                         
   5   6   3       1027.22       1075.05         5.24 o                         
   6   6   3        144.73        148.66         2.14 o                         
   7   6   3        628.10        604.27         3.73 o                         
   8   6   3        250.08        262.50         3.21 o                         
   9   6   3         22.35         32.39         2.21 o                         
  10   6   3        426.95        430.21         5.13 o                         
  11   6   3         19.85         23.31         2.84 o                         
  12   6   3        121.70        127.00         4.40 o                         
  13   6   3         72.40         89.41         4.53 o                         
 -13   7   3        150.79        151.70         5.05 o                         
 -12   7   3        245.30        246.27         5.17 o                         
 -11   7   3         13.19         17.69         3.86 o                         
 -10   7   3        405.78        401.31         5.12 o                         
  -9   7   3         27.45         30.95         2.42 o                         
  -8   7   3       1124.81       1108.65         6.53 o                         
  -7   7   3        937.17        954.36         5.70 o                         
  -6   7   3         29.32         40.71         1.69 o                         
  -5   7   3       1440.35       1459.19         7.08 o                         
  -4   7   3        476.41        447.58         2.78 o                         
  -3   7   3         78.92         90.30         1.45 o                         
  -2   7   3        559.19        577.01         3.21 o                         
  -1   7   3         75.01        108.50         1.53 o                         
   0   7   3       2606.68       2482.50         9.96 o                         
   1   7   3         75.00        105.48         1.48 o                         
   2   7   3        559.26        574.59         2.97 o                         
   3   7   3         78.95         92.70         1.44 o                         
   4   7   3        476.33        450.86         2.86 o                         
   5   7   3       1440.51       1457.37         6.86 o                         
   6   7   3         29.29         41.01         1.78 o                         
   7   7   3        937.18        953.52         5.55 o                         
   8   7   3       1124.96       1110.48         6.97 o                         
   9   7   3         27.45         26.19         2.61 o                         
  10   7   3        405.78        398.22         5.11 o                         
  11   7   3         13.18         16.03         3.03 o                         
  12   7   3        245.29        246.45         6.06 o                         
  13   7   3        150.77        157.49         7.31 o                         
 -12   8   3          4.99         -1.95         3.87 o                         
 -11   8   3         91.55         88.16         4.42 o                         
 -10   8   3         93.65         98.19         3.85 o                         
  -9   8   3         35.50         39.06         2.65 o                         
  -8   8   3        361.91        336.14         3.80 o                         
  -7   8   3        566.88        531.78         4.35 o                         
  -6   8   3        143.87        150.83         2.68 o                         
  -5   8   3        312.73        291.29         2.54 o                         
  -4   8   3        144.15        123.30         1.78 o                         
  -3   8   3        250.09        247.83         2.23 o                         
  -2   8   3        331.77        336.91         2.48 o                         
  -1   8   3        461.09        479.81         3.26 o                         
   0   8   3        583.90        547.63         2.95 o                         
   1   8   3        461.09        478.81         2.79 o                         
   2   8   3        331.76        334.40         2.26 o                         
   3   8   3        250.09        245.13         2.13 o                         
   4   8   3        144.17        128.15         2.02 o                         
   5   8   3        312.80        294.35         2.68 o                         
   6   8   3        143.87        149.82         2.55 o                         
   7   8   3        566.93        525.90         4.10 o                         
   8   8   3        361.89        337.71         4.23 o                         
   9   8   3         35.51         33.62         2.65 o                         
  10   8   3         93.64        105.29         3.44 o                         
  11   8   3         91.54         90.80         4.21 o                         
  12   8   3          4.99          5.06         4.97 o                         
 -12   9   3          0.27          0.62         4.26 o                         
 -11   9   3         44.85         43.86         4.38 o                         
 -10   9   3         98.39         95.09         4.41 o                         
  -9   9   3        159.18        157.82         3.96 o                         
  -8   9   3        106.06         99.11         2.70 o                         
  -7   9   3        324.37        312.91         3.62 o                         
  -6   9   3        104.71        112.28         2.50 o                         
  -5   9   3        311.77        323.59         3.10 o                         
  -4   9   3        477.58        449.52         3.62 o                         
  -3   9   3        404.81        362.46         2.74 o                         
  -2   9   3          5.36         13.51         1.33 o                         
  -1   9   3         45.03         58.38         1.53 o                         
   0   9   3       1381.97       1306.61         6.14 o                         
   1   9   3         45.03         57.52         1.48 o                         
   2   9   3          5.36         12.83         1.36 o                         
   3   9   3        404.86        365.12         2.83 o                         
   4   9   3        477.51        452.53         3.25 o                         
   5   9   3        311.82        320.22         3.01 o                         
   6   9   3        104.68        110.71         2.28 o                         
   7   9   3        324.46        312.53         3.82 o                         
   8   9   3        106.09         93.81         2.87 o                         
   9   9   3        159.18        148.45         3.79 o                         
  10   9   3         98.43         96.80         3.91 o                         
  11   9   3         44.84         39.83         4.26 o                         
  12   9   3          0.27          5.59         4.97 o                         
 -11  10   3          0.97         16.09         3.89 o                         
 -10  10   3        202.50        199.68         5.17 o                         
  -9  10   3        146.88        146.16         3.88 o                         
  -8  10   3        120.45        115.76         3.16 o                         
  -7  10   3         21.69         31.16         3.11 o                         
  -6  10   3        669.81        659.52         4.82 o                         
  -5  10   3        707.68        677.13         4.87 o                         
  -4  10   3        272.59        282.14         2.99 o                         
  -3  10   3        562.26        542.04         3.87 o                         
  -2  10   3        262.48        235.59         2.60 o                         
  -1  10   3        115.07        125.25         2.10 o                         
   0  10   3        107.60        117.23         2.09 o                         
   1  10   3        115.08        125.56         2.01 o                         
   2  10   3        262.51        234.20         2.49 o                         
   3  10   3        562.27        548.38         3.74 o                         
   4  10   3        272.59        283.26         2.98 o                         
   5  10   3        707.61        673.04         4.48 o                         
   6  10   3        669.86        663.25         4.53 o                         
   7  10   3         21.69         25.19         2.63 o                         
   8  10   3        120.46        117.60         3.51 o                         
   9  10   3        146.89        152.23         5.95 o                         
  10  10   3        202.50        205.07         5.91 o                         
  11  10   3          0.97          3.84         4.55 o                         
 -10  11   3        115.71        117.72         6.64 o                         
  -9  11   3        156.42        138.15         4.12 o                         
  -8  11   3         58.73         61.66         3.27 o                         
  -7  11   3         48.89         58.67         2.97 o                         
  -6  11   3        246.10        217.27         3.59 o                         
  -5  11   3        365.74        330.10         3.81 o                         
  -4  11   3          3.43         10.81         2.01 o                         
  -3  11   3        687.07        567.28         4.30 o                         
  -2  11   3        408.02        385.14         3.59 o                         
  -1  11   3        272.60        243.11         2.73 o                         
   0  11   3        902.59        899.87         4.98 o                         
   1  11   3        272.65        240.53         2.75 o                         
   2  11   3        407.98        388.75         3.40 o                         
   3  11   3        687.02        575.65         3.99 o                         
   4  11   3          3.42         13.07         1.94 o                         
   5  11   3        365.71        327.16         3.34 o                         
   6  11   3        246.09        222.21         3.14 o                         
   7  11   3         48.88         58.91         3.18 o                         
   8  11   3         58.71         56.22         3.65 o                         
   9  11   3        156.38        143.19         5.01 o                         
  10  11   3        115.74        118.37         5.24 o                         
 -10  12   3          4.59         16.05         4.05 o                         
  -9  12   3          8.48         11.27         3.70 o                         
  -8  12   3         48.97         55.71         4.10 o                         
  -7  12   3        285.60        286.27         5.06 o                         
  -6  12   3         53.99         63.50         3.22 o                         
  -5  12   3        545.42        511.63         5.32 o                         
  -4  12   3         71.02         65.76         2.47 o                         
  -3  12   3        134.41        145.08         2.85 o                         
  -2  12   3          4.13         14.06         2.02 o                         
  -1  12   3        311.87        303.42         3.38 o                         
   0  12   3         11.70         17.72         1.87 o                         
   1  12   3        311.80        297.79         3.23 o                         
   2  12   3          4.13         18.55         1.99 o                         
   3  12   3        134.41        143.36         2.68 o                         
   4  12   3         70.99         69.22         2.24 o                         
   5  12   3        545.37        508.20         5.41 o                         
   6  12   3         54.01         61.76         2.79 o                         
   7  12   3        285.66        287.91         5.65 o                         
   8  12   3         48.95         49.21         4.21 o                         
   9  12   3          8.49          8.67         4.10 o                         
  10  12   3          4.59         12.87         5.03 o                         
  -9  13   3        217.18        219.70        10.27 o                         
  -8  13   3         55.30         61.39         4.12 o                         
  -7  13   3        214.09        215.16         4.85 o                         
  -6  13   3        309.34        328.96         5.24 o                         
  -5  13   3          4.12          5.46         3.30 o                         
  -4  13   3          2.17          1.45         2.64 o                         
  -3  13   3         42.39         45.13         2.47 o                         
  -2  13   3         88.39         96.85         2.68 o                         
  -1  13   3        136.56        129.84         2.80 o                         
   0  13   3        493.78        515.91         4.46 o                         
   1  13   3        136.57        131.56         2.69 o                         
   2  13   3         88.37         97.71         2.71 o                         
   3  13   3         42.39         43.33         2.35 o                         
   4  13   3          2.17          5.90         2.25 o                         
   5  13   3          4.12         11.30         2.70 o                         
   6  13   3        309.28        323.42         5.89 o                         
   7  13   3        214.10        216.97         5.96 o                         
   8  13   3         55.32         57.31         4.73 o                         
   9  13   3        217.22        214.05         8.02 o                         
  -7  14   3        111.44        133.62         4.67 o                         
  -6  14   3          4.41         16.71         3.73 o                         
  -5  14   3         15.05         15.56         3.42 o                         
  -4  14   3         67.87         77.52         4.11 o                         
  -3  14   3          0.49         -0.39         2.94 o                         
  -2  14   3         35.59         33.75         2.78 o                         
  -1  14   3         97.73         99.18         2.81 o                         
   0  14   3         17.56         21.45         2.43 o                         
   1  14   3         97.74         96.74         3.00 o                         
   2  14   3         35.59         34.21         3.00 o                         
   3  14   3          0.49          4.06         2.66 o                         
   4  14   3         67.84         81.38         4.59 o                         
   5  14   3         15.05         17.20         3.55 o                         
   6  14   3          4.41         13.74         4.31 o                         
   7  14   3        111.42        121.59         5.54 o                         
  -6  15   3          7.18         13.93         6.20 o                         
  -5  15   3         32.71         32.47         4.15 o                         
  -4  15   3         19.41         27.54         3.88 o                         
  -3  15   3          7.51         10.85         3.64 o                         
  -2  15   3         88.13        106.53         3.79 o                         
  -1  15   3         33.85         38.99         3.42 o                         
   0  15   3          8.30         15.84         2.83 o                         
   1  15   3         33.86         36.31         3.09 o                         
   2  15   3         88.14        104.08         3.52 o                         
   3  15   3          7.52         13.45         3.99 o                         
   4  15   3         19.42         28.02         4.06 o                         
   5  15   3         32.71         27.12         4.67 o                         
   6  15   3          7.18         -3.08         6.23 o                         
  -3  16   3         24.67         33.53         4.08 o                         
  -2  16   3         17.57         27.93         3.88 o                         
  -1  16   3         96.50        105.33         4.06 o                         
   0  16   3         32.80         41.88         3.64 o                         
   1  16   3         96.50        104.00         4.00 o                         
   2  16   3         17.55         32.38         3.74 o                         
   3  16   3         24.68         32.13         4.31 o                         
   0   0   4      13939.42      13646.54        68.61 o                         
   1   0   4       1294.80       1317.93         5.11 o                         
   2   0   4      16309.03      15812.60        58.17 o                         
   3   0   4       1599.96       1525.43         5.92 o                         
   4   0   4       3207.08       3183.12        11.97 o                         
   5   0   4         27.89         18.33         0.94 o                         
   6   0   4        883.23        801.53         3.83 o                         
   7   0   4          2.13          3.71         1.21 o                         
   8   0   4          6.46          8.91         1.37 o                         
   9   0   4        115.92        117.16         2.22 o                         
  10   0   4          4.41          6.59         1.91 o                         
  11   0   4         11.37         12.57         2.16 o                         
  12   0   4         42.37         38.73         2.83 o                         
  13   0   4          0.50          7.22         3.42 o                         
  14   0   4        189.74        163.40         4.97 o                         
 -14   1   4         92.43         97.36         4.25 o                         
 -13   1   4         90.99        109.93         3.83 o                         
 -12   1   4         30.53         38.17         2.64 o                         
 -11   1   4        169.83        167.15         2.98 o                         
 -10   1   4        281.23        269.20         3.05 o                         
  -9   1   4         90.64         75.60         2.14 o                         
  -8   1   4        314.98        318.87         2.74 o                         
  -7   1   4       1639.20       1622.82         7.58 o                         
  -6   1   4        264.68        247.41         2.01 o                         
  -5   1   4       2903.40       2970.82        12.23 o                         
  -4   1   4       2017.62       2019.26         8.14 o                         
  -3   1   4      12320.49      12576.49        49.65 o                         
  -2   1   4       1226.40       1334.22         5.39 o                         
  -1   1   4       4690.77       4767.73        18.23 o                         
   0   1   4       5532.13       5234.81        18.93 o                         
   1   1   4       4690.53       4784.13        18.92 o                         
   2   1   4       1226.45       1340.53         5.15 o                         
   3   1   4      12320.54      12642.12        45.95 o                         
   4   1   4       2017.46       2014.40         7.68 o                         
   5   1   4       2903.42       2955.25        11.28 o                         
   6   1   4        264.62        249.46         2.02 o                         
   7   1   4       1639.12       1621.42         7.14 o                         
   8   1   4        314.98        319.84         2.52 o                         
   9   1   4         90.59         73.67         1.90 o                         
  10   1   4        281.25        275.19         2.95 o                         
  11   1   4        169.84        173.07         3.17 o                         
  12   1   4         30.52         40.56         2.77 o                         
  13   1   4         91.01         97.52         3.75 o                         
  14   1   4         92.45         91.23         5.25 o                         
 -14   2   4        168.18        165.15         5.40 o                         
 -13   2   4        245.88        248.06         5.07 o                         
 -12   2   4         90.44         93.99         2.95 o                         
 -11   2   4        207.92        216.92         3.30 o                         
 -10   2   4         18.14         21.04         2.18 o                         
  -9   2   4         82.72         89.04         2.12 o                         
  -8   2   4         19.76         30.47         1.57 o                         
  -7   2   4        132.07        136.75         1.86 o                         
  -6   2   4         44.64         50.39         1.34 o                         
  -5   2   4       2980.24       3101.79        13.06 o                         
  -4   2   4       5003.76       5063.13        20.82 o                         
  -3   2   4       1149.80       1161.76         5.08 o                         
  -2   2   4       2312.77       2095.83         8.27 o                         
  -1   2   4        842.71        796.25         3.16 o                         
   0   2   4      28662.45      28716.64       107.76 o                         
   1   2   4        842.83        795.70         3.21 o                         
   2   2   4       2312.69       2115.41         8.27 o                         
   3   2   4       1149.94       1159.80         4.57 o                         
   4   2   4       5003.79       5087.33        18.21 o                         
   5   2   4       2980.05       3087.73        12.10 o                         
   6   2   4         44.64         52.56         1.21 o                         
   7   2   4        132.00        136.68         1.77 o                         
   8   2   4         19.76         29.11         1.49 o                         
   9   2   4         82.72         85.60         1.95 o                         
  10   2   4         18.16         19.19         1.92 o                         
  11   2   4        207.91        216.45         3.64 o                         
  12   2   4         90.41         92.36         3.18 o                         
  13   2   4        245.86        260.31         6.00 o                         
  14   2   4        168.18        171.84         8.47 o                         
 -14   3   4         77.91         77.43         4.72 o                         
 -13   3   4        103.75         85.27         3.61 o                         
 -12   3   4        199.38        197.04         3.79 o                         
 -11   3   4         55.83         51.56         2.89 o                         
 -10   3   4        147.23        146.44         2.90 o                         
  -9   3   4        134.41        124.37         2.45 o                         
  -8   3   4         93.15         90.46         1.86 o                         
  -7   3   4        160.84        160.32         2.05 o                         
  -6   3   4       1301.77       1324.87         6.36 o                         
  -5   3   4        602.31        678.25         3.70 o                         
  -4   3   4       1240.17       1243.48         5.61 o                         
  -3   3   4       2209.72       2097.58         8.45 o                         
  -2   3   4       3765.39       3744.77        14.18 o                         
  -1   3   4       1205.49       1155.28         4.94 o                         
   0   3   4       5472.49       4643.13        17.76 o                         
   1   3   4       1205.54       1157.49         4.58 o                         
   2   3   4       3765.12       3743.90        13.42 o                         
   3   3   4       2209.64       2105.96         8.07 o                         
   4   3   4       1240.34       1245.90         5.22 o                         
   5   3   4        602.24        678.56         3.36 o                         
   6   3   4       1301.90       1316.75         5.77 o                         
   7   3   4        160.86        159.88         1.83 o                         
   8   3   4         93.12         93.33         1.84 o                         
   9   3   4        134.44        121.06         2.19 o                         
  10   3   4        147.23        148.21         2.77 o                         
  11   3   4         55.84         50.66         2.55 o                         
  12   3   4        199.40        198.97         4.38 o                         
  13   3   4        103.78         79.31         4.13 o                         
  14   3   4         77.90         71.33         4.66 o                         
 -14   4   4         44.25         47.32         3.82 o                         
 -13   4   4        111.72        106.92         4.21 o                         
 -12   4   4        209.73        222.37         4.39 o                         
 -11   4   4        210.53        223.62         3.77 o                         
 -10   4   4        268.77        282.00         3.67 o                         
  -9   4   4        134.88        128.29         2.68 o                         
  -8   4   4         79.61         90.28         2.01 o                         
  -7   4   4        164.19        176.33         2.24 o                         
  -6   4   4        337.47        340.62         2.56 o                         
  -5   4   4        970.92        953.82         4.69 o                         
  -4   4   4        366.55        317.80         2.38 o                         
  -3   4   4       1511.70       1344.55         5.80 o                         
  -2   4   4        824.06        879.74         3.74 o                         
  -1   4   4       2032.97       2012.44         8.23 o                         
   0   4   4         14.09         54.59         0.97 o                         
   1   4   4       2033.23       2017.85         7.71 o                         
   2   4   4        823.99        881.29         4.26 o                         
   3   4   4       1511.86       1345.19         5.33 o                         
   4   4   4        366.55        317.29         2.19 o                         
   5   4   4        970.98        956.41         4.47 o                         
   6   4   4        337.49        341.10         2.40 o                         
   7   4   4        164.18        170.80         2.30 o                         
   8   4   4         79.63         87.43         2.07 o                         
   9   4   4        134.81        127.49         2.53 o                         
  10   4   4        268.80        273.97         3.47 o                         
  11   4   4        210.58        211.05         3.47 o                         
  12   4   4        209.76        212.78         5.93 o                         
  13   4   4        111.68         99.25         4.22 o                         
  14   4   4         44.25         37.28         3.99 o                         
 -13   5   4         10.92         13.59         3.87 o                         
 -12   5   4        215.24        219.26         4.49 o                         
 -11   5   4        534.78        521.89         5.21 o                         
 -10   5   4         52.31         56.69         2.75 o                         
  -9   5   4        228.84        230.03         3.41 o                         
  -8   5   4         83.92         86.78         2.22 o                         
  -7   5   4        252.42        245.46         2.56 o                         
  -6   5   4         66.59         67.40         1.68 o                         
  -5   5   4        647.97        611.45         3.45 o                         
  -4   5   4       1576.00       1537.94         6.91 o                         
  -3   5   4        187.14        234.89         1.88 o                         
  -2   5   4       1398.20       1530.18         6.48 o                         
  -1   5   4       2521.70       2598.46        10.50 o                         
   0   5   4       3260.99       2972.14        11.89 o                         
   1   5   4       2521.55       2601.29         9.92 o                         
   2   5   4       1398.30       1525.16         6.09 o                         
   3   5   4        187.18        237.30         1.79 o                         
   4   5   4       1576.10       1528.47         6.10 o                         
   5   5   4        648.00        613.30         3.33 o                         
   6   5   4         66.59         64.25         1.43 o                         
   7   5   4        252.38        248.17         2.38 o                         
   8   5   4         83.95         85.27         2.18 o                         
   9   5   4        228.83        234.06         3.05 o                         
  10   5   4         52.27         47.29         2.38 o                         
  11   5   4        534.90        510.88         6.36 o                         
  12   5   4        215.17        223.19         6.47 o                         
  13   5   4         10.93         18.78         3.51 o                         
 -13   6   4         23.00         28.37         3.95 o                         
 -12   6   4        135.88        125.19         4.31 o                         
 -11   6   4         79.41         84.11         3.60 o                         
 -10   6   4        423.69        419.78         4.75 o                         
  -9   6   4        583.62        572.05         4.58 o                         
  -8   6   4        748.29        732.00         4.94 o                         
  -7   6   4        830.52        814.82         5.04 o                         
  -6   6   4        243.68        242.44         2.57 o                         
  -5   6   4        464.78        516.32         3.33 o                         
  -4   6   4       1890.82       1894.50         8.98 o                         
  -3   6   4         43.57         43.33         1.05 o                         
  -2   6   4        157.98        169.33         1.66 o                         
  -1   6   4       1807.87       1752.33         7.66 o                         
   0   6   4        514.84        523.86         3.84 o                         
   1   6   4       1808.14       1753.06         7.20 o                         
   2   6   4        157.95        168.80         1.65 o                         
   3   6   4         43.57         44.20         1.15 o                         
   4   6   4       1890.88       1905.43         7.90 o                         
   5   6   4        464.83        511.03         2.96 o                         
   6   6   4        243.67        244.13         2.61 o                         
   7   6   4        830.69        812.20         4.95 o                         
   8   6   4        748.34        733.04         5.00 o                         
   9   6   4        583.53        567.42         4.36 o                         
  10   6   4        423.66        421.61         4.62 o                         
  11   6   4         79.43         83.60         3.13 o                         
  12   6   4        135.90        126.05         6.86 o                         
  13   6   4         23.00         27.28         4.18 o                         
 -13   7   4         52.01         46.16         4.25 o                         
 -12   7   4        111.10        105.10         4.34 o                         
 -11   7   4        540.21        516.37         6.98 o                         
 -10   7   4          8.83         13.33         3.41 o                         
  -9   7   4        206.68        187.33         3.29 o                         
  -8   7   4        322.43        332.08         3.50 o                         
  -7   7   4         37.44         54.27         2.22 o                         
  -6   7   4          3.49          8.46         1.86 o                         
  -5   7   4        626.23        667.87         4.13 o                         
  -4   7   4         66.66         65.22         1.37 o                         
  -3   7   4        998.96        981.18         4.83 o                         
  -2   7   4        117.47        128.50         1.54 o                         
  -1   7   4        882.48        902.86         4.20 o                         
   0   7   4       1297.41       1234.44         5.38 o                         
   1   7   4        882.54        903.75         4.36 o                         
   2   7   4        117.47        126.86         1.52 o                         
   3   7   4        998.85        979.09         4.33 o                         
   4   7   4         66.65         64.30         1.33 o                         
   5   7   4        626.04        664.31         3.87 o                         
   6   7   4          3.49          6.43         1.61 o                         
   7   7   4         37.46         52.31         1.96 o                         
   8   7   4        322.41        324.93         3.72 o                         
   9   7   4        206.71        190.47         3.43 o                         
  10   7   4          8.82         18.10         2.79 o                         
  11   7   4        540.18        525.03         7.19 o                         
  12   7   4        111.10        102.68         5.24 o                         
  13   7   4         52.01         60.47         5.25 o                         
 -12   8   4          0.31         -4.02         4.02 o                         
 -11   8   4         30.67         27.18         3.86 o                         
 -10   8   4         21.04         21.23         3.49 o                         
  -9   8   4         42.26         47.20         2.69 o                         
  -8   8   4         27.99         30.03         2.31 o                         
  -7   8   4        345.55        329.35         3.49 o                         
  -6   8   4       1543.18       1518.47         8.03 o                         
  -5   8   4         58.77         71.45         1.80 o                         
  -4   8   4        439.26        409.27         3.01 o                         
  -3   8   4        187.30        158.94         1.93 o                         
  -2   8   4         71.39         82.86         1.75 o                         
  -1   8   4        115.36         90.89         1.47 o                         
   0   8   4        308.78        297.03         2.14 o                         
   1   8   4        115.35         91.49         1.62 o                         
   2   8   4         71.40         83.89         1.52 o                         
   3   8   4        187.21        160.60         1.92 o                         
   4   8   4        439.21        411.55         3.09 o                         
   5   8   4         58.81         75.50         1.84 o                         
   6   8   4       1543.09       1510.60         8.11 o                         
   7   8   4        345.51        329.93         3.37 o                         
   8   8   4         28.00         33.50         2.38 o                         
   9   8   4         42.25         48.22         2.96 o                         
  10   8   4         21.04         26.03         3.53 o                         
  11   8   4         30.68         28.21         3.90 o                         
  12   8   4          0.31         -2.20         4.95 o                         
 -12   9   4         11.66          7.26         3.94 o                         
 -11   9   4         19.23         23.40         3.96 o                         
 -10   9   4        112.04        116.94         4.28 o                         
  -9   9   4         56.75         55.61         2.96 o                         
  -8   9   4        117.94        117.30         2.85 o                         
  -7   9   4         72.88         68.33         2.55 o                         
  -6   9   4       1087.09        965.42         5.86 o                         
  -5   9   4        923.65        844.87         5.57 o                         
  -4   9   4         14.16         21.05         1.63 o                         
  -3   9   4         80.56        106.40         2.01 o                         
  -2   9   4          7.15         10.18         1.28 o                         
  -1   9   4        499.18        495.59         3.12 o                         
   0   9   4        140.04        125.04         1.80 o                         
   1   9   4        499.24        502.83         3.16 o                         
   2   9   4          7.15         11.14         1.41 o                         
   3   9   4         80.53        108.66         2.01 o                         
   4   9   4         14.16         23.37         1.67 o                         
   5   9   4        923.51        846.77         4.91 o                         
   6   9   4       1087.04        974.44         5.50 o                         
   7   9   4         72.93         73.38         2.24 o                         
   8   9   4        117.96        119.27         3.87 o                         
   9   9   4         56.75         53.67         3.16 o                         
  10   9   4        112.03        108.74         4.22 o                         
  11   9   4         19.24         27.86         5.71 o                         
  12   9   4         11.66         13.59         4.54 o                         
 -11  10   4         18.99         16.49         3.61 o                         
 -10  10   4         44.69         50.15         3.66 o                         
  -9  10   4         67.69         64.70         3.36 o                         
  -8  10   4        294.47        281.61         3.97 o                         
  -7  10   4         22.24         32.00         2.43 o                         
  -6  10   4        300.08        272.64         3.50 o                         
  -5  10   4        536.16        488.76         4.29 o                         
  -4  10   4       1614.98       1580.36         8.52 o                         
  -3  10   4        822.00        752.69         4.81 o                         
  -2  10   4        200.49        184.70         2.59 o                         
  -1  10   4        115.63        108.55         2.02 o                         
   0  10   4         92.62         95.53         1.85 o                         
   1  10   4        115.62        111.01         1.99 o                         
   2  10   4        200.45        189.34         2.40 o                         
   3  10   4        821.96        763.49         4.68 o                         
   4  10   4       1614.93       1576.76         8.00 o                         
   5  10   4        536.17        489.11         3.75 o                         
   6  10   4        300.05        271.07         3.12 o                         
   7  10   4         22.25         33.49         2.68 o                         
   8  10   4        294.43        270.76         4.37 o                         
   9  10   4         67.73         66.10         3.55 o                         
  10  10   4         44.69         59.19         4.51 o                         
  11  10   4         18.98         17.32         4.56 o                         
 -10  11   4         22.29         32.28         3.95 o                         
  -9  11   4        201.56        202.25         4.76 o                         
  -8  11   4         71.82         79.21         3.51 o                         
  -7  11   4        434.86        411.76         5.02 o                         
  -6  11   4         96.64         92.97         3.01 o                         
  -5  11   4        253.98        261.56         3.70 o                         
  -4  11   4         68.11         71.18         2.56 o                         
  -3  11   4        285.65        236.45         3.18 o                         
  -2  11   4       1084.33        995.80         6.05 o                         
  -1  11   4         10.30         13.70         1.75 o                         
   0  11   4        161.94        168.67         2.45 o                         
   1  11   4         10.31         15.52         1.65 o                         
   2  11   4       1084.28       1000.69         5.87 o                         
   3  11   4        285.70        241.22         2.86 o                         
   4  11   4         68.10         73.35         2.14 o                         
   5  11   4        253.97        261.26         3.11 o                         
   6  11   4         96.64         93.94         2.65 o                         
   7  11   4        434.90        402.61         5.26 o                         
   8  11   4         71.80         72.98         4.25 o                         
   9  11   4        201.57        204.52         6.97 o                         
  10  11   4         22.29         33.66         4.19 o                         
 -10  12   4         28.13         22.31        12.95 o                         
  -9  12   4         12.12         14.83         3.76 o                         
  -8  12   4         89.02         94.16         3.79 o                         
  -7  12   4         31.13         34.83         3.38 o                         
  -6  12   4        230.65        223.53         4.24 o                         
  -5  12   4         14.08         14.51         2.81 o                         
  -4  12   4        271.35        255.66         3.69 o                         
  -3  12   4        469.04        462.51         4.38 o                         
  -2  12   4         25.06         32.37         2.19 o                         
  -1  12   4       1190.92       1035.87         6.31 o                         
   0  12   4        572.06        494.31         3.88 o                         
   1  12   4       1190.79       1041.27         6.13 o                         
   2  12   4         25.06         30.81         1.96 o                         
   3  12   4        469.05        454.58         3.92 o                         
   4  12   4        271.34        253.64         3.27 o                         
   5  12   4         14.07         15.59         2.42 o                         
   6  12   4        230.66        214.61         3.78 o                         
   7  12   4         31.13         28.96         3.30 o                         
   8  12   4         88.99         83.15         4.18 o                         
   9  12   4         12.10         12.73         4.17 o                         
  10  12   4         28.14          1.44        12.95 o                         
  -8  13   4         29.25         37.73         4.15 o                         
  -7  13   4         84.32         86.26         3.89 o                         
  -6  13   4        189.35        192.40         4.75 o                         
  -5  13   4         40.92         35.98         3.26 o                         
  -4  13   4         33.94         39.73         3.49 o                         
  -3  13   4        107.73        103.66         2.94 o                         
  -2  13   4         82.00         95.21         2.96 o                         
  -1  13   4        118.39        124.32         2.81 o                         
   0  13   4          0.53         13.17         2.22 o                         
   1  13   4        118.38        117.89         2.80 o                         
   2  13   4         82.04         91.27         2.48 o                         
   3  13   4        107.74        103.22         2.68 o                         
   4  13   4         33.97         41.32         2.65 o                         
   5  13   4         40.91         39.15         2.84 o                         
   6  13   4        189.35        191.62         4.11 o                         
   7  13   4         84.33         83.90         4.45 o                         
   8  13   4         29.27         38.18         5.02 o                         
  -7  14   4         81.90         76.67         4.24 o                         
  -6  14   4          2.58          7.22         3.54 o                         
  -5  14   4         21.29         22.34         3.50 o                         
  -4  14   4         27.02         23.91         3.66 o                         
  -3  14   4         35.08         41.52         3.70 o                         
  -2  14   4         89.25        102.92         3.20 o                         
  -1  14   4        134.71        145.74         3.94 o                         
   0  14   4         67.29         98.26         3.25 o                         
   1  14   4        134.73        144.46         3.64 o                         
   2  14   4         89.26        106.59         3.08 o                         
   3  14   4         35.07         45.27         3.02 o                         
   4  14   4         27.02         28.29         3.48 o                         
   5  14   4         21.29         25.05         3.33 o                         
   6  14   4          2.58          7.26         3.97 o                         
   7  14   4         81.87         83.87         4.72 o                         
  -5  15   4         88.17         99.41         4.95 o                         
  -4  15   4          4.92          7.99         3.97 o                         
  -3  15   4         73.86         72.53         4.36 o                         
  -2  15   4         69.32         77.09         3.76 o                         
  -1  15   4         77.15         80.33         3.67 o                         
   0  15   4         28.57         32.10         3.24 o                         
   1  15   4         77.14         83.71         3.37 o                         
   2  15   4         69.33         80.37         4.11 o                         
   3  15   4         73.84         67.61         3.55 o                         
   4  15   4          4.92          1.61         4.12 o                         
   5  15   4         88.18         98.54         5.06 o                         
  -3  16   4         42.76         48.38         4.92 o                         
  -2  16   4         74.49         71.15         4.14 o                         
  -1  16   4         37.08         38.95         3.81 o                         
   0  16   4        129.06        124.66         4.27 o                         
   1  16   4         37.08         41.56         3.43 o                         
   2  16   4         74.49         75.56         4.29 o                         
   3  16   4         42.76         54.19         4.71 o                         
   1   0   5          4.06         33.76         0.80 o                         
   2   0   5       1749.52       1641.39         6.27 o                         
   3   0   5      10362.79      10408.82        38.65 o                         
   4   0   5       8056.07       8113.67        28.86 o                         
   5   0   5         17.32         18.76         0.96 o                         
   6   0   5       1699.49       1748.62         7.49 o                         
   7   0   5        468.97        534.66         3.13 o                         
   8   0   5        137.32        147.21         2.08 o                         
   9   0   5          6.47          2.05         1.69 o                         
  10   0   5        734.82        680.11         4.54 o                         
  11   0   5         35.82         27.50         2.36 o                         
  12   0   5          0.20          3.39         2.72 o                         
  13   0   5          0.00         -1.42         3.39 o                         
  14   0   5        115.63        104.46         4.42 o                         
 -14   1   5          5.84          6.64         4.40 o                         
 -13   1   5         96.49        100.79         4.30 o                         
 -12   1   5         85.30         78.61         2.93 o                         
 -11   1   5         31.55         35.11         2.30 o                         
 -10   1   5          3.62          9.62         1.87 o                         
  -9   1   5         51.39         55.16         1.94 o                         
  -8   1   5        448.28        468.26         3.27 o                         
  -7   1   5         46.25         78.14         1.45 o                         
  -6   1   5       1931.44       2161.82         9.25 o                         
  -5   1   5       5008.07       5193.06        20.92 o                         
  -4   1   5       4566.94       4691.80        18.54 o                         
  -3   1   5       6916.52       6928.30        27.56 o                         
  -2   1   5       4511.97       4238.60        15.94 o                         
  -1   1   5      11274.05      10953.47        45.78 o                         
   0   1   5         71.66         94.66         0.83 o                         
   1   1   5      11274.23      10978.62        45.05 o                         
   2   1   5       4511.86       4232.27        16.24 o                         
   3   1   5       6916.49       6936.86        25.46 o                         
   4   1   5       4566.95       4710.90        17.23 o                         
   5   1   5       5008.05       5178.27        19.37 o                         
   6   1   5       1931.60       2152.67         8.69 o                         
   7   1   5         46.28         79.77         1.56 o                         
   8   1   5        448.21        463.19         3.04 o                         
   9   1   5         51.39         54.14         1.79 o                         
  10   1   5          3.62          8.55         1.81 o                         
  11   1   5         31.56         35.13         2.54 o                         
  12   1   5         85.30         76.18         3.11 o                         
  13   1   5         96.50         94.57         4.30 o                         
  14   1   5          5.83          6.65         4.12 o                         
 -14   2   5         71.36         73.28         4.23 o                         
 -13   2   5         45.06         47.89         3.41 o                         
 -12   2   5        413.00        429.42         4.73 o                         
 -11   2   5        181.43        174.47         3.42 o                         
 -10   2   5        521.29        492.68         3.96 o                         
  -9   2   5        656.62        662.08         4.26 o                         
  -8   2   5        111.64        125.67         2.26 o                         
  -7   2   5        235.89        252.69         2.26 o                         
  -6   2   5        108.73        107.01         1.60 o                         
  -5   2   5        136.15        157.23         1.88 o                         
  -4   2   5       1727.75       1776.26         7.61 o                         
  -3   2   5       1025.83        983.12         4.46 o                         
  -2   2   5        526.70        605.03         2.86 o                         
  -1   2   5       4713.09       4637.12        17.79 o                         
   0   2   5       1942.13       2022.77         7.77 o                         
   1   2   5       4712.88       4649.52        17.51 o                         
   2   2   5        526.73        609.54         3.54 o                         
   3   2   5       1025.85        987.61         4.07 o                         
   4   2   5       1727.66       1772.64         6.72 o                         
   5   2   5        136.17        156.35         1.45 o                         
   6   2   5        108.74        101.54         1.33 o                         
   7   2   5        235.93        253.72         2.13 o                         
   8   2   5        111.68        120.83         1.91 o                         
   9   2   5        656.65        661.26         4.03 o                         
  10   2   5        521.33        498.89         4.19 o                         
  11   2   5        181.44        175.21         3.21 o                         
  12   2   5        413.02        419.03         5.19 o                         
  13   2   5         45.08         50.56         3.65 o                         
  14   2   5         71.35         72.23         5.51 o                         
 -14   3   5         43.37         42.60         3.93 o                         
 -13   3   5         32.36         35.54         4.33 o                         
 -12   3   5         96.14        110.28         4.20 o                         
 -11   3   5        227.99        226.34         3.61 o                         
 -10   3   5        122.99        117.93         2.72 o                         
  -9   3   5        400.90        413.94         3.52 o                         
  -8   3   5        211.45        205.73         2.41 o                         
  -7   3   5        355.04        367.95         2.86 o                         
  -6   3   5        589.61        644.29         3.71 o                         
  -5   3   5        106.15        123.23         1.76 o                         
  -4   3   5        308.07        339.47         2.36 o                         
  -3   3   5        487.80        555.12         2.73 o                         
  -2   3   5       2732.11       2712.87        10.46 o                         
  -1   3   5        518.90        523.20         2.44 o                         
   0   3   5       3058.00       2972.06        11.76 o                         
   1   3   5        518.83        530.35         2.37 o                         
   2   3   5       2732.10       2726.41        10.26 o                         
   3   3   5        487.74        553.01         2.61 o                         
   4   3   5        308.02        340.48         2.04 o                         
   5   3   5        106.15        122.12         1.44 o                         
   6   3   5        589.64        638.60         3.09 o                         
   7   3   5        355.05        370.96         2.53 o                         
   8   3   5        211.48        206.53         2.26 o                         
   9   3   5        400.86        409.36         3.24 o                         
  10   3   5        122.94        122.28         2.76 o                         
  11   3   5        227.96        226.95         3.46 o                         
  12   3   5         96.17        104.38         3.34 o                         
  13   3   5         32.37         27.31         3.77 o                         
  14   3   5         43.39         42.57         5.29 o                         
 -14   4   5         11.56         14.51         3.75 o                         
 -13   4   5        148.26        128.51         4.22 o                         
 -12   4   5        254.83        277.12         5.50 o                         
 -11   4   5        220.12        229.06         3.78 o                         
 -10   4   5        339.27        338.92         3.92 o                         
  -9   4   5        193.22        194.03         3.08 o                         
  -8   4   5        485.45        499.01         3.71 o                         
  -7   4   5         43.09         54.77         1.63 o                         
  -6   4   5        196.21        183.88         2.10 o                         
  -5   4   5        324.65        303.92         2.50 o                         
  -4   4   5        957.65       1013.70         5.00 o                         
  -3   4   5       6043.01       6225.99        23.99 o                         
  -2   4   5       3269.26       3497.28        13.41 o                         
  -1   4   5        501.89        484.34         2.47 o                         
   0   4   5       3442.17       3443.64        13.64 o                         
   1   4   5        501.84        489.54         2.37 o                         
   2   4   5       3269.05       3509.27        13.14 o                         
   3   4   5       6043.00       6253.68        23.48 o                         
   4   4   5        957.73       1010.84         4.42 o                         
   5   4   5        324.61        301.63         2.11 o                         
   6   4   5        196.19        182.72         1.81 o                         
   7   4   5         43.08         50.58         1.33 o                         
   8   4   5        485.41        493.25         3.45 o                         
   9   4   5        193.23        191.22         2.75 o                         
  10   4   5        339.29        336.46         3.63 o                         
  11   4   5        220.15        224.86         4.80 o                         
  12   4   5        254.86        274.88         4.91 o                         
  13   4   5        148.25        122.05         4.83 o                         
  14   4   5         11.55          2.01         4.25 o                         
 -13   5   5         63.37         64.28         4.26 o                         
 -12   5   5         70.44         65.67         3.49 o                         
 -11   5   5         91.61        102.49         3.94 o                         
 -10   5   5         10.80         10.37         2.50 o                         
  -9   5   5        172.31        175.10         3.23 o                         
  -8   5   5       1164.31       1207.07         6.62 o                         
  -7   5   5        661.66        706.85         4.53 o                         
  -6   5   5         32.35         40.32         1.71 o                         
  -5   5   5        612.41        588.95         3.66 o                         
  -4   5   5       1170.65       1215.45         5.73 o                         
  -3   5   5        275.11        323.93         2.06 o                         
  -2   5   5       3940.24       4244.24        16.52 o                         
  -1   5   5        713.28        774.67         3.73 o                         
   0   5   5        301.58        197.50         1.71 o                         
   1   5   5        713.41        773.25         3.40 o                         
   2   5   5       3940.38       4237.15        16.16 o                         
   3   5   5        275.04        325.70         2.07 o                         
   4   5   5       1170.58       1207.12         5.00 o                         
   5   5   5        612.46        585.71         3.14 o                         
   6   5   5         32.36         37.77         1.47 o                         
   7   5   5        661.61        698.70         4.22 o                         
   8   5   5       1164.38       1208.87         6.93 o                         
   9   5   5        172.31        172.78         3.02 o                         
  10   5   5         10.80          8.15         2.39 o                         
  11   5   5         91.63         97.53         4.02 o                         
  12   5   5         70.45         65.89         4.05 o                         
  13   5   5         63.38         60.92         4.38 o                         
 -13   6   5        198.62        200.55         5.38 o                         
 -12   6   5        395.09        377.01         6.42 o                         
 -11   6   5          3.13         13.86         4.42 o                         
 -10   6   5        129.28        148.44         4.27 o                         
  -9   6   5        262.37        275.58         3.51 o                         
  -8   6   5         15.58         18.42         2.00 o                         
  -7   6   5        139.17        161.56         2.75 o                         
  -6   6   5        626.37        583.59         4.15 o                         
  -5   6   5        361.30        364.08         2.97 o                         
  -4   6   5         12.83         18.87         1.05 o                         
  -3   6   5        369.92        374.87         2.44 o                         
  -2   6   5       1020.55       1065.73         5.05 o                         
  -1   6   5        278.87        317.34         2.17 o                         
   0   6   5       5427.03       5483.92        21.15 o                         
   1   6   5        278.91        317.96         1.97 o                         
   2   6   5       1020.50       1063.10         4.70 o                         
   3   6   5        369.84        381.71         2.32 o                         
   4   6   5         12.85         19.30         1.10 o                         
   5   6   5        361.31        355.45         2.39 o                         
   6   6   5        626.32        581.71         3.56 o                         
   7   6   5        139.16        157.32         2.38 o                         
   8   6   5         15.58         17.82         2.07 o                         
   9   6   5        262.33        274.22         3.57 o                         
  10   6   5        129.27        143.94         3.26 o                         
  11   6   5          3.12          4.91         3.26 o                         
  12   6   5        395.07        369.16        10.62 o                         
  13   6   5        198.66        197.63         6.32 o                         
 -13   7   5         38.17         42.88         4.28 o                         
 -12   7   5         21.14         22.40         3.84 o                         
 -11   7   5        104.88        110.01         6.60 o                         
 -10   7   5        684.27        656.98         5.86 o                         
  -9   7   5         45.52         60.15         2.47 o                         
  -8   7   5         35.22         38.37         2.22 o                         
  -7   7   5        147.26        138.83         2.80 o                         
  -6   7   5         16.87         25.46         1.97 o                         
  -5   7   5        529.55        503.10         3.53 o                         
  -4   7   5        695.48        699.63         3.97 o                         
  -3   7   5        581.40        611.58         3.55 o                         
  -2   7   5        309.19        282.88         2.29 o                         
  -1   7   5        127.64        163.69         1.74 o                         
   0   7   5         72.37        109.29         1.55 o                         
   1   7   5        127.61        162.00         1.64 o                         
   2   7   5        309.26        284.90         2.07 o                         
   3   7   5        581.38        606.73         3.13 o                         
   4   7   5        695.47        700.50         3.53 o                         
   5   7   5        529.51        499.06         3.11 o                         
   6   7   5         16.86         24.85         1.71 o                         
   7   7   5        147.29        136.19         2.52 o                         
   8   7   5         35.23         35.97         2.23 o                         
   9   7   5         45.51         55.98         2.61 o                         
  10   7   5        684.23        660.26         6.53 o                         
  11   7   5        104.86        104.42         4.93 o                         
  12   7   5         21.13         39.72         5.75 o                         
  13   7   5         38.17         32.24         4.65 o                         
 -12   8   5         28.17         29.10         4.14 o                         
 -11   8   5         10.31          6.06         3.55 o                         
 -10   8   5         33.41         34.40         3.63 o                         
  -9   8   5        375.09        325.17         4.00 o                         
  -8   8   5        169.05        161.37         3.06 o                         
  -7   8   5         31.86         38.27         2.21 o                         
  -6   8   5        923.62        865.23         5.42 o                         
  -5   8   5        923.72        893.76         5.22 o                         
  -4   8   5        803.79        773.44         4.53 o                         
  -3   8   5        682.89        685.44         4.08 o                         
  -2   8   5        327.12        309.04         2.39 o                         
  -1   8   5        481.88        418.51         2.75 o                         
   0   8   5        107.67         86.00         1.48 o                         
   1   8   5        481.83        425.31         2.73 o                         
   2   8   5        327.13        306.82         2.31 o                         
   3   8   5        682.97        679.13         3.76 o                         
   4   8   5        803.69        768.98         4.21 o                         
   5   8   5        923.77        902.43         4.98 o                         
   6   8   5        923.61        860.75         6.03 o                         
   7   8   5         31.87         41.39         2.09 o                         
   8   8   5        169.01        162.65         3.34 o                         
   9   8   5        375.12        334.33         5.78 o                         
  10   8   5         33.41         35.63         3.77 o                         
  11   8   5         10.31         16.13         3.67 o                         
  12   8   5         28.16         28.41         4.49 o                         
 -12   9   5         74.92         77.87         4.65 o                         
 -11   9   5         50.32         58.57         4.41 o                         
 -10   9   5         52.63         53.11         3.76 o                         
  -9   9   5        150.96        166.88         3.63 o                         
  -8   9   5          6.70          9.73         2.31 o                         
  -7   9   5         76.37         73.81         2.68 o                         
  -6   9   5       1096.77       1106.26         6.92 o                         
  -5   9   5         16.41         40.78         2.05 o                         
  -4   9   5        266.65        252.02         2.77 o                         
  -3   9   5        564.63        545.24         3.68 o                         
  -2   9   5        209.80        202.84         2.37 o                         
  -1   9   5        162.18        155.61         1.97 o                         
   0   9   5        145.47        141.54         2.02 o                         
   1   9   5        162.17        151.55         2.02 o                         
   2   9   5        209.77        201.89         2.25 o                         
   3   9   5        564.70        546.14         3.58 o                         
   4   9   5        266.66        254.07         2.72 o                         
   5   9   5         16.41         44.79         1.88 o                         
   6   9   5       1096.86       1111.99         6.22 o                         
   7   9   5         76.35         72.52         2.33 o                         
   8   9   5          6.70         12.54         2.75 o                         
   9   9   5        150.95        167.10         4.78 o                         
  10   9   5         52.62         53.57         3.78 o                         
  11   9   5         50.31         57.51         5.68 o                         
  12   9   5         74.92         85.87         5.31 o                         
 -11  10   5        117.04        112.05         4.57 o                         
 -10  10   5        275.14        280.16         5.34 o                         
  -9  10   5         88.24        102.71         3.70 o                         
  -8  10   5        123.89        128.00         3.54 o                         
  -7  10   5        213.76        207.31         3.48 o                         
  -6  10   5        352.67        317.46         3.71 o                         
  -5  10   5          2.96         17.50         2.18 o                         
  -4  10   5       1712.06       1617.74         9.00 o                         
  -3  10   5       1321.61       1185.54         6.75 o                         
  -2  10   5        255.96        237.85         2.83 o                         
  -1  10   5        264.73        240.94         2.69 o                         
   0  10   5        166.18        137.57         2.16 o                         
   1  10   5        264.69        242.14         2.51 o                         
   2  10   5        256.01        238.63         2.61 o                         
   3  10   5       1321.54       1184.32         6.39 o                         
   4  10   5       1711.97       1633.17         8.43 o                         
   5  10   5          2.96         13.41         2.01 o                         
   6  10   5        352.74        321.66         3.48 o                         
   7  10   5        213.79        198.04         4.13 o                         
   8  10   5        123.88        124.60         3.82 o                         
   9  10   5         88.21         94.61         3.96 o                         
  10  10   5        275.13        269.89         5.70 o                         
  11  10   5        117.02        101.51         5.22 o                         
 -10  11   5         79.85         85.24         4.23 o                         
  -9  11   5        169.17        169.72         4.34 o                         
  -8  11   5        331.38        333.10         4.85 o                         
  -7  11   5         16.57         22.06         2.88 o                         
  -6  11   5         48.48         58.18         2.71 o                         
  -5  11   5        748.06        667.93         5.69 o                         
  -4  11   5        209.72        183.68         3.64 o                         
  -3  11   5        529.20        518.69         4.40 o                         
  -2  11   5        378.30        359.27         4.17 o                         
  -1  11   5        113.53        111.19         2.39 o                         
   0  11   5        898.23        798.70         4.80 o                         
   1  11   5        113.49        108.89         2.11 o                         
   2  11   5        378.36        356.74         3.27 o                         
   3  11   5        529.25        522.56         4.00 o                         
   4  11   5        209.73        176.38         2.87 o                         
   5  11   5        748.00        667.31         4.90 o                         
   6  11   5         48.47         58.12         2.60 o                         
   7  11   5         16.56         17.43         3.27 o                         
   8  11   5        331.35        327.50         5.48 o                         
   9  11   5        169.23        164.73         4.94 o                         
  10  11   5         79.87         83.79         5.07 o                         
  -9  12   5        146.63        153.35         5.04 o                         
  -8  12   5         42.60         45.56         3.37 o                         
  -7  12   5         60.84         71.52         3.33 o                         
  -6  12   5        113.77        118.52         3.62 o                         
  -5  12   5          4.64          7.14         2.70 o                         
  -4  12   5        450.18        419.92         4.70 o                         
  -3  12   5        176.79        185.81         3.30 o                         
  -2  12   5        561.69        500.11         4.75 o                         
  -1  12   5        666.95        644.25         4.85 o                         
   0  12   5        139.62        134.23         2.64 o                         
   1  12   5        666.97        645.33         4.64 o                         
   2  12   5        561.75        503.24         3.84 o                         
   3  12   5        176.81        182.23         3.05 o                         
   4  12   5        450.19        423.43         4.07 o                         
   5  12   5          4.63          5.41         2.41 o                         
   6  12   5        113.78        114.94         3.81 o                         
   7  12   5         60.83         70.88         4.10 o                         
   8  12   5         42.59         40.23         3.76 o                         
   9  12   5        146.64        157.65         6.71 o                         
  -8  13   5         81.08         92.82         5.30 o                         
  -7  13   5         27.69         33.59         3.55 o                         
  -6  13   5          2.77         11.90         3.08 o                         
  -5  13   5         38.90         54.22         4.65 o                         
  -4  13   5         19.39         22.66         2.90 o                         
  -3  13   5         47.95         56.68         3.10 o                         
  -2  13   5         22.91         34.06         2.54 o                         
  -1  13   5        554.21        527.03         4.82 o                         
   0  13   5          7.30         14.38         2.28 o                         
   1  13   5        554.16        529.91         4.37 o                         
   2  13   5         22.91         26.29         2.47 o                         
   3  13   5         47.93         53.33         2.89 o                         
   4  13   5         19.39         20.15         2.71 o                         
   5  13   5         38.90         44.77         2.91 o                         
   6  13   5          2.77          5.48         2.84 o                         
   7  13   5         27.67         22.35         3.94 o                         
   8  13   5         81.05         85.69         5.09 o                         
  -7  14   5         23.30         23.41         3.97 o                         
  -6  14   5          1.40          6.81         3.65 o                         
  -5  14   5         73.15         79.61         4.28 o                         
  -4  14   5         67.59         74.61         3.89 o                         
  -3  14   5         91.51         97.72         3.61 o                         
  -2  14   5         22.00         26.18         3.03 o                         
  -1  14   5        422.08        453.14         5.04 o                         
   0  14   5          6.85         26.35         2.80 o                         
   1  14   5        422.00        452.14         4.95 o                         
   2  14   5         22.01         23.44         2.73 o                         
   3  14   5         91.55         96.77         3.25 o                         
   4  14   5         67.60         77.23         3.37 o                         
   5  14   5         73.15         82.88         3.93 o                         
   6  14   5          1.40          1.94         4.08 o                         
   7  14   5         23.31         25.16         4.57 o                         
  -5  15   5         24.43         32.12         4.40 o                         
  -4  15   5         35.97         52.79         4.41 o                         
  -3  15   5         10.06         13.49         3.74 o                         
  -2  15   5          9.85         21.33         3.43 o                         
  -1  15   5         34.18         46.58         3.50 o                         
   0  15   5          0.07         -2.13         4.18 o                         
   1  15   5         34.19         48.04         3.56 o                         
   2  15   5          9.85         13.29         3.07 o                         
   3  15   5         10.06          5.21         3.67 o                         
   4  15   5         35.95         47.06         4.35 o                         
   5  15   5         24.44         27.70         4.39 o                         
  -2  16   5         29.29         25.32         4.03 o                         
  -1  16   5          6.59         10.25         4.06 o                         
   0  16   5          0.72          2.27         3.95 o                         
   1  16   5          6.59         11.70         4.09 o                         
   2  16   5         29.29         25.45         3.64 o                         
   0   0   6        670.57        546.24         3.22 o                         
   1   0   6       2011.40       1998.06         7.55 o                         
   2   0   6       3442.34       3493.13        13.21 o                         
   3   0   6        966.09        853.29         3.64 o                         
   4   0   6          1.93          5.24         1.00 o                         
   5   0   6       2043.90       2020.76         7.99 o                         
   6   0   6        256.59        220.14         1.87 o                         
   7   0   6        463.58        473.71         2.92 o                         
   8   0   6        141.89        121.12         2.09 o                         
   9   0   6        279.58        260.24         2.79 o                         
  10   0   6         36.41         33.07         2.02 o                         
  11   0   6        238.80        219.83         3.32 o                         
  12   0   6         12.58         14.29         3.01 o                         
  13   0   6        224.00        245.35         5.52 o                         
  14   0   6          0.54         -1.30         3.95 o                         
 -14   1   6         69.19         60.91         4.27 o                         
 -13   1   6         13.56         19.90         3.30 o                         
 -12   1   6         92.63         84.40         3.14 o                         
 -11   1   6          5.13          3.90         2.33 o                         
 -10   1   6         94.17         99.56         2.27 o                         
  -9   1   6        627.81        599.02         4.03 o                         
  -8   1   6        506.63        550.23         3.49 o                         
  -7   1   6        263.88        276.75         2.20 o                         
  -6   1   6         71.41         67.83         1.38 o                         
  -5   1   6       3614.23       3815.94        15.93 o                         
  -4   1   6       2592.46       2606.36        11.07 o                         
  -3   1   6       4083.43       4200.24        16.89 o                         
  -2   1   6        460.11        463.32         2.24 o                         
  -1   1   6       5535.66       5348.38        20.04 o                         
   0   1   6          1.19          4.55         0.53 o                         
   1   1   6       5535.35       5348.07        21.31 o                         
   2   1   6        460.12        461.91         2.33 o                         
   3   1   6       4083.43       4190.99        16.16 o                         
   4   1   6       2592.65       2617.94        10.17 o                         
   5   1   6       3614.26       3797.89        14.40 o                         
   6   1   6         71.40         63.70         1.24 o                         
   7   1   6        263.83        278.95         2.32 o                         
   8   1   6        506.69        547.47         3.43 o                         
   9   1   6        627.75        599.52         3.86 o                         
  10   1   6         94.18         97.95         2.31 o                         
  11   1   6          5.13          8.26         2.32 o                         
  12   1   6         92.64         81.63         3.16 o                         
  13   1   6         13.56         16.06         3.66 o                         
  14   1   6         69.18         66.00         4.16 o                         
 -14   2   6         10.10         12.69         3.75 o                         
 -13   2   6        155.09        157.64         4.58 o                         
 -12   2   6         69.69         78.33         3.22 o                         
 -11   2   6          6.53         16.38         3.27 o                         
 -10   2   6        376.20        384.94         3.74 o                         
  -9   2   6        245.08        259.81         2.99 o                         
  -8   2   6        149.52        137.76         2.31 o                         
  -7   2   6        178.92        185.99         2.04 o                         
  -6   2   6        552.32        638.18         3.63 o                         
  -5   2   6       1633.84       1768.03         8.06 o                         
  -4   2   6        118.87        142.34         1.51 o                         
  -3   2   6       2695.92       2694.94        11.06 o                         
  -2   2   6       2250.85       2187.11         8.86 o                         
  -1   2   6         20.36         43.16         0.87 o                         
   0   2   6        844.10        759.32         3.11 o                         
   1   2   6         20.34         43.11         0.87 o                         
   2   2   6       2250.86       2192.70         9.38 o                         
   3   2   6       2695.95       2684.04        10.40 o                         
   4   2   6        118.85        138.31         1.21 o                         
   5   2   6       1634.02       1766.69         6.95 o                         
   6   2   6        552.41        638.25         3.14 o                         
   7   2   6        178.97        188.58         1.90 o                         
   8   2   6        149.52        137.76         1.96 o                         
   9   2   6        245.02        254.76         2.65 o                         
  10   2   6        376.19        378.30         3.68 o                         
  11   2   6          6.52         12.16         2.46 o                         
  12   2   6         69.69         78.87         3.64 o                         
  13   2   6        155.11        162.04         7.05 o                         
  14   2   6         10.10         12.41         4.40 o                         
 -14   3   6         40.47         39.19         3.84 o                         
 -13   3   6         11.53         18.04         3.34 o                         
 -12   3   6         44.91         52.60         3.13 o                         
 -11   3   6        129.89        129.95         3.31 o                         
 -10   3   6        542.78        557.71         4.69 o                         
  -9   3   6        438.72        425.38         3.92 o                         
  -8   3   6        104.82         94.50         2.08 o                         
  -7   3   6        405.49        422.63         3.20 o                         
  -6   3   6        380.21        367.84         2.78 o                         
  -5   3   6        149.70        186.20         1.97 o                         
  -4   3   6       4121.83       4600.96        18.68 o                         
  -3   3   6       1448.17       1449.76         6.21 o                         
  -2   3   6        220.51        216.40         1.56 o                         
  -1   3   6         72.17         76.58         0.96 o                         
   0   3   6        156.15        194.91         1.97 o                         
   1   3   6         72.17         74.59         0.94 o                         
   2   3   6        220.60        218.07         1.39 o                         
   3   3   6       1448.28       1462.99         5.72 o                         
   4   3   6       4121.77       4608.08        16.92 o                         
   5   3   6        149.66        184.22         1.50 o                         
   6   3   6        380.24        364.56         2.13 o                         
   7   3   6        405.51        423.38         2.68 o                         
   8   3   6        104.85         89.59         1.74 o                         
   9   3   6        438.74        419.54         3.54 o                         
  10   3   6        542.70        552.43         4.29 o                         
  11   3   6        129.95        120.53         2.91 o                         
  12   3   6         44.94         51.79         2.99 o                         
  13   3   6         11.53         15.25         3.73 o                         
  14   3   6         40.48         30.77         5.70 o                         
 -14   4   6          3.34         14.67         6.62 o                         
 -13   4   6        213.96        224.21         4.84 o                         
 -12   4   6         81.02         82.13         3.32 o                         
 -11   4   6        322.39        321.09         4.29 o                         
 -10   4   6        334.80        325.69         4.00 o                         
  -9   4   6        140.80        147.57         3.03 o                         
  -8   4   6         94.99         97.36         2.19 o                         
  -7   4   6        263.64        268.85         2.83 o                         
  -6   4   6         67.21         80.42         1.80 o                         
  -5   4   6        770.16        822.87         4.52 o                         
  -4   4   6        476.49        536.16         3.01 o                         
  -3   4   6       3972.77       4165.74        15.95 o                         
  -2   4   6       1159.90       1217.90         4.98 o                         
  -1   4   6        422.38        467.20         2.47 o                         
   0   4   6         19.28         11.91         0.87 o                         
   1   4   6        422.47        468.80         2.30 o                         
   2   4   6       1159.88       1224.93         4.89 o                         
   3   4   6       3972.68       4173.42        15.34 o                         
   4   4   6        476.52        537.76         2.76 o                         
   5   4   6        770.06        824.41         3.83 o                         
   6   4   6         67.22         78.81         1.37 o                         
   7   4   6        263.67        269.85         2.25 o                         
   8   4   6         95.03         93.23         2.02 o                         
   9   4   6        140.80        146.49         2.65 o                         
  10   4   6        334.83        330.92         4.28 o                         
  11   4   6        322.44        317.86         4.68 o                         
  12   4   6         81.00         81.16         3.85 o                         
  13   4   6        214.00        212.49         6.14 o                         
  14   4   6          3.33         -0.36         6.98 o                         
 -13   5   6         39.97         41.88         3.83 o                         
 -12   5   6         76.90         73.66         4.15 o                         
 -11   5   6        181.35        185.39         3.90 o                         
 -10   5   6        120.14        114.53         3.12 o                         
  -9   5   6        356.94        349.27         3.84 o                         
  -8   5   6        177.38        154.68         2.65 o                         
  -7   5   6        775.15        750.18         4.76 o                         
  -6   5   6        148.16        164.53         2.40 o                         
  -5   5   6         78.16         60.51         1.55 o                         
  -4   5   6       1592.61       1624.54         7.19 o                         
  -3   5   6        299.98        255.53         1.85 o                         
  -2   5   6       1834.68       1937.59         8.09 o                         
  -1   5   6       1570.83       1531.72         6.52 o                         
   0   5   6       2184.58       2190.38         9.38 o                         
   1   5   6       1570.63       1543.65         6.16 o                         
   2   5   6       1834.53       1947.83         7.83 o                         
   3   5   6        299.94        259.59         1.83 o                         
   4   5   6       1592.75       1620.07         6.47 o                         
   5   5   6         78.18         59.09         1.35 o                         
   6   5   6        148.11        162.51         1.97 o                         
   7   5   6        775.06        739.52         4.31 o                         
   8   5   6        177.43        155.02         2.77 o                         
   9   5   6        357.01        342.78         3.75 o                         
  10   5   6        120.13        109.00         2.95 o                         
  11   5   6        181.34        182.50         3.84 o                         
  12   5   6         76.89         68.75         4.03 o                         
  13   5   6         39.99         43.94         7.29 o                         
 -13   6   6         56.89         56.55         4.28 o                         
 -12   6   6        113.54        102.64         4.37 o                         
 -11   6   6        382.82        374.90         4.90 o                         
 -10   6   6        715.74        738.60         6.26 o                         
  -9   6   6        270.87        280.99         3.72 o                         
  -8   6   6        401.64        362.94         3.64 o                         
  -7   6   6        372.68        361.52         3.35 o                         
  -6   6   6        610.03        609.81         4.20 o                         
  -5   6   6          8.16         10.43         1.46 o                         
  -4   6   6         92.50        101.12         1.77 o                         
  -3   6   6        250.91        270.89         2.03 o                         
  -2   6   6        580.52        548.26         3.09 o                         
  -1   6   6        668.85        605.12         4.09 o                         
   0   6   6        496.70        563.14         3.59 o                         
   1   6   6        668.75        605.85         3.46 o                         
   2   6   6        580.52        543.71         2.86 o                         
   3   6   6        250.97        273.21         1.90 o                         
   4   6   6         92.48         98.21         1.47 o                         
   5   6   6          8.16          9.87         1.09 o                         
   6   6   6        610.03        607.93         3.74 o                         
   7   6   6        372.70        359.66         3.09 o                         
   8   6   6        401.58        365.67         3.58 o                         
   9   6   6        270.86        287.00         3.71 o                         
  10   6   6        715.67        731.97         6.19 o                         
  11   6   6        382.80        376.14         6.12 o                         
  12   6   6        113.56         91.66         4.84 o                         
  13   6   6         56.88         50.28         4.68 o                         
 -13   7   6        121.53        111.21         5.31 o                         
 -12   7   6         94.42        100.61         5.13 o                         
 -11   7   6        182.62        176.65         4.62 o                         
 -10   7   6         36.06         49.74         3.48 o                         
  -9   7   6        454.41        458.28         4.21 o                         
  -8   7   6        140.14        135.21         2.79 o                         
  -7   7   6        656.49        585.58         4.52 o                         
  -6   7   6       1034.98        995.72         5.80 o                         
  -5   7   6         73.22         83.30         1.90 o                         
  -4   7   6       1119.33       1234.10         6.50 o                         
  -3   7   6        267.44        284.57         2.28 o                         
  -2   7   6        462.73        546.46         3.28 o                         
  -1   7   6        482.08        486.03         3.07 o                         
   0   7   6        534.38        575.73         3.55 o                         
   1   7   6        482.11        481.39         2.63 o                         
   2   7   6        462.73        535.10         2.85 o                         
   3   7   6        267.41        282.42         2.09 o                         
   4   7   6       1119.33       1231.71         5.77 o                         
   5   7   6         73.24         80.84         1.67 o                         
   6   7   6       1034.90        989.76         5.48 o                         
   7   7   6        656.58        574.88         4.11 o                         
   8   7   6        140.19        135.23         3.00 o                         
   9   7   6        454.42        452.96         4.45 o                         
  10   7   6         36.07         46.76         3.29 o                         
  11   7   6        182.62        182.82         5.01 o                         
  12   7   6         94.43         89.69         4.25 o                         
  13   7   6        121.51         97.80         6.22 o                         
 -12   8   6         58.41         67.85         4.46 o                         
 -11   8   6         20.44         21.97         3.74 o                         
 -10   8   6         94.48        101.67         3.95 o                         
  -9   8   6        309.20        310.13         3.94 o                         
  -8   8   6        608.57        568.00         4.69 o                         
  -7   8   6         90.16         98.39         2.44 o                         
  -6   8   6        181.17        182.72         2.92 o                         
  -5   8   6        460.84        452.01         3.53 o                         
  -4   8   6        640.15        639.88         4.17 o                         
  -3   8   6        256.72        247.03         3.06 o                         
  -2   8   6        508.02        529.33         3.36 o                         
  -1   8   6        395.35        395.51         2.79 o                         
   0   8   6        416.81        432.22         3.04 o                         
   1   8   6        395.34        394.08         2.76 o                         
   2   8   6        507.94        522.57         3.08 o                         
   3   8   6        256.70        249.38         2.87 o                         
   4   8   6        640.25        638.13         3.81 o                         
   5   8   6        460.85        449.87         3.28 o                         
   6   8   6        181.25        181.34         2.85 o                         
   7   8   6         90.18         96.23         2.50 o                         
   8   8   6        608.59        575.93         5.44 o                         
   9   8   6        309.24        308.37         5.14 o                         
  10   8   6         94.46         97.29         3.88 o                         
  11   8   6         20.43         22.48         3.80 o                         
  12   8   6         58.44         59.84         4.34 o                         
 -12   9   6        146.25        142.06        12.24 o                         
 -11   9   6         15.97         15.54         4.08 o                         
 -10   9   6         11.73         16.79         3.63 o                         
  -9   9   6        106.08        111.85         3.24 o                         
  -8   9   6         77.41         68.98         2.64 o                         
  -7   9   6         66.06         58.56         2.38 o                         
  -6   9   6        389.29        361.36         3.74 o                         
  -5   9   6        248.62        219.86         3.07 o                         
  -4   9   6        638.69        566.42         4.25 o                         
  -3   9   6        983.01        909.79         5.14 o                         
  -2   9   6        164.30        183.91         2.30 o                         
  -1   9   6         83.07         88.95         1.78 o                         
   0   9   6        403.67        394.59         2.87 o                         
   1   9   6         83.05         87.16         1.60 o                         
   2   9   6        164.29        179.73         2.13 o                         
   3   9   6        983.09        910.93         4.89 o                         
   4   9   6        638.56        571.80         3.79 o                         
   5   9   6        248.62        221.24         2.78 o                         
   6   9   6        389.21        362.76         3.49 o                         
   7   9   6         66.07         58.70         2.47 o                         
   8   9   6         77.37         69.49         3.20 o                         
   9   9   6        106.05        111.74         4.38 o                         
  10   9   6         11.73         12.27         3.60 o                         
  11   9   6         15.97         17.91         3.95 o                         
  12   9   6        146.25        150.30         8.47 o                         
 -11  10   6         50.66         46.61         4.11 o                         
 -10  10   6         86.82         85.58         4.92 o                         
  -9  10   6         73.75         86.94         3.36 o                         
  -8  10   6         44.10         45.46         2.79 o                         
  -7  10   6         32.82         29.68         2.45 o                         
  -6  10   6        376.70        367.39         4.05 o                         
  -5  10   6        715.20        634.38         5.10 o                         
  -4  10   6        244.64        275.70         3.75 o                         
  -3  10   6        413.95        413.73         3.78 o                         
  -2  10   6       1049.10        989.74         5.85 o                         
  -1  10   6        119.50        112.48         2.26 o                         
   0  10   6         55.83         56.18         1.85 o                         
   1  10   6        119.48        111.94         2.02 o                         
   2  10   6       1049.19        992.53         5.32 o                         
   3  10   6        413.89        404.15         3.52 o                         
   4  10   6        244.70        276.18         3.22 o                         
   5  10   6        715.15        626.20         4.64 o                         
   6  10   6        376.70        368.62         3.74 o                         
   7  10   6         32.85         31.76         2.64 o                         
   8  10   6         44.11         39.41         3.41 o                         
   9  10   6         73.75         80.78         3.88 o                         
  10  10   6         86.81         93.86         6.60 o                         
  11  10   6         50.67         51.53         4.76 o                         
 -10  11   6        214.11        215.65         7.92 o                         
  -9  11   6          2.31          8.45         3.25 o                         
  -8  11   6         86.11         82.61         3.29 o                         
  -7  11   6         71.23         80.06         3.07 o                         
  -6  11   6         11.54         25.58         2.68 o                         
  -5  11   6        328.22        307.07         4.25 o                         
  -4  11   6          8.92         14.32         2.52 o                         
  -3  11   6        313.04        303.54         3.62 o                         
  -2  11   6        303.42        281.71         3.21 o                         
  -1  11   6        424.09        412.15         3.61 o                         
   0  11   6        197.43        197.82         2.69 o                         
   1  11   6        424.08        405.16         3.32 o                         
   2  11   6        303.51        276.12         2.98 o                         
   3  11   6        313.11        299.26         3.35 o                         
   4  11   6          8.92         12.43         2.15 o                         
   5  11   6        328.25        307.80         3.70 o                         
   6  11   6         11.54         21.26         2.80 o                         
   7  11   6         71.21         77.58         4.13 o                         
   8  11   6         86.07         76.09         3.78 o                         
   9  11   6          2.31          1.61         3.48 o                         
  10  11   6        214.09        220.05         5.47 o                         
  -9  12   6         30.65         32.17         3.87 o                         
  -8  12   6         20.26         23.68         3.36 o                         
  -7  12   6        265.55        268.97         4.61 o                         
  -6  12   6         38.81         39.45         3.25 o                         
  -5  12   6         84.68         85.84         3.35 o                         
  -4  12   6        208.97        210.01         3.92 o                         
  -3  12   6          6.46         14.18         2.54 o                         
  -2  12   6        457.68        382.80         4.07 o                         
  -1  12   6        326.80        323.43         3.46 o                         
   0  12   6         78.98         85.73         2.21 o                         
   1  12   6        326.82        319.43         3.27 o                         
   2  12   6        457.67        384.31         3.78 o                         
   3  12   6          6.46         12.02         2.12 o                         
   4  12   6        208.97        213.65         3.71 o                         
   5  12   6         84.71         80.30         2.86 o                         
   6  12   6         38.80         39.92         2.87 o                         
   7  12   6        265.60        258.67         5.54 o                         
   8  12   6         20.26         24.65         3.77 o                         
   9  12   6         30.67         28.42         4.34 o                         
  -8  13   6        177.21        173.41         5.16 o                         
  -7  13   6         40.47         49.99         3.64 o                         
  -6  13   6         21.39         20.49         3.43 o                         
  -5  13   6        332.28        311.71         5.23 o                         
  -4  13   6        130.98        132.33         3.66 o                         
  -3  13   6        312.92        324.19         4.56 o                         
  -2  13   6        330.35        317.64         4.34 o                         
  -1  13   6        258.82        262.43         5.13 o                         
   0  13   6        122.06        107.25         2.95 o                         
   1  13   6        258.89        255.54         3.71 o                         
   2  13   6        330.30        317.15         4.06 o                         
   3  13   6        312.94        312.82         4.37 o                         
   4  13   6        130.94        128.33         3.66 o                         
   5  13   6        332.28        306.71         4.84 o                         
   6  13   6         21.39         19.05         2.96 o                         
   7  13   6         40.47         41.84         3.92 o                         
   8  13   6        177.22        184.93         5.71 o                         
  -7  14   6         38.98         37.53         3.86 o                         
  -6  14   6         76.90         78.53         4.22 o                         
  -5  14   6         80.37         86.72         4.25 o                         
  -4  14   6          5.83         10.32         3.63 o                         
  -3  14   6         19.93         21.40         3.16 o                         
  -2  14   6         10.16         18.63         3.17 o                         
  -1  14   6         33.27         59.49         3.27 o                         
   0  14   6        153.25        171.33         4.77 o                         
   1  14   6         33.24         57.31         3.04 o                         
   2  14   6         10.16         16.65         2.93 o                         
   3  14   6         19.93         18.11         2.82 o                         
   4  14   6          5.82          8.12         3.03 o                         
   5  14   6         80.37         80.20         3.61 o                         
   6  14   6         76.90         79.79         4.20 o                         
   7  14   6         39.00         29.12         5.36 o                         
  -5  15   6         75.74         69.95         4.63 o                         
  -4  15   6        326.72        362.44         6.70 o                         
  -3  15   6        180.28        184.52         5.35 o                         
  -2  15   6         46.58         47.29         3.53 o                         
  -1  15   6          4.54          8.62         3.77 o                         
   0  15   6         47.01         41.02         3.82 o                         
   1  15   6          4.54          5.24         3.23 o                         
   2  15   6         46.58         48.06         3.37 o                         
   3  15   6        180.30        182.81         4.39 o                         
   4  15   6        326.75        366.52         6.20 o                         
   5  15   6         75.78         83.85         5.70 o                         
  -2  16   6         10.67         29.25         6.32 o                         
  -1  16   6          0.76          3.54         3.95 o                         
   0  16   6          0.00         -1.21         4.10 o                         
   1  16   6          0.76          5.86         3.90 o                         
   2  16   6         10.67         22.17         4.98 o                         
   1   0   7       1989.89       1901.23         7.22 o                         
   2   0   7       1728.79       1858.71         7.25 o                         
   3   0   7        526.07        517.92         2.51 o                         
   4   0   7       2130.69       2342.09         9.34 o                         
   5   0   7        830.81        959.08         4.43 o                         
   6   0   7        539.52        571.82         3.28 o                         
   7   0   7         99.92        104.15         1.91 o                         
   8   0   7       2001.00       2030.78         9.81 o                         
   9   0   7        349.17        379.80         3.25 o                         
  10   0   7        521.42        539.12         4.18 o                         
  11   0   7         18.05         14.22         2.27 o                         
  12   0   7         60.47         50.25         3.26 o                         
  13   0   7        372.24        399.80         5.50 o                         
  14   0   7         79.22         91.86         4.46 o                         
 -14   1   7         25.99         26.03         3.78 o                         
 -13   1   7        349.93        334.88         5.42 o                         
 -12   1   7          2.77          7.45         3.32 o                         
 -11   1   7         71.10         69.88         2.64 o                         
 -10   1   7        125.93        123.04         2.70 o                         
  -9   1   7        415.54        408.90         3.34 o                         
  -8   1   7         21.09         23.81         1.66 o                         
  -7   1   7        888.29        889.69         4.56 o                         
  -6   1   7       4384.27       4595.36        19.15 o                         
  -5   1   7       1176.79       1250.21         5.95 o                         
  -4   1   7       1572.45       1633.33         7.07 o                         
  -3   1   7       1038.51       1031.57         4.53 o                         
  -2   1   7       1398.85       1278.92         5.17 o                         
  -1   1   7        482.53        384.58         1.92 o                         
   0   1   7        391.28        433.33         1.94 o                         
   1   1   7        482.42        386.88         2.05 o                         
   2   1   7       1398.91       1283.91         5.27 o                         
   3   1   7       1038.61       1032.54         4.41 o                         
   4   1   7       1572.49       1633.83         6.75 o                         
   5   1   7       1176.93       1241.19         5.22 o                         
   6   1   7       4384.13       4556.74        17.97 o                         
   7   1   7        888.38        892.86         4.52 o                         
   8   1   7         21.08         24.46         1.62 o                         
   9   1   7        415.51        405.06         3.39 o                         
  10   1   7        125.93        123.59         2.66 o                         
  11   1   7         71.07         72.84         2.70 o                         
  12   1   7          2.77          8.74         2.95 o                         
  13   1   7        349.95        345.52         5.49 o                         
  14   1   7         25.98         20.46         3.95 o                         
 -14   2   7        138.69        125.66         4.68 o                         
 -13   2   7         64.87         77.37         4.79 o                         
 -12   2   7        107.69         94.82         3.39 o                         
 -11   2   7        318.42        336.61         4.13 o                         
 -10   2   7         61.17         68.04         2.40 o                         
  -9   2   7        650.84        673.50         4.45 o                         
  -8   2   7        136.98        132.74         2.60 o                         
  -7   2   7        347.30        345.87         2.74 o                         
  -6   2   7       1562.77       1616.32         7.74 o                         
  -5   2   7       1212.84       1181.88         5.76 o                         
  -4   2   7        876.43        991.62         4.64 o                         
  -3   2   7        889.76        801.63         3.68 o                         
  -2   2   7        848.03        850.00         3.76 o                         
  -1   2   7        683.97        736.27         3.20 o                         
   0   2   7        190.29        167.63         1.14 o                         
   1   2   7        683.96        739.15         3.51 o                         
   2   2   7        848.01        863.47         3.99 o                         
   3   2   7        889.70        803.91         3.72 o                         
   4   2   7        876.40        988.46         4.60 o                         
   5   2   7       1212.81       1179.53         4.99 o                         
   6   2   7       1562.67       1610.46         6.66 o                         
   7   2   7        347.25        347.50         2.55 o                         
   8   2   7        136.99        130.02         2.01 o                         
   9   2   7        650.93        672.48         4.63 o                         
  10   2   7         61.18         66.53         2.34 o                         
  11   2   7        318.45        331.46         3.96 o                         
  12   2   7        107.68         95.19         4.49 o                         
  13   2   7         64.88         74.29         3.60 o                         
  14   2   7        138.67        117.79         5.57 o                         
 -14   3   7          9.80          6.71         3.91 o                         
 -13   3   7        185.31        174.73         4.49 o                         
 -12   3   7         30.84         32.13         2.98 o                         
 -11   3   7        101.00         90.65         3.12 o                         
 -10   3   7        284.45        297.49         4.21 o                         
  -9   3   7        282.59        282.01         3.43 o                         
  -8   3   7        322.35        325.47         3.06 o                         
  -7   3   7        217.96        180.38         2.41 o                         
  -6   3   7        196.25        194.68         2.21 o                         
  -5   3   7        754.16        760.38         4.13 o                         
  -4   3   7       1848.63       1949.51         8.19 o                         
  -3   3   7        230.79        279.89         1.90 o                         
  -2   3   7       1019.58        944.42         4.18 o                         
  -1   3   7        129.75        111.17         1.15 o                         
   0   3   7         73.45         76.58         1.03 o                         
   1   3   7        129.80        109.20         1.17 o                         
   2   3   7       1019.61        951.75         4.36 o                         
   3   3   7        230.80        281.57         1.94 o                         
   4   3   7       1848.52       1943.61         8.18 o                         
   5   3   7        754.11        755.11         3.48 o                         
   6   3   7        196.25        193.89         1.56 o                         
   7   3   7        217.96        177.17         1.84 o                         
   8   3   7        322.34        325.17         2.65 o                         
   9   3   7        282.62        280.87         3.15 o                         
  10   3   7        284.47        298.82         3.50 o                         
  11   3   7        101.00         84.39         2.82 o                         
  12   3   7         30.85         29.62         3.37 o                         
  13   3   7        185.33        179.02         5.85 o                         
  14   3   7          9.80          9.44         4.73 o                         
 -13   4   7         68.56         68.93         4.14 o                         
 -12   4   7         36.59         49.60         3.57 o                         
 -11   4   7        710.33        747.62         7.21 o                         
 -10   4   7        881.93        917.66         6.72 o                         
  -9   4   7        316.15        348.90         3.77 o                         
  -8   4   7        333.49        336.41         3.20 o                         
  -7   4   7        418.58        413.55         3.36 o                         
  -6   4   7       1517.89       1531.36         7.54 o                         
  -5   4   7        481.56        535.36         3.32 o                         
  -4   4   7       1144.68       1246.53         5.57 o                         
  -3   4   7        378.56        431.43         2.39 o                         
  -2   4   7        432.10        454.25         2.36 o                         
  -1   4   7         53.16         73.83         1.18 o                         
   0   4   7        538.29        495.74         2.49 o                         
   1   4   7         53.18         72.62         1.02 o                         
   2   4   7        432.14        460.64         2.52 o                         
   3   4   7        378.50        436.30         2.27 o                         
   4   4   7       1144.45       1246.66         5.42 o                         
   5   4   7        481.59        534.35         3.07 o                         
   6   4   7       1518.04       1522.77         7.10 o                         
   7   4   7        418.58        408.49         2.76 o                         
   8   4   7        333.51        333.83         3.07 o                         
   9   4   7        316.19        341.40         3.59 o                         
  10   4   7        881.91        916.97         6.35 o                         
  11   4   7        710.40        733.60         7.34 o                         
  12   4   7         36.59         43.44         3.57 o                         
  13   4   7         68.57         64.25         4.38 o                         
 -13   5   7        261.91        252.49         5.24 o                         
 -12   5   7         40.23         40.37         3.28 o                         
 -11   5   7        105.60        102.58         3.27 o                         
 -10   5   7          0.74          3.12         2.64 o                         
  -9   5   7        201.68        210.89         3.58 o                         
  -8   5   7         22.32         25.21         1.99 o                         
  -7   5   7         31.32         43.56         1.98 o                         
  -6   5   7       3337.54       3418.40        15.40 o                         
  -5   5   7        104.56        107.30         1.97 o                         
  -4   5   7          3.76         11.28         0.91 o                         
  -3   5   7         83.77        108.79         1.49 o                         
  -2   5   7        124.92        114.93         1.42 o                         
  -1   5   7       5743.50       6032.03        23.24 o                         
   0   5   7       2305.99       2559.11        13.58 o                         
   1   5   7       5743.52       6048.51        23.68 o                         
   2   5   7        124.93        113.50         1.34 o                         
   3   5   7         83.79        103.99         1.34 o                         
   4   5   7          3.76         11.68         1.18 o                         
   5   5   7        104.59        111.37         1.63 o                         
   6   5   7       3337.49       3391.18        13.95 o                         
   7   5   7         31.32         41.46         1.77 o                         
   8   5   7         22.31         25.58         2.05 o                         
   9   5   7        201.73        212.11         3.35 o                         
  10   5   7          0.73          3.77         2.49 o                         
  11   5   7        105.61         96.27         3.60 o                         
  12   5   7         40.26         42.05         3.78 o                         
  13   5   7        261.88        253.07         8.45 o                         
 -13   6   7         73.13         77.40         4.24 o                         
 -12   6   7         76.00         76.57         3.87 o                         
 -11   6   7          7.88         18.68         3.07 o                         
 -10   6   7        267.76        285.22         4.74 o                         
  -9   6   7        292.08        265.34         3.64 o                         
  -8   6   7        993.23        994.59         6.11 o                         
  -7   6   7        325.69        311.44         3.27 o                         
  -6   6   7         52.15         65.90         1.94 o                         
  -5   6   7        547.08        533.03         3.42 o                         
  -4   6   7        678.42        608.47         3.44 o                         
  -3   6   7         62.36         65.36         1.31 o                         
  -2   6   7        655.39        713.44         3.60 o                         
  -1   6   7        355.33        434.85         2.63 o                         
   0   6   7        915.52        806.48         3.95 o                         
   1   6   7        355.34        433.81         2.45 o                         
   2   6   7        655.39        709.51         3.33 o                         
   3   6   7         62.34         66.13         1.27 o                         
   4   6   7        678.30        604.54         3.24 o                         
   5   6   7        547.11        532.64         3.03 o                         
   6   6   7         52.17         62.34         1.75 o                         
   7   6   7        325.61        316.98         3.13 o                         
   8   6   7        993.18       1000.40         6.24 o                         
   9   6   7        292.15        256.92         4.03 o                         
  10   6   7        267.76        278.28         4.30 o                         
  11   6   7          7.87         18.96         3.36 o                         
  12   6   7         76.02         76.60         4.04 o                         
  13   6   7         73.13         79.12         4.58 o                         
 -12   7   7          0.81          0.87         3.78 o                         
 -11   7   7         36.37         49.83         4.06 o                         
 -10   7   7        127.91        125.98         3.56 o                         
  -9   7   7         68.75         74.73         2.60 o                         
  -8   7   7        302.83        287.18         3.54 o                         
  -7   7   7         12.19         23.05         2.15 o                         
  -6   7   7        752.67        735.14         4.83 o                         
  -5   7   7         94.94         97.98         2.08 o                         
  -4   7   7         55.96         61.63         1.63 o                         
  -3   7   7        297.92        306.88         2.61 o                         
  -2   7   7        344.63        315.31         2.47 o                         
  -1   7   7        212.70        232.64         2.07 o                         
   0   7   7        314.89        326.41         2.34 o                         
   1   7   7        212.68        232.87         1.94 o                         
   2   7   7        344.64        310.19         2.09 o                         
   3   7   7        297.96        305.52         2.23 o                         
   4   7   7         55.98         59.16         1.42 o                         
   5   7   7         94.95         92.55         1.86 o                         
   6   7   7        752.74        732.38         4.60 o                         
   7   7   7         12.18         19.70         2.00 o                         
   8   7   7        302.80        284.09         3.70 o                         
   9   7   7         68.74         72.90         2.97 o                         
  10   7   7        127.93        117.53         3.50 o                         
  11   7   7         36.37         41.73         3.55 o                         
  12   7   7          0.81          5.71         3.67 o                         
 -12   8   7        103.95        105.79         4.85 o                         
 -11   8   7        147.59        156.10         5.32 o                         
 -10   8   7        140.50        154.86         4.55 o                         
  -9   8   7          5.71          8.90         2.38 o                         
  -8   8   7        163.34        165.41         3.15 o                         
  -7   8   7        123.36        132.24         2.76 o                         
  -6   8   7         69.24         86.05         2.27 o                         
  -5   8   7        712.79        683.43         4.31 o                         
  -4   8   7         77.93        101.01         2.17 o                         
  -3   8   7        653.02        592.47         3.66 o                         
  -2   8   7       1349.45       1319.45         6.47 o                         
  -1   8   7        302.85        301.05         2.53 o                         
   0   8   7       1311.85       1358.50         6.75 o                         
   1   8   7        302.90        301.04         2.29 o                         
   2   8   7       1349.44       1321.62         5.92 o                         
   3   8   7        653.05        591.82         3.63 o                         
   4   8   7         77.97         96.32         1.90 o                         
   5   8   7        712.72        678.11         4.22 o                         
   6   8   7         69.25         79.87         2.27 o                         
   7   8   7        123.36        130.73         2.99 o                         
   8   8   7        163.28        176.51         3.82 o                         
   9   8   7          5.72         11.91         3.11 o                         
  10   8   7        140.50        159.97         5.76 o                         
  11   8   7        147.57        163.98         4.88 o                         
  12   8   7        103.92        105.83         4.49 o                         
 -11   9   7         12.94          5.36         3.94 o                         
 -10   9   7          7.84          2.48         3.47 o                         
  -9   9   7        125.34        123.56         3.54 o                         
  -8   9   7          3.35          5.78         2.37 o                         
  -7   9   7        190.00        204.18         3.25 o                         
  -6   9   7        142.54        148.79         2.89 o                         
  -5   9   7        345.44        307.35         3.57 o                         
  -4   9   7       2282.09       2130.45        10.85 o                         
  -3   9   7        313.28        293.17         2.91 o                         
  -2   9   7         28.25         28.33         1.59 o                         
  -1   9   7         56.51         55.48         1.62 o                         
   0   9   7        144.41        150.54         2.13 o                         
   1   9   7         56.51         56.06         1.51 o                         
   2   9   7         28.25         32.23         1.51 o                         
   3   9   7        313.30        295.39         2.72 o                         
   4   9   7       2282.21       2129.52         9.97 o                         
   5   9   7        345.50        306.93         3.22 o                         
   6   9   7        142.51        151.93         3.05 o                         
   7   9   7        189.93        208.63         3.44 o                         
   8   9   7          3.35          6.33         2.77 o                         
   9   9   7        125.34        118.06         4.07 o                         
  10   9   7          7.83          8.64         3.34 o                         
  11   9   7         12.94         13.86         3.90 o                         
 -11  10   7          8.38          4.88         4.12 o                         
 -10  10   7         97.62         91.63         3.99 o                         
  -9  10   7        227.70        240.42         4.17 o                         
  -8  10   7         74.22         71.18         2.98 o                         
  -7  10   7         44.11         47.56         2.54 o                         
  -6  10   7        876.91        867.51         5.91 o                         
  -5  10   7        730.95        671.75         5.34 o                         
  -4  10   7         49.63         65.83         2.52 o                         
  -3  10   7        699.11        630.21         4.88 o                         
  -2  10   7         37.19         60.58         2.16 o                         
  -1  10   7        339.33        309.82         3.03 o                         
   0  10   7        438.40        416.58         3.44 o                         
   1  10   7        339.31        311.52         2.87 o                         
   2  10   7         37.19         59.53         1.84 o                         
   3  10   7        699.15        634.31         4.36 o                         
   4  10   7         49.58         61.19         2.31 o                         
   5  10   7        730.95        676.04         5.06 o                         
   6  10   7        876.76        865.81         5.92 o                         
   7  10   7         44.12         45.57         2.83 o                         
   8  10   7         74.20         70.50         3.77 o                         
   9  10   7        227.75        239.89         4.87 o                         
  10  10   7         97.62         85.51         4.09 o                         
  11  10   7          8.38          9.77         3.96 o                         
 -10  11   7          7.13          6.65         4.15 o                         
  -9  11   7         87.61         89.03         3.53 o                         
  -8  11   7         99.91        101.09         3.35 o                         
  -7  11   7        466.43        461.25         5.10 o                         
  -6  11   7        105.42        115.30         3.24 o                         
  -5  11   7        117.76        137.35         3.42 o                         
  -4  11   7        401.59        382.72         4.38 o                         
  -3  11   7         69.80         60.15         2.51 o                         
  -2  11   7        745.84        709.11         5.06 o                         
  -1  11   7        362.30        330.87         3.23 o                         
   0  11   7        153.90        148.93         2.63 o                         
   1  11   7        362.25        321.29         3.05 o                         
   2  11   7        745.84        709.07         4.80 o                         
   3  11   7         69.81         63.95         2.32 o                         
   4  11   7        401.63        377.16         4.06 o                         
   5  11   7        117.74        140.74         2.99 o                         
   6  11   7        105.41        113.82         2.93 o                         
   7  11   7        466.45        462.77         7.00 o                         
   8  11   7         99.91         94.59         4.25 o                         
   9  11   7         87.63         83.30         5.20 o                         
  10  11   7          7.13          9.86         3.70 o                         
  -9  12   7          8.57         13.68         3.76 o                         
  -8  12   7        116.65        121.28         3.86 o                         
  -7  12   7        206.51        184.01         4.19 o                         
  -6  12   7         75.46         78.29         3.22 o                         
  -5  12   7         80.65         75.84         3.20 o                         
  -4  12   7        268.55        253.16         4.18 o                         
  -3  12   7        325.99        287.24         4.11 o                         
  -2  12   7        193.61        196.74         3.44 o                         
  -1  12   7        852.22        759.99         5.38 o                         
   0  12   7          0.02          0.17         1.85 o                         
   1  12   7        852.22        754.64         5.10 o                         
   2  12   7        193.58        191.09         3.30 o                         
   3  12   7        325.98        288.17         3.80 o                         
   4  12   7        268.50        245.47         4.05 o                         
   5  12   7         80.66         70.17         3.07 o                         
   6  12   7         75.49         82.59         3.07 o                         
   7  12   7        206.48        190.46         5.30 o                         
   8  12   7        116.61        115.29         5.15 o                         
   9  12   7          8.56         14.47         3.71 o                         
  -8  13   7         51.79         60.81         3.88 o                         
  -7  13   7         75.42         73.82         3.68 o                         
  -6  13   7        161.37        168.02         4.39 o                         
  -5  13   7          9.46         11.09         3.12 o                         
  -4  13   7         28.96         37.83         2.92 o                         
  -3  13   7         44.73         52.89         3.70 o                         
  -2  13   7        141.38        145.22         3.73 o                         
  -1  13   7        268.96        249.38         4.05 o                         
   0  13   7          3.95          7.47         2.69 o                         
   1  13   7        269.02        254.51         3.80 o                         
   2  13   7        141.39        143.79         3.31 o                         
   3  13   7         44.73         52.76         2.76 o                         
   4  13   7         28.95         36.50         3.00 o                         
   5  13   7          9.45         10.56         3.00 o                         
   6  13   7        161.36        162.73         4.52 o                         
   7  13   7         75.41         64.95         4.09 o                         
   8  13   7         51.78         58.70         4.19 o                         
  -7  14   7         17.96         17.81         6.31 o                         
  -6  14   7         90.50        101.30         4.17 o                         
  -5  14   7         15.75         18.88         3.58 o                         
  -4  14   7         37.19         40.42         3.45 o                         
  -3  14   7        169.01        169.81         4.40 o                         
  -2  14   7         20.80         39.65         3.58 o                         
  -1  14   7        151.52        212.79         5.31 o                         
   0  14   7         60.31         69.20         3.34 o                         
   1  14   7        151.57        193.07         4.48 o                         
   2  14   7         20.81         34.36         2.96 o                         
   3  14   7        169.02        173.44         4.03 o                         
   4  14   7         37.19         39.80         3.26 o                         
   5  14   7         15.74          8.69         3.21 o                         
   6  14   7         90.50         96.10         4.66 o                         
   7  14   7         17.94         34.49         7.19 o                         
  -5  15   7        106.22        123.33         5.90 o                         
  -4  15   7        107.22        133.53         5.02 o                         
  -3  15   7         28.51         33.39         3.87 o                         
  -2  15   7         30.42         42.24         3.79 o                         
  -1  15   7         20.91         20.26         3.56 o                         
   0  15   7        232.23        208.26         5.04 o                         
   1  15   7         20.89         21.71         3.58 o                         
   2  15   7         30.42         33.22         3.48 o                         
   3  15   7         28.51         31.83         3.17 o                         
   4  15   7        107.22        127.23         4.09 o                         
   5  15   7        106.22        118.38         5.39 o                         
  -1  16   7        142.80        145.51         9.76 o                         
   0  16   7         61.28         51.07         5.03 o                         
   1  16   7        142.78        142.21         6.06 o                         
   0   0   8        609.44        688.69         4.13 o                         
   1   0   8       1899.75       1814.85         7.56 o                         
   2   0   8       1636.45       1558.25         6.22 o                         
   3   0   8          1.04          6.65         0.75 o                         
   4   0   8        792.20        759.63         3.51 o                         
   5   0   8          5.53         19.39         0.92 o                         
   6   0   8        427.63        415.72         2.64 o                         
   7   0   8        891.66        885.39         4.49 o                         
   8   0   8         67.68         75.27         1.87 o                         
   9   0   8        127.52        129.47         2.42 o                         
  10   0   8         61.69         54.89         2.50 o                         
  11   0   8         10.56          6.70         2.75 o                         
  12   0   8          5.55         10.77         3.17 o                         
  13   0   8         17.19         17.43         3.89 o                         
  14   0   8        135.52        118.49         4.89 o                         
 -14   1   8         43.66         48.14         4.08 o                         
 -13   1   8         24.99         40.27         6.25 o                         
 -12   1   8        400.49        406.43         5.39 o                         
 -11   1   8        107.54        109.05         3.02 o                         
 -10   1   8        365.52        386.82         3.86 o                         
  -9   1   8        197.01        195.12         2.76 o                         
  -8   1   8       1191.26       1199.47         6.29 o                         
  -7   1   8        686.59        735.53         4.34 o                         
  -6   1   8       2639.13       2662.16        11.79 o                         
  -5   1   8       4079.44       4201.31        17.54 o                         
  -4   1   8         39.38         47.00         1.14 o                         
  -3   1   8       1416.79       1547.94         6.41 o                         
  -2   1   8        775.93        770.70         3.25 o                         
  -1   1   8        181.71        200.61         1.25 o                         
   0   1   8        225.23        187.56         1.27 o                         
   1   1   8        181.77        201.87         1.64 o                         
   2   1   8        776.03        771.42         3.52 o                         
   3   1   8       1416.63       1544.82         6.49 o                         
   4   1   8         39.39         43.85         1.22 o                         
   5   1   8       4079.68       4180.63        16.08 o                         
   6   1   8       2639.26       2635.18        10.74 o                         
   7   1   8        686.69        735.84         3.91 o                         
   8   1   8       1191.24       1199.20         5.96 o                         
   9   1   8        196.95        196.62         2.84 o                         
  10   1   8        365.54        391.91         3.97 o                         
  11   1   8        107.55        107.33         2.98 o                         
  12   1   8        400.53        398.86         5.31 o                         
  13   1   8         25.00         26.36         3.55 o                         
  14   1   8         43.64         40.19         4.60 o                         
 -14   2   8         56.37         49.89         4.71 o                         
 -13   2   8        187.34        204.62         5.51 o                         
 -12   2   8        187.30        201.28         4.36 o                         
 -11   2   8        245.61        254.37         3.97 o                         
 -10   2   8        135.59        142.18         3.09 o                         
  -9   2   8        182.36        185.68         2.88 o                         
  -8   2   8         50.82         68.83         2.03 o                         
  -7   2   8        351.41        330.33         2.89 o                         
  -6   2   8       1557.32       1565.11         7.43 o                         
  -5   2   8        574.21        658.11         3.69 o                         
  -4   2   8        765.41        812.39         3.87 o                         
  -3   2   8       5247.90       5639.48        22.22 o                         
  -2   2   8       1165.41       1153.42         5.04 o                         
  -1   2   8        491.00        534.52         2.48 o                         
   0   2   8        896.86        900.47         3.53 o                         
   1   2   8        491.00        539.82         2.65 o                         
   2   2   8       1165.54       1160.95         5.13 o                         
   3   2   8       5247.92       5662.20        23.15 o                         
   4   2   8        765.42        802.38         3.94 o                         
   5   2   8        574.31        655.48         3.09 o                         
   6   2   8       1557.26       1551.77         6.84 o                         
   7   2   8        351.37        332.38         2.57 o                         
   8   2   8         50.86         67.75         1.96 o                         
   9   2   8        182.37        191.31         2.91 o                         
  10   2   8        135.64        143.72         3.23 o                         
  11   2   8        245.62        250.73         3.63 o                         
  12   2   8        187.31        192.88         4.44 o                         
  13   2   8        187.33        193.21         5.35 o                         
  14   2   8         56.34         46.95         5.39 o                         
 -13   3   8         58.33         63.44         4.16 o                         
 -12   3   8         11.23          9.55         3.15 o                         
 -11   3   8         16.97         22.77         2.92 o                         
 -10   3   8         43.50         59.05         2.52 o                         
  -9   3   8        184.50        190.72         3.84 o                         
  -8   3   8        200.44        186.73         2.67 o                         
  -7   3   8        208.34        231.57         2.61 o                         
  -6   3   8        456.64        462.10         3.14 o                         
  -5   3   8        467.54        469.83         3.04 o                         
  -4   3   8        717.89        724.30         3.61 o                         
  -3   3   8        279.99        296.39         1.90 o                         
  -2   3   8       4687.82       4712.96        19.04 o                         
  -1   3   8       2834.92       2772.49        10.54 o                         
   0   3   8       1223.74       1228.83         4.98 o                         
   1   3   8       2835.00       2789.37        10.96 o                         
   2   3   8       4687.65       4742.62        19.10 o                         
   3   3   8        279.98        295.78         2.05 o                         
   4   3   8        718.00        725.40         3.53 o                         
   5   3   8        467.58        470.17         2.86 o                         
   6   3   8        456.58        454.44         2.72 o                         
   7   3   8        208.30        224.88         2.18 o                         
   8   3   8        200.46        190.31         2.57 o                         
   9   3   8        184.52        184.18         2.85 o                         
  10   3   8         43.51         51.84         2.39 o                         
  11   3   8         16.97         21.39         2.92 o                         
  12   3   8         11.21         11.62         3.69 o                         
  13   3   8         58.32         64.56         4.12 o                         
 -13   4   8         25.07         21.86         3.73 o                         
 -12   4   8        279.31        274.58         4.72 o                         
 -11   4   8        253.25        249.84         4.21 o                         
 -10   4   8        147.47        149.35         3.28 o                         
  -9   4   8        113.37        125.71         2.92 o                         
  -8   4   8        178.97        145.02         2.64 o                         
  -7   4   8        602.29        638.75         4.28 o                         
  -6   4   8        326.72        325.85         2.91 o                         
  -5   4   8        398.94        397.25         2.68 o                         
  -4   4   8         87.89         95.55         1.48 o                         
  -3   4   8        146.71        159.22         1.48 o                         
  -2   4   8        213.84        228.46         1.62 o                         
  -1   4   8       2472.09       2652.06        10.99 o                         
   0   4   8       1293.80       1359.94         5.83 o                         
   1   4   8       2472.18       2668.09        10.55 o                         
   2   4   8        213.80        231.52         1.69 o                         
   3   4   8        146.66        160.18         1.46 o                         
   4   4   8         87.85         94.37         1.28 o                         
   5   4   8        399.01        397.10         2.38 o                         
   6   4   8        326.77        326.59         2.15 o                         
   7   4   8        602.29        637.45         3.70 o                         
   8   4   8        178.99        145.44         2.51 o                         
   9   4   8        113.40        122.37         2.88 o                         
  10   4   8        147.50        144.37         3.80 o                         
  11   4   8        253.23        240.26         5.53 o                         
  12   4   8        279.32        268.61         5.64 o                         
  13   4   8         25.07         11.77         4.36 o                         
 -13   5   8         43.49         47.97         3.99 o                         
 -12   5   8         20.93         19.53         3.04 o                         
 -11   5   8         13.58         12.76         2.98 o                         
 -10   5   8        345.57        354.04         4.08 o                         
  -9   5   8        681.81        679.74         5.20 o                         
  -8   5   8        386.46        405.46         3.72 o                         
  -7   5   8        299.74        295.84         3.15 o                         
  -6   5   8        611.11        637.61         4.12 o                         
  -5   5   8        629.81        656.29         4.13 o                         
  -4   5   8        562.73        592.65         3.20 o                         
  -3   5   8        228.76        258.58         1.91 o                         
  -2   5   8        153.10        188.80         1.69 o                         
  -1   5   8        883.30        917.72         4.25 o                         
   0   5   8       1011.31       1027.24         4.76 o                         
   1   5   8        883.36        919.88         3.96 o                         
   2   5   8        153.09        189.12         1.58 o                         
   3   5   8        228.73        259.85         1.84 o                         
   4   5   8        562.89        596.79         3.07 o                         
   5   5   8        629.62        653.47         3.36 o                         
   6   5   8        611.04        636.43         3.64 o                         
   7   5   8        299.68        291.34         2.91 o                         
   8   5   8        386.47        411.20         3.69 o                         
   9   5   8        681.79        678.83         5.67 o                         
  10   5   8        345.56        360.79         4.37 o                         
  11   5   8         13.57         10.99         3.10 o                         
  12   5   8         20.92         22.26         3.48 o                         
  13   5   8         43.50         32.13         4.63 o                         
 -13   6   8         68.46         73.66         4.25 o                         
 -12   6   8         33.02         33.34         3.51 o                         
 -11   6   8         45.51         37.45         3.12 o                         
 -10   6   8        197.71        185.33         3.62 o                         
  -9   6   8        109.32        117.38         2.92 o                         
  -8   6   8       1135.52       1156.93         6.82 o                         
  -7   6   8        382.12        384.19         3.58 o                         
  -6   6   8         43.01         47.38         2.00 o                         
  -5   6   8        448.61        390.11         2.95 o                         
  -4   6   8        180.55        213.30         2.10 o                         
  -3   6   8        265.00        260.76         2.15 o                         
  -2   6   8        188.99        211.46         1.82 o                         
  -1   6   8        303.03        282.15         2.05 o                         
   0   6   8        106.53        110.51         1.50 o                         
   1   6   8        303.02        277.90         1.92 o                         
   2   6   8        189.03        212.32         1.78 o                         
   3   6   8        264.99        260.38         1.95 o                         
   4   6   8        180.56        213.93         1.89 o                         
   5   6   8        448.65        388.87         2.67 o                         
   6   6   8         43.00         46.11         1.78 o                         
   7   6   8        382.06        380.16         3.28 o                         
   8   6   8       1135.39       1164.66         7.67 o                         
   9   6   8        109.31        111.51         3.07 o                         
  10   6   8        197.72        188.16         4.07 o                         
  11   6   8         45.51         40.31         3.25 o                         
  12   6   8         33.02         34.54         3.61 o                         
  13   6   8         68.45         69.35         4.66 o                         
 -12   7   8         67.70         67.09         4.06 o                         
 -11   7   8        719.53        754.72         7.84 o                         
 -10   7   8         78.20         83.86         3.60 o                         
  -9   7   8        128.37        131.86         3.02 o                         
  -8   7   8        129.10        117.67         2.81 o                         
  -7   7   8        830.23        808.16         5.13 o                         
  -6   7   8        108.47        103.83         2.24 o                         
  -5   7   8         12.72         18.53         1.75 o                         
  -4   7   8        191.46        180.08         2.11 o                         
  -3   7   8        343.15        339.67         2.58 o                         
  -2   7   8        721.94        792.28         4.18 o                         
  -1   7   8        538.73        520.05         3.18 o                         
   0   7   8          5.32         18.93         1.25 o                         
   1   7   8        538.56        525.18         2.93 o                         
   2   7   8        721.99        782.40         4.05 o                         
   3   7   8        343.21        336.77         2.38 o                         
   4   7   8        191.42        177.64         2.05 o                         
   5   7   8         12.72         18.73         1.58 o                         
   6   7   8        108.51        105.07         2.37 o                         
   7   7   8        830.19        807.76         5.69 o                         
   8   7   8        129.10        110.63         3.01 o                         
   9   7   8        128.38        125.46         3.30 o                         
  10   7   8         78.22         76.12         3.37 o                         
  11   7   8        719.58        756.07         8.64 o                         
  12   7   8         67.68         69.59         4.46 o                         
 -12   8   8         11.23          5.73         4.26 o                         
 -11   8   8         84.38         83.11         4.25 o                         
 -10   8   8          7.83          8.37         3.57 o                         
  -9   8   8         42.71         34.35         2.54 o                         
  -8   8   8         39.59         43.48         2.39 o                         
  -7   8   8        297.83        285.30         3.45 o                         
  -6   8   8        837.09        832.99         5.22 o                         
  -5   8   8        201.81        198.45         2.78 o                         
  -4   8   8        146.11        136.57         2.51 o                         
  -3   8   8         22.80         22.33         1.56 o                         
  -2   8   8        862.03        878.13         4.76 o                         
  -1   8   8       1180.38       1196.87         5.87 o                         
   0   8   8       1120.25       1014.30         5.28 o                         
   1   8   8       1180.50       1207.01         5.73 o                         
   2   8   8        862.00        872.51         4.38 o                         
   3   8   8         22.82         26.13         1.45 o                         
   4   8   8        146.09        140.04         2.20 o                         
   5   8   8        201.81        197.46         2.78 o                         
   6   8   8        837.14        832.00         5.78 o                         
   7   8   8        297.77        284.44         3.84 o                         
   8   8   8         39.60         46.61         3.22 o                         
   9   8   8         42.65         40.03         3.13 o                         
  10   8   8          7.82         13.70         3.33 o                         
  11   8   8         84.41         76.12         4.52 o                         
  12   8   8         11.24          4.37         3.91 o                         
 -11   9   8         10.01         15.76         3.79 o                         
 -10   9   8         66.60         64.18         3.68 o                         
  -9   9   8          3.37          3.35         2.74 o                         
  -8   9   8        228.28        226.67         3.75 o                         
  -7   9   8         59.37         67.11         2.47 o                         
  -6   9   8        359.75        329.06         3.56 o                         
  -5   9   8         75.70         82.96         2.43 o                         
  -4   9   8         12.93         18.43         2.05 o                         
  -3   9   8        878.80        821.99         5.37 o                         
  -2   9   8        189.19        174.54         2.39 o                         
  -1   9   8        471.76        407.02         3.14 o                         
   0   9   8          5.99         12.22         1.47 o                         
   1   9   8        471.82        411.27         3.06 o                         
   2   9   8        189.17        174.93         2.48 o                         
   3   9   8        878.79        824.11         4.67 o                         
   4   9   8         12.93         23.25         1.94 o                         
   5   9   8         75.70         79.95         2.24 o                         
   6   9   8        359.76        333.93         3.52 o                         
   7   9   8         59.37         68.53         2.70 o                         
   8   9   8        228.27        227.49         4.35 o                         
   9   9   8          3.36          5.42         3.19 o                         
  10   9   8         66.59         67.84         3.84 o                         
  11   9   8         10.02         13.10         3.97 o                         
 -11  10   8         49.97         52.05         5.75 o                         
 -10  10   8          1.10         -3.55         3.55 o                         
  -9  10   8        113.41        120.27         3.37 o                         
  -8  10   8        146.19        137.42         3.49 o                         
  -7  10   8         61.00         67.48         3.20 o                         
  -6  10   8        150.66        148.10         3.15 o                         
  -5  10   8          2.25         11.87         2.18 o                         
  -4  10   8        200.72        185.10         3.20 o                         
  -3  10   8         11.20         13.80         2.07 o                         
  -2  10   8       1193.70       1089.37         6.25 o                         
  -1  10   8        139.70        128.90         2.45 o                         
   0  10   8        441.25        413.48         3.48 o                         
   1  10   8        139.72        128.43         2.37 o                         
   2  10   8       1193.78       1093.87         6.10 o                         
   3  10   8         11.19         14.01         1.97 o                         
   4  10   8        200.69        184.33         3.03 o                         
   5  10   8          2.26         12.06         2.29 o                         
   6  10   8        150.68        145.63         3.21 o                         
   7  10   8         61.01         58.58         2.84 o                         
   8  10   8        146.17        133.15         4.05 o                         
   9  10   8        113.39        103.84         3.96 o                         
  10  10   8          1.09         -0.71         3.70 o                         
  11  10   8         49.98         57.08         6.47 o                         
 -10  11   8          8.56          8.94         3.78 o                         
  -9  11   8         76.49         90.16         4.25 o                         
  -8  11   8         25.01         34.02         3.00 o                         
  -7  11   8         75.21         78.29         3.15 o                         
  -6  11   8        223.03        215.04         3.93 o                         
  -5  11   8        685.82        664.80         5.80 o                         
  -4  11   8        229.46        258.04         4.41 o                         
  -3  11   8         45.42         39.85         2.39 o                         
  -2  11   8         65.66         69.27         2.43 o                         
  -1  11   8        347.32        318.07         3.48 o                         
   0  11   8         10.42         13.50         1.89 o                         
   1  11   8        347.34        315.11         3.37 o                         
   2  11   8         65.66         69.34         2.39 o                         
   3  11   8         45.42         39.87         2.36 o                         
   4  11   8        229.57        250.32         4.20 o                         
   5  11   8        685.85        663.57         5.22 o                         
   6  11   8        222.96        208.78         3.73 o                         
   7  11   8         75.24         68.91         3.59 o                         
   8  11   8         24.99         25.35         4.15 o                         
   9  11   8         76.47         81.53         4.09 o                         
  10  11   8          8.56         10.04         3.64 o                         
  -9  12   8         30.10         23.70         3.92 o                         
  -8  12   8        110.67        121.50         3.72 o                         
  -7  12   8         10.01         14.20         2.91 o                         
  -6  12   8         61.28         58.61         3.09 o                         
  -5  12   8         83.88         76.60         3.37 o                         
  -4  12   8         73.62         78.60         3.24 o                         
  -3  12   8          9.65         14.43         2.60 o                         
  -2  12   8        198.54        196.93         3.52 o                         
  -1  12   8        107.43        116.89         2.87 o                         
   0  12   8         73.55         78.95         2.59 o                         
   1  12   8        107.46        117.17         2.80 o                         
   2  12   8        198.56        197.22         3.28 o                         
   3  12   8          9.65         11.53         2.43 o                         
   4  12   8         73.65         77.25         2.98 o                         
   5  12   8         83.86         79.10         3.47 o                         
   6  12   8         61.31         53.34         3.13 o                         
   7  12   8         10.00         12.37         3.64 o                         
   8  12   8        110.70        114.74         6.19 o                         
   9  12   8         30.08         22.60         3.94 o                         
  -8  13   8         68.88         75.51         3.80 o                         
  -7  13   8        116.28        115.86         4.23 o                         
  -6  13   8         24.02         39.13         3.98 o                         
  -5  13   8         10.75         12.54         3.57 o                         
  -4  13   8         45.30         47.12         3.29 o                         
  -3  13   8        270.09        252.68         4.54 o                         
  -2  13   8        101.51        115.90         3.69 o                         
  -1  13   8         62.12         74.25         3.57 o                         
   0  13   8        171.28        160.51         3.98 o                         
   1  13   8         62.13         71.66         3.00 o                         
   2  13   8        101.49        111.45         3.18 o                         
   3  13   8        270.08        252.39         4.02 o                         
   4  13   8         45.28         50.09         3.14 o                         
   5  13   8         10.75          9.23         2.90 o                         
   6  13   8         24.03         29.38         3.39 o                         
   7  13   8        116.27        103.15         4.75 o                         
   8  13   8         68.87         64.92         4.58 o                         
  -6  14   8         45.09         40.19         3.49 o                         
  -5  14   8          6.96          9.56         3.54 o                         
  -4  14   8         16.40         24.47         3.50 o                         
  -3  14   8         96.29         97.46         4.01 o                         
  -2  14   8        138.80        145.13         4.57 o                         
  -1  14   8        231.04        247.02         5.41 o                         
   0  14   8         59.25         84.18         3.86 o                         
   1  14   8        231.06        255.71         8.20 o                         
   2  14   8        138.75        140.74         3.96 o                         
   3  14   8         96.28         92.77         3.37 o                         
   4  14   8         16.42         20.45         2.93 o                         
   5  14   8          6.97          9.52         3.27 o                         
   6  14   8         45.10         36.60         4.02 o                         
  -4  15   8         48.30         64.79         4.30 o                         
  -3  15   8         14.77         26.59         4.69 o                         
  -2  15   8         74.22         81.89         4.55 o                         
  -1  15   8        128.25        124.72         4.67 o                         
   0  15   8        104.73         97.51         4.15 o                         
   1  15   8        128.24        137.41         4.46 o                         
   2  15   8         74.21         81.33         4.09 o                         
   3  15   8         14.75         28.27         3.97 o                         
   4  15   8         48.31         53.76         3.63 o                         
   1   0   9        134.46        130.03         1.29 o                         
   2   0   9       3065.39       3292.24        13.13 o                         
   3   0   9       3409.26       3547.54        13.37 o                         
   4   0   9       1636.74       1531.86         6.69 o                         
   5   0   9        167.05        167.28         1.65 o                         
   6   0   9          9.37         17.10         1.08 o                         
   7   0   9          9.60         27.68         1.36 o                         
   8   0   9        926.08        983.44         5.31 o                         
   9   0   9          0.42          3.99         2.10 o                         
  10   0   9        875.52        856.16         6.51 o                         
  11   0   9        167.03        167.14         3.77 o                         
  12   0   9         39.44         39.15         3.23 o                         
  13   0   9         19.84         17.75         3.52 o                         
  14   0   9         32.20         33.53         5.29 o                         
 -14   1   9        159.14        141.79         8.79 o                         
 -13   1   9         43.25         52.36         3.86 o                         
 -12   1   9         54.32         66.98         3.77 o                         
 -11   1   9        114.46        117.45         3.56 o                         
 -10   1   9        162.28        165.47         3.85 o                         
  -9   1   9        387.41        361.96         3.90 o                         
  -8   1   9        764.40        776.91         4.97 o                         
  -7   1   9        586.81        598.19         4.08 o                         
  -6   1   9        470.76        453.21         2.95 o                         
  -5   1   9        487.81        497.43         2.88 o                         
  -4   1   9       1024.37       1122.13         4.94 o                         
  -3   1   9       1326.11       1377.04         5.69 o                         
  -2   1   9       1008.90       1033.22         4.15 o                         
  -1   1   9        108.32        112.81         1.15 o                         
   0   1   9        701.55        689.67         3.05 o                         
   1   1   9        108.26        112.35         1.24 o                         
   2   1   9       1008.98       1043.98         4.57 o                         
   3   1   9       1326.04       1375.74         5.77 o                         
   4   1   9       1024.35       1118.61         4.84 o                         
   5   1   9        487.77        497.22         2.72 o                         
   6   1   9        470.81        450.00         2.85 o                         
   7   1   9        586.79        593.25         3.46 o                         
   8   1   9        764.31        770.60         4.63 o                         
   9   1   9        387.44        359.20         3.77 o                         
  10   1   9        162.35        167.07         3.55 o                         
  11   1   9        114.43        112.60         3.27 o                         
  12   1   9         54.33         62.53         3.59 o                         
  13   1   9         43.24         39.73         4.40 o                         
  14   1   9        159.14        167.33        16.04 o                         
 -13   2   9         76.30         82.11         4.97 o                         
 -12   2   9        212.65        221.78         4.82 o                         
 -11   2   9         12.76         17.19         3.16 o                         
 -10   2   9        534.57        538.54         4.75 o                         
  -9   2   9        140.71        134.65         2.75 o                         
  -8   2   9         37.58         43.88         2.07 o                         
  -7   2   9         70.86         83.18         1.96 o                         
  -6   2   9        196.30        186.10         2.16 o                         
  -5   2   9        208.77        198.88         1.91 o                         
  -4   2   9        623.76        633.41         3.27 o                         
  -3   2   9        966.51        971.89         4.37 o                         
  -2   2   9       1180.35       1238.33         5.48 o                         
  -1   2   9       3062.65       3136.72        12.30 o                         
   0   2   9        513.68        531.85         2.38 o                         
   1   2   9       3062.61       3135.94        12.81 o                         
   2   2   9       1180.45       1237.80         5.50 o                         
   3   2   9        966.47        972.32         4.35 o                         
   4   2   9        623.78        636.04         3.52 o                         
   5   2   9        208.76        199.93         1.72 o                         
   6   2   9        196.30        179.76         1.62 o                         
   7   2   9         70.86         85.10         1.70 o                         
   8   2   9         37.59         44.13         2.01 o                         
   9   2   9        140.72        140.25         2.73 o                         
  10   2   9        534.66        537.06         4.40 o                         
  11   2   9         12.75         12.65         2.96 o                         
  12   2   9        212.65        219.57         5.02 o                         
  13   2   9         76.31         74.80         6.24 o                         
 -13   3   9         59.48         62.69         3.98 o                         
 -12   3   9        250.85        242.65         4.72 o                         
 -11   3   9        390.55        370.25         4.34 o                         
 -10   3   9        116.08        123.90         2.94 o                         
  -9   3   9        203.30        210.00         3.26 o                         
  -8   3   9        251.67        286.99         3.06 o                         
  -7   3   9        201.85        197.79         2.55 o                         
  -6   3   9        627.52        618.54         3.81 o                         
  -5   3   9       2049.24       2103.39         8.93 o                         
  -4   3   9        534.09        531.04         2.94 o                         
  -3   3   9        103.56        103.09         1.38 o                         
  -2   3   9       1956.69       2137.78         8.80 o                         
  -1   3   9       2283.88       2511.11         9.99 o                         
   0   3   9         50.94         57.82         1.03 o                         
   1   3   9       2283.80       2512.86        10.05 o                         
   2   3   9       1956.67       2144.75         9.74 o                         
   3   3   9        103.53        105.16         1.40 o                         
   4   3   9        534.08        532.77         3.76 o                         
   5   3   9       2049.17       2100.20         8.73 o                         
   6   3   9        627.55        618.03         3.38 o                         
   7   3   9        201.79        198.06         2.32 o                         
   8   3   9        251.70        287.95         2.92 o                         
   9   3   9        203.31        210.44         3.18 o                         
  10   3   9        116.08        120.17         2.97 o                         
  11   3   9        390.58        367.31         4.78 o                         
  12   3   9        250.85        241.14         4.75 o                         
  13   3   9         59.51         56.07         4.49 o                         
 -13   4   9         91.98         88.67         4.27 o                         
 -12   4   9         23.91         26.56         3.29 o                         
 -11   4   9         68.91         75.56         3.18 o                         
 -10   4   9         49.39         45.88         2.69 o                         
  -9   4   9        539.13        506.55         4.49 o                         
  -8   4   9        331.04        315.75         3.45 o                         
  -7   4   9        211.82        198.04         2.74 o                         
  -6   4   9         44.36         40.28         1.60 o                         
  -5   4   9        255.58        235.51         2.09 o                         
  -4   4   9        358.62        363.68         2.33 o                         
  -3   4   9       2097.11       2197.66         9.25 o                         
  -2   4   9       1142.19       1089.53         5.02 o                         
  -1   4   9         40.66         35.34         0.94 o                         
   0   4   9       1629.56       1613.77         6.96 o                         
   1   4   9         40.66         33.58         1.15 o                         
   2   4   9       1142.17       1100.68         5.28 o                         
   3   4   9       2097.35       2223.44         9.63 o                         
   4   4   9        358.64        365.91         2.33 o                         
   5   4   9        255.69        240.73         2.38 o                         
   6   4   9         44.32         43.86         1.39 o                         
   7   4   9        211.77        196.96         2.43 o                         
   8   4   9        331.03        313.00         3.19 o                         
   9   4   9        539.16        502.80         4.83 o                         
  10   4   9         49.38         43.12         2.94 o                         
  11   4   9         68.91         73.13         3.41 o                         
  12   4   9         23.91         23.84         3.44 o                         
  13   4   9         91.99         80.79         4.71 o                         
 -13   5   9          5.13         10.10         3.80 o                         
 -12   5   9         21.85         21.53         3.15 o                         
 -11   5   9         30.15         30.04         3.25 o                         
 -10   5   9        406.18        386.58         4.43 o                         
  -9   5   9        134.54        128.84         3.01 o                         
  -8   5   9        221.00        224.08         3.15 o                         
  -7   5   9       1393.85       1425.58         7.66 o                         
  -6   5   9         41.24         48.57         1.91 o                         
  -5   5   9        339.45        338.77         2.55 o                         
  -4   5   9        892.23        906.67         4.40 o                         
  -3   5   9        663.29        663.63         3.55 o                         
  -2   5   9        279.58        334.12         2.22 o                         
  -1   5   9        147.78        141.76         1.52 o                         
   0   5   9        206.32        272.14         1.99 o                         
   1   5   9        147.81        141.69         1.38 o                         
   2   5   9        279.54        338.04         2.10 o                         
   3   5   9        663.25        666.87         3.34 o                         
   4   5   9        892.37        916.21         4.13 o                         
   5   5   9        339.45        338.43         2.63 o                         
   6   5   9         41.26         48.95         1.69 o                         
   7   5   9       1393.93       1424.89         7.66 o                         
   8   5   9        221.04        217.14         3.21 o                         
   9   5   9        134.58        134.57         3.19 o                         
  10   5   9        406.15        390.25         4.87 o                         
  11   5   9         30.16         31.79         3.33 o                         
  12   5   9         21.85         14.77         3.55 o                         
  13   5   9          5.13          8.57         4.47 o                         
 -13   6   9         26.63         29.50        11.51 o                         
 -12   6   9         79.58         87.39         3.85 o                         
 -11   6   9         48.77         48.92         3.40 o                         
 -10   6   9         12.47         11.94         2.65 o                         
  -9   6   9         67.37         68.18         2.70 o                         
  -8   6   9        255.19        251.29         3.38 o                         
  -7   6   9        457.25        420.14         3.72 o                         
  -6   6   9        748.92        707.69         4.43 o                         
  -5   6   9        619.22        622.60         3.97 o                         
  -4   6   9        486.48        490.82         3.08 o                         
  -3   6   9        301.40        329.48         2.55 o                         
  -2   6   9         91.44         94.04         1.49 o                         
  -1   6   9        662.26        714.58         3.78 o                         
   0   6   9        513.43        487.01         2.71 o                         
   1   6   9        662.26        712.48         3.61 o                         
   2   6   9         91.45         91.51         1.37 o                         
   3   6   9        301.36        331.30         2.22 o                         
   4   6   9        486.49        491.10         2.99 o                         
   5   6   9        619.34        621.36         3.60 o                         
   6   6   9        748.98        716.77         4.53 o                         
   7   6   9        457.26        428.42         3.77 o                         
   8   6   9        255.20        244.87         3.94 o                         
   9   6   9         67.37         72.28         2.96 o                         
  10   6   9         12.47         13.04         2.80 o                         
  11   6   9         48.77         44.25         3.42 o                         
  12   6   9         79.58         79.04         4.30 o                         
 -12   7   9         60.99         57.87         3.90 o                         
 -11   7   9          2.04         12.99         3.47 o                         
 -10   7   9          1.71          6.19         2.89 o                         
  -9   7   9        217.96        198.60         3.88 o                         
  -8   7   9        146.29        134.98         2.92 o                         
  -7   7   9         72.52         75.57         2.32 o                         
  -6   7   9        206.69        208.40         2.82 o                         
  -5   7   9        646.29        580.29         3.94 o                         
  -4   7   9         46.97         56.33         1.66 o                         
  -3   7   9         29.29         33.67         1.51 o                         
  -2   7   9        129.17        119.88         1.76 o                         
  -1   7   9         41.78         52.02         1.36 o                         
   0   7   9       1205.72       1226.49         5.75 o                         
   1   7   9         41.76         49.89         1.27 o                         
   2   7   9        129.21        119.24         1.68 o                         
   3   7   9         29.29         32.40         1.23 o                         
   4   7   9         46.97         54.78         1.60 o                         
   5   7   9        646.27        576.71         3.87 o                         
   6   7   9        206.69        210.29         2.95 o                         
   7   7   9         72.52         70.23         2.36 o                         
   8   7   9        146.27        139.23         3.22 o                         
   9   7   9        218.04        202.49         3.93 o                         
  10   7   9          1.70          2.90         2.91 o                         
  11   7   9          2.04         14.53         3.67 o                         
  12   7   9         61.00         57.56         4.60 o                         
 -12   8   9         57.16         59.00         4.59 o                         
 -11   8   9         51.14         59.86         4.26 o                         
 -10   8   9        105.43         97.01         3.98 o                         
  -9   8   9         16.25         17.18         2.53 o                         
  -8   8   9         57.29         52.88         2.46 o                         
  -7   8   9        131.67        123.37         2.72 o                         
  -6   8   9        156.10        169.16         2.84 o                         
  -5   8   9         74.35         91.18         2.29 o                         
  -4   8   9        586.31        561.63         4.07 o                         
  -3   8   9        211.67        185.77         2.56 o                         
  -2   8   9        669.33        607.05         3.66 o                         
  -1   8   9        304.67        328.33         2.68 o                         
   0   8   9        117.54        175.96         2.43 o                         
   1   8   9        304.72        334.40         2.61 o                         
   2   8   9        669.30        599.40         5.53 o                         
   3   8   9        211.70        182.12         2.14 o                         
   4   8   9        586.26        564.68         4.03 o                         
   5   8   9         74.35         91.87         2.21 o                         
   6   8   9        156.11        171.45         3.15 o                         
   7   8   9        131.71        122.84         2.90 o                         
   8   8   9         57.27         50.12         3.05 o                         
   9   8   9         16.25         16.73         3.16 o                         
  10   8   9        105.42         94.57         3.61 o                         
  11   8   9         51.18         51.13         3.96 o                         
  12   8   9         57.16         54.89         4.48 o                         
 -11   9   9          9.78          7.04         3.96 o                         
 -10   9   9         99.75         96.29         5.13 o                         
  -9   9   9         98.70        105.80         3.55 o                         
  -8   9   9        612.87        584.67         5.20 o                         
  -7   9   9         20.32         22.73         2.34 o                         
  -6   9   9        100.88         98.19         2.55 o                         
  -5   9   9         79.62         93.33         2.51 o                         
  -4   9   9        494.32        445.38         3.95 o                         
  -3   9   9        121.15        144.64         2.64 o                         
  -2   9   9       1062.49       1012.19         5.96 o                         
  -1   9   9       1570.40       1427.72         7.09 o                         
   0   9   9          4.57         23.17         1.64 o                         
   1   9   9       1570.31       1434.30         7.11 o                         
   2   9   9       1062.47       1004.86         5.66 o                         
   3   9   9        121.16        141.90         2.53 o                         
   4   9   9        494.28        448.28         3.72 o                         
   5   9   9         79.62         87.23         2.34 o                         
   6   9   9        100.89         89.72         2.54 o                         
   7   9   9         20.33         27.76         2.52 o                         
   8   9   9        612.82        600.86         6.26 o                         
   9   9   9         98.64        101.84         3.80 o                         
  10   9   9         99.73         87.71         4.10 o                         
  11   9   9          9.78         11.05         4.17 o                         
 -10  10   9          7.52          4.36         3.55 o                         
  -9  10   9        112.26        119.21         3.66 o                         
  -8  10   9         83.32         84.94         3.88 o                         
  -7  10   9        822.24        780.52         6.28 o                         
  -6  10   9        133.05        127.21         2.97 o                         
  -5  10   9       1017.66        911.38         6.02 o                         
  -4  10   9        686.19        655.85         5.01 o                         
  -3  10   9        102.97        122.33         2.81 o                         
  -2  10   9        262.59        261.09         3.12 o                         
  -1  10   9       1969.08       1798.11         9.21 o                         
   0  10   9        666.79        609.60         4.07 o                         
   1  10   9       1969.11       1808.35         9.48 o                         
   2  10   9        262.55        262.02         3.29 o                         
   3  10   9        102.99        122.37         2.82 o                         
   4  10   9        686.09        648.13         4.76 o                         
   5  10   9       1017.76        914.92         6.12 o                         
   6  10   9        133.01        124.35         3.10 o                         
   7  10   9        822.26        790.33         7.38 o                         
   8  10   9         83.30         88.31         3.53 o                         
   9  10   9        112.25        112.77         4.14 o                         
  10  10   9          7.52         10.22         3.93 o                         
 -10  11   9        208.97        233.55         8.12 o                         
  -9  11   9        237.04        238.16         4.74 o                         
  -8  11   9        199.28        242.81         4.54 o                         
  -7  11   9         26.88         38.70         2.91 o                         
  -6  11   9         59.44         66.74         3.22 o                         
  -5  11   9        415.40        408.87         4.99 o                         
  -4  11   9        159.25        161.58         3.36 o                         
  -3  11   9        580.57        525.45         4.77 o                         
  -2  11   9        446.48        418.67         4.21 o                         
  -1  11   9         94.55         93.42         2.71 o                         
   0  11   9        118.93        114.59         2.56 o                         
   1  11   9         94.55         95.70         2.42 o                         
   2  11   9        446.44        417.27         4.16 o                         
   3  11   9        580.50        524.06         4.70 o                         
   4  11   9        159.29        158.93         3.29 o                         
   5  11   9        415.49        400.52         4.61 o                         
   6  11   9         59.44         60.35         2.93 o                         
   7  11   9         26.90         39.70         3.15 o                         
   8  11   9        199.26        235.64         5.32 o                         
   9  11   9        237.02        242.31         5.76 o                         
  10  11   9        208.98        228.27         9.23 o                         
  -9  12   9         13.87         17.43         4.50 o                         
  -8  12   9          6.76          7.66         3.33 o                         
  -7  12   9         76.44         87.41         3.84 o                         
  -6  12   9        123.67        124.54         3.75 o                         
  -5  12   9        103.26        110.70         3.60 o                         
  -4  12   9        200.03        196.85         4.26 o                         
  -3  12   9        228.28        229.06         4.36 o                         
  -2  12   9         94.82         90.08         3.15 o                         
  -1  12   9        124.88        135.73         3.33 o                         
   0  12   9       1016.44        894.94         6.54 o                         
   1  12   9        124.89        127.55         2.84 o                         
   2  12   9         94.84         90.41         2.85 o                         
   3  12   9        228.34        221.37         3.77 o                         
   4  12   9        200.03        201.88         3.88 o                         
   5  12   9        103.24        108.38         3.68 o                         
   6  12   9        123.71        125.68         3.67 o                         
   7  12   9         76.44         81.18         4.57 o                         
   8  12   9          6.76          9.92         3.92 o                         
   9  12   9         13.87         15.66         4.90 o                         
  -7  13   9         19.63         19.18         3.49 o                         
  -6  13   9        161.34        170.11         4.87 o                         
  -5  13   9        101.67         94.89         3.76 o                         
  -4  13   9        261.61        241.69         4.62 o                         
  -3  13   9          3.60          8.09         3.08 o                         
  -2  13   9         62.94         73.11         3.50 o                         
  -1  13   9         43.43         58.72         3.49 o                         
   0  13   9         45.69         50.47         3.09 o                         
   1  13   9         43.44         52.04         3.19 o                         
   2  13   9         62.94         75.34         3.07 o                         
   3  13   9          3.60          5.52         2.77 o                         
   4  13   9        261.60        250.18         4.34 o                         
   5  13   9        101.68         92.24         3.34 o                         
   6  13   9        161.34        163.90         4.11 o                         
   7  13   9         19.63         15.80         3.94 o                         
  -6  14   9         42.43         39.47         3.73 o                         
  -5  14   9         58.46         65.54         3.92 o                         
  -4  14   9         90.85         96.94         4.16 o                         
  -3  14   9        136.26        139.71         4.25 o                         
  -2  14   9          6.22         18.58         3.54 o                         
  -1  14   9        601.51        638.38         7.72 o                         
   0  14   9         55.11         61.82         3.69 o                         
   1  14   9        601.52        644.57         7.00 o                         
   2  14   9          6.21         15.84         3.31 o                         
   3  14   9        136.30        129.61         3.77 o                         
   4  14   9         90.85         94.00         3.49 o                         
   5  14   9         58.45         61.31         3.63 o                         
   6  14   9         42.45         31.23         3.71 o                         
  -4  15   9        263.21        254.32         6.72 o                         
  -3  15   9        120.44        127.07         6.53 o                         
  -2  15   9        256.10        289.07         6.20 o                         
  -1  15   9         66.41         65.61         4.17 o                         
   0  15   9          9.18          7.61         3.53 o                         
   1  15   9         66.42         66.91         4.30 o                         
   2  15   9        256.05        275.73         5.91 o                         
   3  15   9        120.44        123.90         4.21 o                         
   4  15   9        263.16        274.54         5.33 o                         
   0   0  10       2558.19       2339.95        13.62 o                         
   1   0  10        115.39        148.92         1.38 o                         
   2   0  10       3914.01       4177.26        16.55 o                         
   3   0  10        648.52        709.02         3.25 o                         
   4   0  10        537.43        500.84         2.64 o                         
   5   0  10        309.59        267.43         1.97 o                         
   6   0  10          6.21          5.77         1.20 o                         
   7   0  10         65.72         86.65         1.85 o                         
   8   0  10        408.73        402.92         3.61 o                         
   9   0  10       1026.87        976.20         7.44 o                         
  10   0  10         61.94         67.98         2.83 o                         
  11   0  10          0.20         -0.65         3.07 o                         
  12   0  10          1.85          5.96         3.90 o                         
  13   0  10         89.50         78.49         4.38 o                         
 -13   1  10         10.73         21.82         3.98 o                         
 -12   1  10        139.00        119.10         4.30 o                         
 -11   1  10         75.26         81.68         3.62 o                         
 -10   1  10        920.77        919.09         7.13 o                         
  -9   1  10       2439.68       2483.49        14.73 o                         
  -8   1  10        357.60        380.22         3.36 o                         
  -7   1  10        148.90        152.48         2.14 o                         
  -6   1  10        141.24        148.75         1.92 o                         
  -5   1  10        395.12        442.14         2.73 o                         
  -4   1  10        484.73        529.08         2.79 o                         
  -3   1  10        113.78        122.99         1.17 o                         
  -2   1  10        100.24        119.89         1.22 o                         
  -1   1  10        118.72        128.10         1.19 o                         
   0   1  10        168.82        192.99         1.40 o                         
   1   1  10        118.71        127.10         1.36 o                         
   2   1  10        100.20        119.04         1.32 o                         
   3   1  10        113.74        117.96         1.23 o                         
   4   1  10        484.74        523.80         3.33 o                         
   5   1  10        395.10        439.07         2.42 o                         
   6   1  10        141.26        146.35         1.64 o                         
   7   1  10        148.91        151.06         1.93 o                         
   8   1  10        357.58        373.92         3.44 o                         
   9   1  10       2439.80       2469.27        13.83 o                         
  10   1  10        920.73        901.50         6.76 o                         
  11   1  10         75.26         74.25         3.63 o                         
  12   1  10        139.04        117.95         4.32 o                         
  13   1  10         10.74         12.30         3.94 o                         
 -13   2  10        167.76        173.03         5.50 o                         
 -12   2  10         73.74         80.34         4.12 o                         
 -11   2  10        529.60        509.37         5.87 o                         
 -10   2  10         12.59         14.16         2.43 o                         
  -9   2  10        374.70        375.38         3.79 o                         
  -8   2  10       2816.66       2853.97        15.34 o                         
  -7   2  10        709.47        743.74         4.56 o                         
  -6   2  10         39.44         51.42         1.55 o                         
  -5   2  10        691.57        696.75         3.70 o                         
  -4   2  10        401.17        374.05         2.35 o                         
  -3   2  10          0.96          2.43         0.80 o                         
  -2   2  10        627.57        770.53         3.63 o                         
  -1   2  10       1100.91       1139.35         4.89 o                         
   0   2  10         55.41         65.45         0.97 o                         
   1   2  10       1100.76       1134.15         4.86 o                         
   2   2  10        627.60        770.65         3.69 o                         
   3   2  10          0.96          3.29         1.01 o                         
   4   2  10        401.14        371.96         2.31 o                         
   5   2  10        691.53        692.20         4.25 o                         
   6   2  10         39.43         52.79         1.22 o                         
   7   2  10        709.48        747.87         4.49 o                         
   8   2  10       2816.68       2851.93        15.49 o                         
   9   2  10        374.68        377.86         4.09 o                         
  10   2  10         12.58         13.14         2.55 o                         
  11   2  10        529.73        504.78         6.22 o                         
  12   2  10         73.74         66.65         4.11 o                         
  13   2  10        167.71        165.58         8.08 o                         
 -13   3  10         23.97         18.04         4.44 o                         
 -12   3  10         64.26         57.87         4.15 o                         
 -11   3  10        207.00        210.87         4.83 o                         
 -10   3  10        131.10        124.77         3.15 o                         
  -9   3  10        276.64        265.41         3.37 o                         
  -8   3  10        643.13        696.10         5.08 o                         
  -7   3  10         39.06         40.79         1.86 o                         
  -6   3  10        405.35        385.74         2.87 o                         
  -5   3  10        144.85        143.47         1.76 o                         
  -4   3  10        801.51        838.67         4.11 o                         
  -3   3  10        130.45        147.94         1.67 o                         
  -2   3  10        600.24        573.97         2.95 o                         
  -1   3  10        849.25        911.43         4.01 o                         
   0   3  10       1558.01       1470.65         5.81 o                         
   1   3  10        849.15        909.65         4.32 o                         
   2   3  10        600.20        582.04         3.14 o                         
   3   3  10        130.46        152.48         1.61 o                         
   4   3  10        801.45        834.68         4.15 o                         
   5   3  10        144.88        146.89         1.78 o                         
   6   3  10        405.31        390.66         2.85 o                         
   7   3  10         39.05         44.86         1.86 o                         
   8   3  10        643.16        699.54         4.54 o                         
   9   3  10        276.61        264.49         3.44 o                         
  10   3  10        131.08        116.48         3.16 o                         
  11   3  10        206.99        208.98         4.80 o                         
  12   3  10         64.23         56.76         3.63 o                         
  13   3  10         23.98         10.31         4.08 o                         
 -13   4  10         20.79         20.05         3.96 o                         
 -12   4  10         97.18         91.57         3.88 o                         
 -11   4  10         12.61         11.61         2.80 o                         
 -10   4  10         34.85         34.53         2.83 o                         
  -9   4  10        219.25        219.26         3.94 o                         
  -8   4  10          0.11          4.46         1.97 o                         
  -7   4  10        631.71        608.18         4.29 o                         
  -6   4  10        524.33        501.40         3.51 o                         
  -5   4  10        279.93        299.36         2.52 o                         
  -4   4  10        250.08        284.38         2.08 o                         
  -3   4  10        670.25        734.83         3.76 o                         
  -2   4  10        149.01        137.25         1.43 o                         
  -1   4  10         58.84         66.37         1.25 o                         
   0   4  10        213.41        196.20         1.64 o                         
   1   4  10         58.84         67.43         1.35 o                         
   2   4  10        148.97        139.43         1.61 o                         
   3   4  10        670.12        740.91         4.13 o                         
   4   4  10        250.05        288.86         2.23 o                         
   5   4  10        279.85        297.82         2.41 o                         
   6   4  10        524.44        502.99         3.15 o                         
   7   4  10        631.61        609.54         4.03 o                         
   8   4  10          0.11          2.74         2.04 o                         
   9   4  10        219.21        208.96         3.61 o                         
  10   4  10         34.85         30.94         2.76 o                         
  11   4  10         12.61          9.41         3.11 o                         
  12   4  10         97.18         86.21         3.94 o                         
  13   4  10         20.79         19.67         3.95 o                         
 -13   5  10         11.01         14.75         3.87 o                         
 -12   5  10         63.33         58.62         3.67 o                         
 -11   5  10         46.81         40.87         3.38 o                         
 -10   5  10         37.62         45.10         2.88 o                         
  -9   5  10         76.56         88.71         2.82 o                         
  -8   5  10        607.94        613.15         4.59 o                         
  -7   5  10        396.76        374.34         3.54 o                         
  -6   5  10        205.07        201.02         2.72 o                         
  -5   5  10        456.93        428.07         2.99 o                         
  -4   5  10       2394.57       2574.85        10.62 o                         
  -3   5  10         70.43         82.26         1.43 o                         
  -2   5  10        629.83        645.22         3.32 o                         
  -1   5  10        720.35        787.50         3.78 o                         
   0   5  10        167.41        184.52         1.68 o                         
   1   5  10        720.36        793.58         3.83 o                         
   2   5  10        629.77        650.15         3.54 o                         
   3   5  10         70.39         85.33         1.65 o                         
   4   5  10       2394.30       2590.57        11.26 o                         
   5   5  10        456.96        430.50         3.14 o                         
   6   5  10        205.13        202.84         2.53 o                         
   7   5  10        396.78        372.80         3.54 o                         
   8   5  10        607.97        617.41         5.13 o                         
   9   5  10         76.56         89.93         2.97 o                         
  10   5  10         37.63         42.49         3.13 o                         
  11   5  10         46.81         38.29         3.52 o                         
  12   5  10         63.32         56.54         3.93 o                         
  13   5  10         11.00         19.19         4.22 o                         
 -12   6  10         95.51        106.97         3.95 o                         
 -11   6  10         74.73         81.77         3.64 o                         
 -10   6  10          9.04         14.91         2.81 o                         
  -9   6  10        217.08        217.55         3.80 o                         
  -8   6  10        175.08        165.97         3.08 o                         
  -7   6  10        690.74        664.60         4.73 o                         
  -6   6  10       1254.61       1186.42         6.36 o                         
  -5   6  10        203.02        232.39         2.46 o                         
  -4   6  10        277.81        290.26         2.69 o                         
  -3   6  10        398.54        394.19         2.82 o                         
  -2   6  10         50.08         70.04         1.34 o                         
  -1   6  10       1526.97       1571.41         7.05 o                         
   0   6  10         17.02         29.08         1.04 o                         
   1   6  10       1527.00       1580.20         6.87 o                         
   2   6  10         50.07         68.31         1.22 o                         
   3   6  10        398.56        395.67         2.60 o                         
   4   6  10        277.87        294.45         2.66 o                         
   5   6  10        203.05        228.28         2.63 o                         
   6   6  10       1254.38       1190.19         6.87 o                         
   7   6  10        690.76        666.96         4.88 o                         
   8   6  10        175.08        164.52         3.26 o                         
   9   6  10        217.04        213.03         3.86 o                         
  10   6  10          9.04          3.97         2.95 o                         
  11   6  10         74.74         78.13         3.54 o                         
  12   6  10         95.52        102.22         4.22 o                         
 -12   7  10          4.14          6.59         3.73 o                         
 -11   7  10         86.55         84.02         3.91 o                         
 -10   7  10        145.58        123.19         3.42 o                         
  -9   7  10         84.18         84.37         3.11 o                         
  -8   7  10        793.63        731.83         5.32 o                         
  -7   7  10         43.44         52.42         2.29 o                         
  -6   7  10        419.81        416.67         3.53 o                         
  -5   7  10        144.98        143.87         2.49 o                         
  -4   7  10          3.34          6.01         1.60 o                         
  -3   7  10        682.95        642.31         3.85 o                         
  -2   7  10        266.03        238.61         2.18 o                         
  -1   7  10        251.61        237.21         2.22 o                         
   0   7  10         15.60         26.62         1.23 o                         
   1   7  10        251.53        237.57         2.02 o                         
   2   7  10        265.92        238.02         2.37 o                         
   3   7  10        682.99        638.45         3.69 o                         
   4   7  10          3.34          5.59         1.58 o                         
   5   7  10        144.99        143.94         2.63 o                         
   6   7  10        419.77        420.47         3.91 o                         
   7   7  10         43.44         54.15         2.29 o                         
   8   7  10        793.71        729.33         5.87 o                         
   9   7  10         84.19         77.85         3.14 o                         
  10   7  10        145.53        124.24         4.19 o                         
  11   7  10         86.59         81.92         4.14 o                         
  12   7  10          4.14         -1.34         4.12 o                         
 -11   8  10         30.88         29.80         4.22 o                         
 -10   8  10        181.63        183.63         5.16 o                         
  -9   8  10          5.37          5.01         2.74 o                         
  -8   8  10        111.95        102.92         3.02 o                         
  -7   8  10         95.23        102.53         2.60 o                         
  -6   8  10        151.26        136.34         2.67 o                         
  -5   8  10         49.83         59.91         2.22 o                         
  -4   8  10         85.03         92.71         2.22 o                         
  -3   8  10        211.79        206.19         2.79 o                         
  -2   8  10        462.93        464.65         3.48 o                         
  -1   8  10        645.26        629.41         3.84 o                         
   0   8  10       1878.18       1976.39         9.85 o                         
   1   8  10        645.31        634.79         3.80 o                         
   2   8  10        462.86        468.11         3.36 o                         
   3   8  10        211.83        207.40         2.64 o                         
   4   8  10         85.02         89.11         2.19 o                         
   5   8  10         49.83         58.28         2.18 o                         
   6   8  10        151.27        137.87         2.94 o                         
   7   8  10         95.23         99.47         2.82 o                         
   8   8  10        111.92         97.56         3.54 o                         
   9   8  10          5.38          1.61         3.12 o                         
  10   8  10        181.54        185.86         4.68 o                         
  11   8  10         30.89         23.74         4.26 o                         
 -11   9  10         32.85         33.05         4.96 o                         
 -10   9  10         91.42        115.82         4.30 o                         
  -9   9  10         18.86         13.98         2.92 o                         
  -8   9  10        188.07        188.96         3.87 o                         
  -7   9  10        367.94        370.04         4.41 o                         
  -6   9  10        163.51        153.86         3.04 o                         
  -5   9  10        326.81        306.68         3.55 o                         
  -4   9  10         49.09         53.12         2.15 o                         
  -3   9  10        622.61        558.94         4.25 o                         
  -2   9  10        257.19        243.20         3.00 o                         
  -1   9  10        999.15        952.83         5.71 o                         
   0   9  10        115.72        117.05         2.38 o                         
   1   9  10        999.03        965.02         5.69 o                         
   2   9  10        257.15        242.64         3.05 o                         
   3   9  10        622.65        556.05         4.26 o                         
   4   9  10         49.09         50.82         2.05 o                         
   5   9  10        326.82        307.96         3.39 o                         
   6   9  10        163.51        152.49         3.11 o                         
   7   9  10        367.94        370.59         4.20 o                         
   8   9  10        188.06        187.20         4.46 o                         
   9   9  10         18.86         21.94         3.24 o                         
  10   9  10         91.37        104.90         4.24 o                         
  11   9  10         32.83         37.46         4.29 o                         
 -10  10  10         45.99         54.21         4.24 o                         
  -9  10  10         22.38         26.00         3.15 o                         
  -8  10  10         30.05         38.97         3.10 o                         
  -7  10  10        208.19        201.39         4.01 o                         
  -6  10  10         32.66         32.74         2.45 o                         
  -5  10  10        223.84        226.41         3.44 o                         
  -4  10  10        289.44        279.96         3.66 o                         
  -3  10  10        224.89        233.02         3.47 o                         
  -2  10  10         80.15         90.06         2.43 o                         
  -1  10  10         23.83         23.21         2.11 o                         
   0  10  10        375.60        340.61         4.00 o                         
   1  10  10         23.81         23.40         2.04 o                         
   2  10  10         80.18         88.88         2.46 o                         
   3  10  10        224.93        222.36         3.29 o                         
   4  10  10        289.48        278.85         3.51 o                         
   5  10  10        223.87        237.03         3.56 o                         
   6  10  10         32.62         35.78         3.03 o                         
   7  10  10        208.16        209.93         4.19 o                         
   8  10  10         30.06         36.97         3.29 o                         
   9  10  10         22.38         19.04         3.60 o                         
  10  10  10         45.98         45.41         4.26 o                         
  -9  11  10         74.83         73.82         3.58 o                         
  -8  11  10         18.93         26.75         3.22 o                         
  -7  11  10        231.81        246.74         4.50 o                         
  -6  11  10        146.49        153.92         3.87 o                         
  -5  11  10         75.66         81.54         3.16 o                         
  -4  11  10        347.94        315.09         4.26 o                         
  -3  11  10       1187.96       1135.56         7.38 o                         
  -2  11  10        219.96        201.19         3.53 o                         
  -1  11  10        193.82        158.64         3.35 o                         
   0  11  10          9.31         22.82         2.27 o                         
   1  11  10        193.83        157.59         2.99 o                         
   2  11  10        219.93        208.84         3.38 o                         
   3  11  10       1187.88       1129.12         7.27 o                         
   4  11  10        347.89        322.58         4.01 o                         
   5  11  10         75.68         80.49         3.03 o                         
   6  11  10        146.48        159.28         4.03 o                         
   7  11  10        231.81        239.44         4.70 o                         
   8  11  10         18.91         13.22         3.50 o                         
   9  11  10         74.84         67.59         4.06 o                         
  -8  12  10          4.03          5.41         3.50 o                         
  -7  12  10         37.54         32.72         3.43 o                         
  -6  12  10        147.54        144.14         4.65 o                         
  -5  12  10        135.63        134.23         4.22 o                         
  -4  12  10        159.89        149.25         4.01 o                         
  -3  12  10         34.32         43.70         3.20 o                         
  -2  12  10        172.29        159.45         4.07 o                         
  -1  12  10         63.23         74.91         3.12 o                         
   0  12  10         21.93         47.45         2.97 o                         
   1  12  10         63.23         71.20         2.92 o                         
   2  12  10        172.24        158.43         3.41 o                         
   3  12  10         34.29         37.41         2.71 o                         
   4  12  10        159.88        141.82         3.46 o                         
   5  12  10        135.69        128.65         4.35 o                         
   6  12  10        147.51        141.09         3.67 o                         
   7  12  10         37.58         34.43         3.77 o                         
   8  12  10          4.03          4.20         3.90 o                         
  -7  13  10         41.11         44.96         3.54 o                         
  -6  13  10         45.20         43.77         3.65 o                         
  -5  13  10         98.05         90.59         3.97 o                         
  -4  13  10         40.12         42.99         3.67 o                         
  -3  13  10         90.23         80.07         3.96 o                         
  -2  13  10         68.56         60.55         3.80 o                         
  -1  13  10        321.62        293.87         4.65 o                         
   0  13  10          3.67         19.21         3.02 o                         
   1  13  10        321.64        303.77         5.02 o                         
   2  13  10         68.53         52.81         3.34 o                         
   3  13  10         90.25         82.07         3.15 o                         
   4  13  10         40.13         46.63         2.95 o                         
   5  13  10         98.03         96.28         3.62 o                         
   6  13  10         45.21         45.29         3.38 o                         
   7  13  10         41.10         39.82         4.23 o                         
  -6  14  10        155.29        210.11        18.71 o                         
  -5  14  10          4.59          9.22         3.56 o                         
  -4  14  10         46.26         63.47         4.43 o                         
  -3  14  10         74.61         82.70         4.13 o                         
  -2  14  10        135.51        132.72         4.37 o                         
  -1  14  10         35.15         45.58         4.00 o                         
   0  14  10          9.74         13.13         3.53 o                         
   1  14  10         35.15         41.47         3.69 o                         
   2  14  10        135.51        129.47         4.11 o                         
   3  14  10         74.60         75.47         3.69 o                         
   4  14  10         46.27         61.91         3.54 o                         
   5  14  10          4.60          8.90         3.21 o                         
  -3  15  10         57.65         63.31         5.57 o                         
  -2  15  10         43.35         51.42         4.43 o                         
  -1  15  10         47.15         53.33         4.49 o                         
   0  15  10          5.66          3.42         3.78 o                         
   1  15  10         47.16         52.03         3.83 o                         
   2  15  10         43.36         55.82         4.16 o                         
   3  15  10         57.64         60.37         3.85 o                         
   1   0  11         12.47         19.71         0.94 o                         
   2   0  11        288.16        274.11         1.89 o                         
   3   0  11        377.91        431.76         2.42 o                         
   4   0  11        131.68        129.67         1.36 o                         
   5   0  11         14.80         11.26         0.96 o                         
   6   0  11       4447.62       4430.57        20.11 o                         
   7   0  11          1.91          4.16         1.68 o                         
   8   0  11        241.02        259.45         3.51 o                         
   9   0  11         21.91         42.09         2.83 o                         
  10   0  11        486.02        475.29         5.22 o                         
  11   0  11         96.26        102.17         4.29 o                         
  12   0  11         75.56         55.71         4.05 o                         
  13   0  11         30.78         25.07         4.20 o                         
 -13   1  11        131.23        141.38         5.39 o                         
 -12   1  11          2.69         -3.40         3.64 o                         
 -11   1  11        422.08        420.66         6.12 o                         
 -10   1  11        166.00        165.34         4.08 o                         
  -9   1  11         80.59         74.41         2.94 o                         
  -8   1  11       1402.75       1396.10         7.49 o                         
  -7   1  11        545.85        517.48         3.66 o                         
  -6   1  11        246.72        252.93         2.31 o                         
  -5   1  11        394.13        371.08         2.43 o                         
  -4   1  11        510.76        521.54         2.79 o                         
  -3   1  11        185.44        198.52         1.44 o                         
  -2   1  11         48.46         58.01         1.05 o                         
  -1   1  11       3198.04       3272.23        12.18 o                         
   0   1  11        117.82        145.35         1.31 o                         
   1   1  11       3198.24       3287.50        14.01 o                         
   2   1  11         48.43         57.27         1.26 o                         
   3   1  11        185.41        200.33         1.68 o                         
   4   1  11        510.83        520.07         2.82 o                         
   5   1  11        394.09        369.44         2.68 o                         
   6   1  11        246.67        252.25         2.05 o                         
   7   1  11        545.82        524.78         4.07 o                         
   8   1  11       1402.95       1402.45         8.46 o                         
   9   1  11         80.57         78.05         4.20 o                         
  10   1  11        165.99        175.88         4.23 o                         
  11   1  11        422.09        417.76         6.52 o                         
  12   1  11          2.69          3.71         3.54 o                         
  13   1  11        131.23        153.88         9.04 o                         
 -13   2  11         71.59         68.08         4.69 o                         
 -12   2  11         56.06         61.13         4.19 o                         
 -11   2  11        332.74        350.11         7.23 o                         
 -10   2  11        164.13        172.70         3.96 o                         
  -9   2  11        123.60        120.40         2.79 o                         
  -8   2  11        914.81        901.97         6.15 o                         
  -7   2  11        719.08        702.05         4.50 o                         
  -6   2  11        180.28        191.11         2.11 o                         
  -5   2  11        132.59        161.72         1.79 o                         
  -4   2  11        293.16        297.08         2.11 o                         
  -3   2  11        186.32        213.54         1.77 o                         
  -2   2  11        409.34        403.82         2.28 o                         
  -1   2  11        848.87       1001.70         4.36 o                         
   0   2  11          9.78         15.92         0.79 o                         
   1   2  11        848.74        996.08         4.52 o                         
   2   2  11        409.41        405.31         2.39 o                         
   3   2  11        186.26        212.22         1.77 o                         
   4   2  11        293.12        294.47         2.09 o                         
   5   2  11        132.61        162.65         2.11 o                         
   6   2  11        180.32        193.26         2.09 o                         
   7   2  11        719.11        705.26         4.56 o                         
   8   2  11        914.79        899.90         6.10 o                         
   9   2  11        123.58        119.37         3.24 o                         
  10   2  11        164.11        176.15         4.15 o                         
  11   2  11        332.71        353.63         6.00 o                         
  12   2  11         56.08         62.45         4.05 o                         
  13   2  11         71.57         73.86         5.55 o                         
 -13   3  11        117.16        113.35         5.03 o                         
 -12   3  11         24.16         32.96         3.94 o                         
 -11   3  11        154.28        164.85         4.60 o                         
 -10   3  11         89.16         83.32         3.03 o                         
  -9   3  11        270.14        254.30         3.85 o                         
  -8   3  11        612.89        600.03         4.70 o                         
  -7   3  11        664.18        684.90         4.32 o                         
  -6   3  11        838.76        827.76         4.73 o                         
  -5   3  11         78.71         81.18         1.66 o                         
  -4   3  11        198.61        197.84         1.84 o                         
  -3   3  11        369.73        329.85         2.17 o                         
  -2   3  11        111.57        132.61         1.31 o                         
  -1   3  11        639.62        750.14         3.48 o                         
   0   3  11        100.32        103.15         1.39 o                         
   1   3  11        639.60        756.40         3.73 o                         
   2   3  11        111.61        134.15         1.60 o                         
   3   3  11        369.72        337.43         2.30 o                         
   4   3  11        198.57        196.56         1.76 o                         
   5   3  11         78.70         85.62         1.81 o                         
   6   3  11        838.84        832.32         4.71 o                         
   7   3  11        664.23        688.49         4.65 o                         
   8   3  11        612.86        605.16         4.45 o                         
   9   3  11        270.14        254.24         3.54 o                         
  10   3  11         89.15         79.57         3.57 o                         
  11   3  11        154.25        163.36         4.84 o                         
  12   3  11         24.16         21.72         3.84 o                         
  13   3  11        117.19        111.51         6.31 o                         
 -13   4  11         64.09         68.07         4.40 o                         
 -12   4  11         22.23         16.27         3.99 o                         
 -11   4  11        146.91        132.35         3.86 o                         
 -10   4  11         67.94         79.47         2.94 o                         
  -9   4  11        607.08        589.77         5.07 o                         
  -8   4  11        323.24        309.68         3.40 o                         
  -7   4  11        375.15        359.75         3.39 o                         
  -6   4  11        239.31        242.43         2.59 o                         
  -5   4  11          3.56          8.58         1.31 o                         
  -4   4  11        689.61        700.52         3.75 o                         
  -3   4  11         11.85         10.09         1.08 o                         
  -2   4  11         63.90         67.82         1.54 o                         
  -1   4  11        230.45        216.58         1.64 o                         
   0   4  11       1955.50       2027.65         8.47 o                         
   1   4  11        230.39        217.21         1.80 o                         
   2   4  11         63.87         66.90         1.36 o                         
   3   4  11         11.84         10.44         1.23 o                         
   4   4  11        689.64        707.38         3.94 o                         
   5   4  11          3.56          5.75         1.42 o                         
   6   4  11        239.35        240.87         2.55 o                         
   7   4  11        375.18        363.74         3.37 o                         
   8   4  11        323.28        316.50         3.44 o                         
   9   4  11        607.06        580.73         5.34 o                         
  10   4  11         67.96         73.19         3.24 o                         
  11   4  11        146.93        128.10         4.01 o                         
  12   4  11         22.22         22.00         3.75 o                         
  13   4  11         64.08         64.46         4.95 o                         
 -12   5  11        117.16        117.53         4.33 o                         
 -11   5  11         38.60         35.69         3.26 o                         
 -10   5  11        143.00        128.81         3.61 o                         
  -9   5  11        364.14        375.69         4.27 o                         
  -8   5  11        574.49        486.43         4.09 o                         
  -7   5  11        589.75        567.95         4.29 o                         
  -6   5  11        366.81        313.88         3.08 o                         
  -5   5  11        576.76        532.35         3.42 o                         
  -4   5  11        799.32        864.43         4.45 o                         
  -3   5  11        195.30        170.67         1.81 o                         
  -2   5  11        252.21        279.07         2.12 o                         
  -1   5  11          2.49          6.76         0.98 o                         
   0   5  11        404.79        347.63         2.29 o                         
   1   5  11          2.48          8.10         1.01 o                         
   2   5  11        252.20        281.38         2.37 o                         
   3   5  11        195.33        169.14         2.02 o                         
   4   5  11        799.21        872.99         4.69 o                         
   5   5  11        576.88        541.19         3.71 o                         
   6   5  11        366.79        319.87         3.07 o                         
   7   5  11        589.76        573.35         4.26 o                         
   8   5  11        574.47        488.18         4.29 o                         
   9   5  11        364.18        382.92         4.48 o                         
  10   5  11        143.01        126.28         4.25 o                         
  11   5  11         38.59         34.75         3.51 o                         
  12   5  11        117.14        110.31         4.16 o                         
 -12   6  11         23.48         20.76         3.49 o                         
 -11   6  11         42.47         42.26         3.57 o                         
 -10   6  11         67.41         59.89         3.30 o                         
  -9   6  11         19.09         23.90         2.67 o                         
  -8   6  11         85.26         90.05         2.66 o                         
  -7   6  11        270.23        283.83         3.40 o                         
  -6   6  11        294.91        251.01         2.94 o                         
  -5   6  11        698.28        623.46         3.88 o                         
  -4   6  11        352.35        306.43         2.77 o                         
  -3   6  11        489.56        527.01         3.34 o                         
  -2   6  11        145.66        147.15         1.84 o                         
  -1   6  11        362.28        340.58         2.41 o                         
   0   6  11         56.30        101.56         1.51 o                         
   1   6  11        362.27        335.52         2.51 o                         
   2   6  11        145.67        151.20         1.97 o                         
   3   6  11        489.50        529.10         3.37 o                         
   4   6  11        352.35        318.82         2.75 o                         
   5   6  11        698.21        632.05         4.17 o                         
   6   6  11        294.96        253.44         3.00 o                         
   7   6  11        270.24        286.02         3.44 o                         
   8   6  11         85.28         92.33         2.60 o                         
   9   6  11         19.08         22.21         3.02 o                         
  10   6  11         67.42         59.48         3.30 o                         
  11   6  11         42.47         37.88         3.37 o                         
  12   6  11         23.48         21.95         4.10 o                         
 -12   7  11         52.42         41.81         4.52 o                         
 -11   7  11         23.50         24.88         3.52 o                         
 -10   7  11         76.34         76.31         3.49 o                         
  -9   7  11         25.79         28.76         2.86 o                         
  -8   7  11        129.07        132.39         3.06 o                         
  -7   7  11        204.49        199.42         3.20 o                         
  -6   7  11         12.47          6.95         1.97 o                         
  -5   7  11        123.94        106.90         2.31 o                         
  -4   7  11        546.92        545.03         3.79 o                         
  -3   7  11        833.98        753.46         4.50 o                         
  -2   7  11        321.72        300.44         2.64 o                         
  -1   7  11        192.26        213.32         2.11 o                         
   0   7  11       1196.81       1179.62         5.65 o                         
   1   7  11        192.29        215.38         2.16 o                         
   2   7  11        321.69        302.96         2.68 o                         
   3   7  11        833.99        760.37         4.33 o                         
   4   7  11        546.94        544.67         3.66 o                         
   5   7  11        123.93        107.50         2.27 o                         
   6   7  11         12.47         10.02         2.03 o                         
   7   7  11        204.46        205.09         3.33 o                         
   8   7  11        129.09        136.64         3.33 o                         
   9   7  11         25.80         29.24         3.21 o                         
  10   7  11         76.30         73.41         4.23 o                         
  11   7  11         23.50         22.28         3.52 o                         
  12   7  11         52.41         41.88         4.60 o                         
 -11   8  11          7.45          9.47         3.78 o                         
 -10   8  11         18.68         22.00         3.49 o                         
  -9   8  11        132.15        125.56         3.62 o                         
  -8   8  11        344.22        319.68         3.95 o                         
  -7   8  11        773.17        717.46         5.24 o                         
  -6   8  11         95.00         96.37         2.50 o                         
  -5   8  11        597.13        562.64         4.28 o                         
  -4   8  11        114.66        110.58         2.33 o                         
  -3   8  11        244.26        228.79         2.83 o                         
  -2   8  11        137.49        145.58         2.43 o                         
  -1   8  11        259.89        260.45         2.63 o                         
   0   8  11       1925.00       1726.54         8.48 o                         
   1   8  11        259.90        263.37         2.74 o                         
   2   8  11        137.54        143.84         2.49 o                         
   3   8  11        244.27        226.14         2.75 o                         
   4   8  11        114.66        114.12         2.31 o                         
   5   8  11        597.11        569.14         4.59 o                         
   6   8  11         95.00         97.98         2.87 o                         
   7   8  11        773.10        720.80         5.63 o                         
   8   8  11        344.21        318.61         4.75 o                         
   9   8  11        132.17        113.47         4.07 o                         
  10   8  11         18.71         23.27         3.60 o                         
  11   8  11          7.45          8.70         3.89 o                         
 -11   9  11        228.85        203.95        15.22 o                         
 -10   9  11        170.01        165.48         5.03 o                         
  -9   9  11          5.61          5.93         3.23 o                         
  -8   9  11         83.48         82.96         3.08 o                         
  -7   9  11         55.43         56.90         2.86 o                         
  -6   9  11         17.90         13.82         2.33 o                         
  -5   9  11         76.71         71.88         2.60 o                         
  -4   9  11        466.19        424.17         3.78 o                         
  -3   9  11        134.38        119.50         2.61 o                         
  -2   9  11        290.96        257.13         3.32 o                         
  -1   9  11        201.12        204.46         2.89 o                         
   0   9  11       2845.92       2596.07        12.52 o                         
   1   9  11        201.16        205.89         2.88 o                         
   2   9  11        290.94        257.85         3.13 o                         
   3   9  11        134.37        117.90         2.61 o                         
   4   9  11        466.23        422.61         3.87 o                         
   5   9  11         76.73         70.77         2.41 o                         
   6   9  11         17.89         16.87         2.34 o                         
   7   9  11         55.41         60.42         2.82 o                         
   8   9  11         83.51         82.58         3.80 o                         
   9   9  11          5.61          5.17         3.66 o                         
  10   9  11        169.94        173.73         8.67 o                         
  11   9  11        228.85        217.46         8.39 o                         
 -10  10  11         54.95         42.48         4.35 o                         
  -9  10  11         23.77         24.28         3.50 o                         
  -8  10  11         12.25         13.84         2.84 o                         
  -7  10  11         52.73         57.99         3.19 o                         
  -6  10  11        154.43        163.99         3.45 o                         
  -5  10  11        125.89        132.95         3.17 o                         
  -4  10  11        112.32        109.68         2.61 o                         
  -3  10  11        954.06        839.58         5.99 o                         
  -2  10  11        436.03        423.41         4.19 o                         
  -1  10  11          2.69          8.17         2.19 o                         
   0  10  11       1318.67       1310.06         7.97 o                         
   1  10  11          2.69         13.62         1.96 o                         
   2  10  11        436.04        421.10         3.96 o                         
   3  10  11        954.03        844.46         5.92 o                         
   4  10  11        112.31        110.55         2.84 o                         
   5  10  11        125.89        134.11         2.96 o                         
   6  10  11        154.42        161.03         3.49 o                         
   7  10  11         52.74         59.90         3.23 o                         
   8  10  11         12.26          7.84         3.58 o                         
   9  10  11         23.78         22.76         3.64 o                         
  10  10  11         54.96         48.63         4.76 o                         
  -9  11  11         60.06         90.27         4.33 o                         
  -8  11  11         42.03         49.74         3.41 o                         
  -7  11  11        162.47        156.82         4.11 o                         
  -6  11  11        116.66        121.89         3.65 o                         
  -5  11  11         92.87         89.58         3.44 o                         
  -4  11  11        149.60        150.36         3.62 o                         
  -3  11  11         78.52         96.03         3.05 o                         
  -2  11  11        297.87        264.82         4.19 o                         
  -1  11  11        288.04        286.40         3.87 o                         
   0  11  11        148.17        132.31         3.08 o                         
   1  11  11        288.04        277.19         3.78 o                         
   2  11  11        297.88        266.44         3.59 o                         
   3  11  11         78.56         87.95         2.67 o                         
   4  11  11        149.58        151.74         3.52 o                         
   5  11  11         92.91         92.84         3.06 o                         
   6  11  11        116.66        125.30         3.52 o                         
   7  11  11        162.55        159.70         5.52 o                         
   8  11  11         42.02         44.64         4.02 o                         
   9  11  11         60.07         83.03         4.77 o                         
  -8  12  11         22.63         21.28         3.73 o                         
  -7  12  11         14.69         16.18         3.49 o                         
  -6  12  11         80.38         96.97         3.63 o                         
  -5  12  11         18.19         12.52         3.29 o                         
  -4  12  11         13.51         12.55         3.24 o                         
  -3  12  11        115.73        109.12         3.76 o                         
  -2  12  11         27.49         31.06         2.95 o                         
  -1  12  11          4.94         15.67         2.67 o                         
   0  12  11          3.80         13.09         2.72 o                         
   1  12  11          4.94         17.85         2.91 o                         
   2  12  11         27.48         32.58         2.92 o                         
   3  12  11        115.72        111.76         3.13 o                         
   4  12  11         13.52         10.37         2.83 o                         
   5  12  11         18.19          6.68         3.14 o                         
   6  12  11         80.40         95.35         3.42 o                         
   7  12  11         14.69         18.90         5.06 o                         
   8  12  11         22.64         20.02         4.38 o                         
  -7  13  11         35.62         36.50         3.57 o                         
  -6  13  11         39.88         41.78         3.60 o                         
  -5  13  11         30.69         40.41         3.87 o                         
  -4  13  11        180.81        182.08         5.66 o                         
  -3  13  11         24.27         28.29         3.57 o                         
  -2  13  11         75.19         75.15         3.64 o                         
  -1  13  11        155.54        152.56         4.15 o                         
   0  13  11        338.63        325.16         4.77 o                         
   1  13  11        155.55        161.71         3.99 o                         
   2  13  11         75.16         66.07         3.44 o                         
   3  13  11         24.26         24.35         3.00 o                         
   4  13  11        180.84        177.12         4.09 o                         
   5  13  11         30.69         32.69         3.35 o                         
   6  13  11         39.88         38.21         3.43 o                         
   7  13  11         35.62         32.63         4.07 o                         
  -5  14  11         32.54         41.73         3.83 o                         
  -4  14  11          1.72          3.00         3.86 o                         
  -3  14  11         21.54         35.11         4.45 o                         
  -2  14  11        205.44        201.19         5.51 o                         
  -1  14  11        245.31        241.96         5.25 o                         
   0  14  11          2.46          6.29         3.60 o                         
   1  14  11        245.28        233.02         5.03 o                         
   2  14  11        205.40        193.83         4.82 o                         
   3  14  11         21.56         26.68         3.44 o                         
   4  14  11          1.72          3.42         3.51 o                         
   5  14  11         32.56         36.30         3.45 o                         
  -2  15  11         87.80         84.68         4.77 o                         
  -1  15  11         98.06        109.54         4.77 o                         
   0  15  11          4.11         -0.32         3.74 o                         
   1  15  11         98.06        117.98         4.32 o                         
   2  15  11         87.79         88.51         4.36 o                         
   0   0  12       2984.42       3225.06        23.98 o                         
   1   0  12       2379.08       2552.81        10.88 o                         
   2   0  12          1.53         15.13         1.03 o                         
   3   0  12         13.52         13.08         0.97 o                         
   4   0  12         15.57         16.58         0.93 o                         
   5   0  12        318.56        343.57         2.31 o                         
   6   0  12          0.61         -1.34         1.34 o                         
   7   0  12       1021.28       1007.42         6.53 o                         
   8   0  12       1765.67       1687.23        10.57 o                         
   9   0  12        230.69        240.32         4.00 o                         
  10   0  12        124.56        130.72         4.69 o                         
  11   0  12        150.85        112.64         4.77 o                         
  12   0  12        249.94        241.72         6.19 o                         
  13   0  12         35.94         40.19         4.21 o                         
 -13   1  12        355.97        377.76        10.63 o                         
 -12   1  12          3.43          3.90         3.92 o                         
 -11   1  12         77.83         71.12         4.39 o                         
 -10   1  12         17.28         15.34         3.05 o                         
  -9   1  12        163.34        162.60         3.68 o                         
  -8   1  12        377.24        376.35         4.03 o                         
  -7   1  12        550.39        549.63         4.10 o                         
  -6   1  12         74.03         81.45         1.71 o                         
  -5   1  12        247.41        262.32         2.11 o                         
  -4   1  12         30.58         44.38         1.08 o                         
  -3   1  12         99.31         86.23         1.12 o                         
  -2   1  12        357.82        347.20         2.06 o                         
  -1   1  12        127.44        145.02         1.85 o                         
   0   1  12       5806.24       6281.54        24.17 o                         
   1   1  12        127.46        149.78         1.58 o                         
   2   1  12        357.86        344.40         2.25 o                         
   3   1  12         99.35         85.94         1.34 o                         
   4   1  12         30.59         41.42         1.11 o                         
   5   1  12        247.48        262.92         2.01 o                         
   6   1  12         74.02         84.03         1.88 o                         
   7   1  12        550.41        552.79         4.64 o                         
   8   1  12        377.25        377.60         4.33 o                         
   9   1  12        163.36        158.08         3.54 o                         
  10   1  12         17.28         15.21         3.38 o                         
  11   1  12         77.85         74.45         4.09 o                         
  12   1  12          3.42          9.06         3.68 o                         
  13   1  12        355.99        379.21         7.79 o                         
 -13   2  12         34.41         31.54         4.63 o                         
 -12   2  12        235.57        239.09         5.57 o                         
 -11   2  12        258.38        279.48         6.41 o                         
 -10   2  12        134.90        143.02         4.61 o                         
  -9   2  12        219.78        198.96         3.66 o                         
  -8   2  12        560.34        578.50         4.72 o                         
  -7   2  12        143.47        144.71         2.33 o                         
  -6   2  12        917.99        890.42         4.83 o                         
  -5   2  12         52.69         52.44         1.32 o                         
  -4   2  12        104.85         96.53         1.37 o                         
  -3   2  12        859.33        838.57         4.02 o                         
  -2   2  12        185.72        174.33         1.41 o                         
  -1   2  12        599.07        578.32         2.83 o                         
   0   2  12         20.11          7.13         0.83 o                         
   1   2  12        599.01        581.63         3.02 o                         
   2   2  12        185.67        174.66         1.60 o                         
   3   2  12        859.49        836.60         4.11 o                         
   4   2  12        104.83         93.78         1.46 o                         
   5   2  12         52.68         51.17         1.35 o                         
   6   2  12        917.92        895.13         5.02 o                         
   7   2  12        143.48        149.67         2.84 o                         
   8   2  12        560.39        585.04         4.90 o                         
   9   2  12        219.88        203.70         3.76 o                         
  10   2  12        134.87        137.71         5.30 o                         
  11   2  12        258.36        271.51         7.53 o                         
  12   2  12        235.54        242.69         6.55 o                         
  13   2  12         34.43         29.14         4.38 o                         
 -13   3  12         44.30         40.05         4.15 o                         
 -12   3  12        103.14        112.64         6.36 o                         
 -11   3  12         53.00         52.47         3.78 o                         
 -10   3  12        192.23        196.39         4.43 o                         
  -9   3  12        535.43        529.20         5.66 o                         
  -8   3  12        186.59        190.55         3.35 o                         
  -7   3  12        412.41        398.61         3.44 o                         
  -6   3  12        353.13        356.16         2.99 o                         
  -5   3  12         67.92         73.83         1.74 o                         
  -4   3  12         80.78         93.13         1.50 o                         
  -3   3  12        865.81        867.22         4.33 o                         
  -2   3  12         88.47        119.80         1.47 o                         
  -1   3  12        345.84        407.91         2.37 o                         
   0   3  12        514.05        520.26         2.61 o                         
   1   3  12        345.87        413.31         2.42 o                         
   2   3  12         88.46        123.57         1.58 o                         
   3   3  12        865.80        867.05         4.43 o                         
   4   3  12         80.77         95.32         1.63 o                         
   5   3  12         67.91         71.94         1.67 o                         
   6   3  12        353.12        363.10         3.01 o                         
   7   3  12        412.42        403.13         3.74 o                         
   8   3  12        186.61        193.24         3.19 o                         
   9   3  12        535.36        525.93         5.03 o                         
  10   3  12        192.24        193.17         4.53 o                         
  11   3  12         52.99         51.01         3.99 o                         
  12   3  12        103.13        106.58         6.58 o                         
  13   3  12         44.31         48.06         4.77 o                         
 -12   4  12         43.53         43.49         4.10 o                         
 -11   4  12        114.20        107.48         4.23 o                         
 -10   4  12          5.78          8.73         2.75 o                         
  -9   4  12        164.41        162.34         4.46 o                         
  -8   4  12        191.74        174.90         3.08 o                         
  -7   4  12        566.42        528.17         3.97 o                         
  -6   4  12        115.00        110.66         2.28 o                         
  -5   4  12        451.59        453.74         3.11 o                         
  -4   4  12         19.23         27.73         1.28 o                         
  -3   4  12         93.25         88.09         1.56 o                         
  -2   4  12         96.56        104.73         1.40 o                         
  -1   4  12        473.73        527.90         2.78 o                         
   0   4  12        933.30        970.23         4.34 o                         
   1   4  12        473.65        530.87         2.99 o                         
   2   4  12         96.61        108.87         1.55 o                         
   3   4  12         93.25         91.40         2.08 o                         
   4   4  12         19.24         28.52         1.51 o                         
   5   4  12        451.57        456.65         3.04 o                         
   6   4  12        115.00        113.50         2.14 o                         
   7   4  12        566.42        537.62         4.38 o                         
   8   4  12        191.79        171.94         3.13 o                         
   9   4  12        164.39        171.54         3.59 o                         
  10   4  12          5.79          4.79         3.29 o                         
  11   4  12        114.21         99.19         4.24 o                         
  12   4  12         43.53         39.04         4.07 o                         
 -12   5  12         64.34         71.04         5.00 o                         
 -11   5  12        155.88        160.09         4.67 o                         
 -10   5  12         60.00         63.26         3.22 o                         
  -9   5  12          1.00          1.09         2.77 o                         
  -8   5  12        493.01        485.58         4.85 o                         
  -7   5  12        123.30        130.38         2.75 o                         
  -6   5  12        632.94        659.18         4.39 o                         
  -5   5  12       1363.74       1323.93         6.82 o                         
  -4   5  12        145.09        143.52         2.06 o                         
  -3   5  12        321.67        278.70         2.42 o                         
  -2   5  12        521.35        528.37         3.01 o                         
  -1   5  12        338.92        317.50         2.17 o                         
   0   5  12        958.75        792.75         3.98 o                         
   1   5  12        338.94        320.56         2.39 o                         
   2   5  12        521.39        539.16         3.33 o                         
   3   5  12        321.73        286.46         2.57 o                         
   4   5  12        145.07        145.16         2.16 o                         
   5   5  12       1363.56       1320.26         6.75 o                         
   6   5  12        632.98        664.18         4.57 o                         
   7   5  12        123.28        131.07         2.77 o                         
   8   5  12        492.98        491.31         4.70 o                         
   9   5  12          1.00          2.92         2.74 o                         
  10   5  12         59.99         61.37         3.49 o                         
  11   5  12        155.89        165.65         4.93 o                         
  12   5  12         64.34         65.86         4.21 o                         
 -12   6  12          8.43          5.46         4.24 o                         
 -11   6  12          5.71          3.12         3.24 o                         
 -10   6  12         99.45        102.05         3.54 o                         
  -9   6  12         51.58         54.90         3.19 o                         
  -8   6  12         97.17        102.44         2.75 o                         
  -7   6  12         56.01         60.89         2.35 o                         
  -6   6  12        296.33        318.00         3.29 o                         
  -5   6  12        510.45        519.44         3.85 o                         
  -4   6  12        394.75        353.49         3.05 o                         
  -3   6  12        417.47        412.04         3.12 o                         
  -2   6  12        325.62        294.47         2.40 o                         
  -1   6  12        344.39        317.42         2.40 o                         
   0   6  12        255.44        266.53         2.38 o                         
   1   6  12        344.39        323.55         2.49 o                         
   2   6  12        325.54        296.70         2.56 o                         
   3   6  12        417.57        419.53         3.01 o                         
   4   6  12        394.70        351.04         2.93 o                         
   5   6  12        510.52        528.26         3.78 o                         
   6   6  12        296.34        320.20         3.27 o                         
   7   6  12         56.03         61.10         2.41 o                         
   8   6  12         97.17         96.32         2.80 o                         
   9   6  12         51.59         47.84         2.98 o                         
  10   6  12         99.46        103.18         3.61 o                         
  11   6  12          5.71          7.12         3.74 o                         
  12   6  12          8.44          4.98         3.86 o                         
 -11   7  12         29.44         35.12         3.70 o                         
 -10   7  12        103.83        106.32         3.70 o                         
  -9   7  12         96.09         86.62         3.28 o                         
  -8   7  12        292.61        277.40         3.92 o                         
  -7   7  12        283.31        283.96         3.57 o                         
  -6   7  12       1048.26        955.85         5.98 o                         
  -5   7  12        196.21        204.87         2.97 o                         
  -4   7  12        200.50        194.20         2.75 o                         
  -3   7  12        357.99        320.21         2.96 o                         
  -2   7  12        261.31        240.49         2.56 o                         
  -1   7  12       1035.50        938.45         5.07 o                         
   0   7  12        939.59        924.73         4.77 o                         
   1   7  12       1035.59        945.24         5.14 o                         
   2   7  12        261.31        241.06         2.55 o                         
   3   7  12        357.92        320.51         2.99 o                         
   4   7  12        200.51        193.37         2.55 o                         
   5   7  12        196.21        204.93         2.82 o                         
   6   7  12       1048.34        963.68         6.11 o                         
   7   7  12        283.28        286.98         3.58 o                         
   8   7  12        292.66        275.25         4.08 o                         
   9   7  12         96.07         89.23         3.47 o                         
  10   7  12        103.82         98.80         4.13 o                         
  11   7  12         29.43         30.32         3.53 o                         
 -11   8  12         15.01         18.22         3.79 o                         
 -10   8  12         28.12         31.61         3.68 o                         
  -9   8  12          2.33          1.58         2.91 o                         
  -8   8  12         91.29         92.03         2.96 o                         
  -7   8  12          7.36         14.75         2.54 o                         
  -6   8  12         35.95         40.52         2.39 o                         
  -5   8  12        131.86        109.94         2.62 o                         
  -4   8  12         28.36         38.63         2.12 o                         
  -3   8  12        661.82        593.30         4.13 o                         
  -2   8  12        782.74        742.06         4.60 o                         
  -1   8  12       1394.57       1370.37         7.35 o                         
   0   8  12        166.88        159.58         2.93 o                         
   1   8  12       1394.46       1370.97         7.30 o                         
   2   8  12        782.80        751.57         4.68 o                         
   3   8  12        661.90        601.05         4.27 o                         
   4   8  12         28.36         34.84         2.15 o                         
   5   8  12        131.87        113.18         2.53 o                         
   6   8  12         35.95         45.37         2.41 o                         
   7   8  12          7.36         13.21         2.51 o                         
   8   8  12         91.26         91.78         3.39 o                         
   9   8  12          2.34          2.03         3.18 o                         
  10   8  12         28.13         25.60         3.75 o                         
  11   8  12         15.02         18.50         3.58 o                         
 -10   9  12         97.72         87.08         4.28 o                         
  -9   9  12         16.52         14.23         4.58 o                         
  -8   9  12          8.20         12.94         2.90 o                         
  -7   9  12         93.67        102.20         3.19 o                         
  -6   9  12        119.93        124.60         3.02 o                         
  -5   9  12         40.99         42.97         2.40 o                         
  -4   9  12        217.20        214.22         3.14 o                         
  -3   9  12       1384.03       1254.98         7.11 o                         
  -2   9  12        118.51        111.03         2.65 o                         
  -1   9  12         86.48         99.70         2.58 o                         
   0   9  12         51.21         56.86         2.30 o                         
   1   9  12         86.50        102.34         2.40 o                         
   2   9  12        118.51        106.62         2.48 o                         
   3   9  12       1383.89       1259.98         7.13 o                         
   4   9  12        217.21        206.03         3.17 o                         
   5   9  12         40.98         35.17         2.34 o                         
   6   9  12        119.96        125.90         3.12 o                         
   7   9  12         93.65        100.30         3.20 o                         
   8   9  12          8.19         17.16         3.45 o                         
   9   9  12         16.53         14.80         3.58 o                         
  10   9  12         97.71         82.68         4.14 o                         
 -10  10  12         19.33          9.80         7.36 o                         
  -9  10  12        198.48        180.92         7.89 o                         
  -8  10  12          6.34          7.80         3.04 o                         
  -7  10  12         92.77        106.04         4.08 o                         
  -6  10  12         64.92         72.92         2.87 o                         
  -5  10  12        128.81        131.13         3.25 o                         
  -4  10  12        222.49        222.62         3.49 o                         
  -3  10  12          9.32         11.54         2.30 o                         
  -2  10  12        462.31        457.18         4.55 o                         
  -1  10  12        318.90        329.46         3.92 o                         
   0  10  12        396.28        417.04         4.35 o                         
   1  10  12        318.92        327.00         3.59 o                         
   2  10  12        462.30        453.76         4.08 o                         
   3  10  12          9.32          7.35         2.24 o                         
   4  10  12        222.47        218.19         3.57 o                         
   5  10  12        128.88        130.95         3.36 o                         
   6  10  12         64.92         71.96         3.04 o                         
   7  10  12         92.77        103.03         4.63 o                         
   8  10  12          6.34         10.10         3.57 o                         
   9  10  12        198.45        186.51         5.78 o                         
  10  10  12         19.32         14.60         5.89 o                         
  -9  11  12        270.39        299.34         6.27 o                         
  -8  11  12         16.30         19.76         3.42 o                         
  -7  11  12         77.03         75.58         3.61 o                         
  -6  11  12        168.11        164.49         4.08 o                         
  -5  11  12         33.91         34.29         2.95 o                         
  -4  11  12        502.81        496.75         6.49 o                         
  -3  11  12         60.42         66.38         3.14 o                         
  -2  11  12         42.33         46.62         2.92 o                         
  -1  11  12        197.14        192.30         3.57 o                         
   0  11  12          0.06         -1.86         2.39 o                         
   1  11  12        197.10        189.62         3.62 o                         
   2  11  12         42.32         47.41         2.67 o                         
   3  11  12         60.45         65.20         2.79 o                         
   4  11  12        502.82        501.28         5.20 o                         
   5  11  12         33.89         32.10         2.93 o                         
   6  11  12        168.13        161.89         3.92 o                         
   7  11  12         77.01         75.41         3.47 o                         
   8  11  12         16.30         21.52         3.91 o                         
   9  11  12        270.36        299.56         7.34 o                         
  -8  12  12         24.87         27.67         4.42 o                         
  -7  12  12        101.92         89.25         3.87 o                         
  -6  12  12         75.82         89.69         3.80 o                         
  -5  12  12          5.12          6.96         3.14 o                         
  -4  12  12          2.41          6.11         3.58 o                         
  -3  12  12         33.97         40.63         3.44 o                         
  -2  12  12        322.70        285.08         4.91 o                         
  -1  12  12        128.60        129.32         3.46 o                         
   0  12  12         59.88         68.62         3.16 o                         
   1  12  12        128.58        130.33         3.66 o                         
   2  12  12        322.70        278.61         4.42 o                         
   3  12  12         33.95         40.24         2.92 o                         
   4  12  12          2.41         -2.75         2.75 o                         
   5  12  12          5.12          4.20         3.27 o                         
   6  12  12         75.82         90.63         3.53 o                         
   7  12  12        101.95         90.83         7.06 o                         
   8  12  12         24.88         31.03         5.35 o                         
  -6  13  12         16.25         18.59         3.65 o                         
  -5  13  12         98.38         94.45         4.11 o                         
  -4  13  12         16.01         18.98         3.74 o                         
  -3  13  12         45.39         52.25         4.24 o                         
  -2  13  12         33.09         34.52         3.57 o                         
  -1  13  12         55.70         60.29         3.67 o                         
   0  13  12         70.89         73.45         3.39 o                         
   1  13  12         55.68         60.16         3.41 o                         
   2  13  12         33.09         33.26         3.22 o                         
   3  13  12         45.41         44.90         3.45 o                         
   4  13  12         16.01         17.29         3.31 o                         
   5  13  12         98.38         90.81         3.94 o                         
   6  13  12         16.25         19.06         3.46 o                         
  -4  14  12         61.34         65.92         4.43 o                         
  -3  14  12          7.19          5.47         4.60 o                         
  -2  14  12         18.42         36.38         4.03 o                         
  -1  14  12         32.03         54.84         3.74 o                         
   0  14  12        133.89        130.18         4.66 o                         
   1  14  12         32.03         56.56         3.59 o                         
   2  14  12         18.41         21.81         3.51 o                         
   3  14  12          7.19         14.14         3.79 o                         
   4  14  12         61.31         60.45         3.83 o                         
  -1  15  12         89.67         82.03        15.11 o                         
   0  15  12        122.57        139.62         6.33 o                         
   1  15  12         89.67         96.42        15.11 o                         
   1   0  13        372.04        439.32         2.73 o                         
   2   0  13        297.26        321.02         2.24 o                         
   3   0  13         31.57         26.56         1.07 o                         
   4   0  13        117.71        106.63         1.47 o                         
   5   0  13          0.81         -0.38         1.14 o                         
   6   0  13         37.87         41.70         1.78 o                         
   7   0  13        143.14        124.57         2.79 o                         
   8   0  13       2654.41       2613.30        17.85 o                         
   9   0  13          4.02         -0.95         2.81 o                         
  10   0  13        203.47        200.39         4.85 o                         
  11   0  13        146.42        108.92         4.17 o                         
  12   0  13         94.72         95.98         4.44 o                         
  13   0  13         47.28         54.42         5.48 o                         
 -13   1  13          4.55          9.55         4.45 o                         
 -12   1  13         97.28         82.92         4.37 o                         
 -11   1  13         37.76         38.74         3.75 o                         
 -10   1  13        252.26        252.61         5.11 o                         
  -9   1  13        330.90        328.07         4.36 o                         
  -8   1  13        176.44        179.74         3.83 o                         
  -7   1  13        636.58        664.03         4.88 o                         
  -6   1  13        896.16        851.55         4.97 o                         
  -5   1  13         97.49         89.58         1.65 o                         
  -4   1  13        438.32        420.85         2.51 o                         
  -3   1  13        145.67        138.22         1.36 o                         
  -2   1  13        342.45        350.03         2.10 o                         
  -1   1  13        115.93        146.91         1.49 o                         
   0   1  13        208.88        200.25         1.96 o                         
   1   1  13        115.95        146.62         1.50 o                         
   2   1  13        342.40        352.75         2.35 o                         
   3   1  13        145.66        138.70         1.69 o                         
   4   1  13        438.25        417.95         2.72 o                         
   5   1  13         97.49         90.34         1.71 o                         
   6   1  13        896.32        854.36         5.73 o                         
   7   1  13        636.53        668.50         5.44 o                         
   8   1  13        176.46        177.80         3.53 o                         
   9   1  13        330.88        334.38         4.33 o                         
  10   1  13        252.30        252.77         4.89 o                         
  11   1  13         37.76         38.84         3.74 o                         
  12   1  13         97.27         79.42         4.25 o                         
  13   1  13          4.55         10.05         4.31 o                         
 -13   2  13         46.06         51.84         4.92 o                         
 -12   2  13          5.16         18.26         4.08 o                         
 -11   2  13        247.09        245.40         5.20 o                         
 -10   2  13        698.23        704.96         8.39 o                         
  -9   2  13         34.34         42.05         2.83 o                         
  -8   2  13        581.95        549.48         4.90 o                         
  -7   2  13        153.86        175.14         2.59 o                         
  -6   2  13        210.67        195.20         2.43 o                         
  -5   2  13        247.96        239.72         2.28 o                         
  -4   2  13        359.74        345.93         2.27 o                         
  -3   2  13          8.17         20.68         1.14 o                         
  -2   2  13       1354.02       1406.40         6.03 o                         
  -1   2  13        511.02        512.86         2.71 o                         
   0   2  13         94.06         90.74         1.18 o                         
   1   2  13        511.02        517.06         2.90 o                         
   2   2  13       1354.09       1406.39         7.13 o                         
   3   2  13          8.18         20.41         1.12 o                         
   4   2  13        359.77        343.58         2.55 o                         
   5   2  13        247.94        241.51         2.33 o                         
   6   2  13        210.70        195.63         2.76 o                         
   7   2  13        153.85        180.99         3.24 o                         
   8   2  13        581.94        558.51         5.02 o                         
   9   2  13         34.35         37.78         2.73 o                         
  10   2  13        698.35        694.14         8.47 o                         
  11   2  13        247.10        246.02         5.89 o                         
  12   2  13          5.17          7.88         3.83 o                         
  13   2  13         46.06         48.94         5.60 o                         
 -12   3  13        172.25        190.34         6.02 o                         
 -11   3  13         64.06         74.34         4.00 o                         
 -10   3  13        463.34        443.52         5.55 o                         
  -9   3  13         22.97         26.79         3.02 o                         
  -8   3  13         15.63         20.63         2.33 o                         
  -7   3  13        151.28        147.13         2.51 o                         
  -6   3  13        189.40        194.65         2.52 o                         
  -5   3  13         48.61         59.14         1.73 o                         
  -4   3  13        362.61        360.03         2.59 o                         
  -3   3  13        707.68        719.16         3.96 o                         
  -2   3  13         76.95         78.71         1.37 o                         
  -1   3  13        326.37        333.15         2.15 o                         
   0   3  13       1712.40       1662.70         7.02 o                         
   1   3  13        326.36        333.78         2.17 o                         
   2   3  13         76.95         77.60         1.43 o                         
   3   3  13        707.59        726.48         3.94 o                         
   4   3  13        362.63        355.69         2.65 o                         
   5   3  13         48.61         60.07         1.76 o                         
   6   3  13        189.40        194.38         2.54 o                         
   7   3  13        151.29        150.23         2.92 o                         
   8   3  13         15.65         15.69         2.46 o                         
   9   3  13         22.96         27.88         2.75 o                         
  10   3  13        463.30        445.96         6.44 o                         
  11   3  13         64.09         63.12         4.23 o                         
  12   3  13        172.26        186.49         5.31 o                         
 -12   4  13         22.80         18.50         3.93 o                         
 -11   4  13         87.84         88.10         4.25 o                         
 -10   4  13         61.70         54.57         3.56 o                         
  -9   4  13        242.95        218.45         3.94 o                         
  -8   4  13          2.85          6.23         2.29 o                         
  -7   4  13         11.49         16.67         2.07 o                         
  -6   4  13        405.96        406.09         3.51 o                         
  -5   4  13        563.18        543.96         3.64 o                         
  -4   4  13        302.83        315.62         2.61 o                         
  -3   4  13       1277.94       1250.53         6.27 o                         
  -2   4  13       1438.29       1536.62         7.13 o                         
  -1   4  13         68.59         65.16         1.34 o                         
   0   4  13          3.81          7.89         0.95 o                         
   1   4  13         68.56         67.37         1.47 o                         
   2   4  13       1438.41       1537.50         7.44 o                         
   3   4  13       1277.85       1257.69         6.18 o                         
   4   4  13        302.83        318.24         2.66 o                         
   5   4  13        563.15        550.98         3.57 o                         
   6   4  13        405.89        410.53         3.22 o                         
   7   4  13         11.48         16.13         2.10 o                         
   8   4  13          2.86          4.66         2.28 o                         
   9   4  13        242.91        223.15         4.07 o                         
  10   4  13         61.66         58.74         3.62 o                         
  11   4  13         87.85         76.20         4.09 o                         
  12   4  13         22.79         12.40         3.85 o                         
 -12   5  13         26.66         29.22         4.21 o                         
 -11   5  13         38.26         40.49         3.97 o                         
 -10   5  13         12.56         14.42         3.14 o                         
  -9   5  13         22.35         12.94         2.88 o                         
  -8   5  13        241.21        243.81         3.48 o                         
  -7   5  13        324.83        315.44         3.55 o                         
  -6   5  13        133.91        111.47         2.46 o                         
  -5   5  13        314.86        286.36         3.18 o                         
  -4   5  13        441.11        408.18         3.24 o                         
  -3   5  13        265.53        272.74         2.59 o                         
  -2   5  13        699.56        694.71         3.93 o                         
  -1   5  13        367.67        393.80         2.60 o                         
   0   5  13        983.95        882.29         4.26 o                         
   1   5  13        367.72        397.62         2.76 o                         
   2   5  13        699.50        699.18         3.95 o                         
   3   5  13        265.62        268.45         2.57 o                         
   4   5  13        441.08        413.14         3.20 o                         
   5   5  13        314.82        288.95         2.97 o                         
   6   5  13        133.94        111.67         2.35 o                         
   7   5  13        324.83        319.09         3.66 o                         
   8   5  13        241.25        239.74         3.76 o                         
   9   5  13         22.37         15.53         2.88 o                         
  10   5  13         12.56         22.21         3.33 o                         
  11   5  13         38.25         34.09         3.75 o                         
  12   5  13         26.65         24.61         4.00 o                         
 -12   6  13          5.69         -0.65         4.97 o                         
 -11   6  13         21.08         19.10         3.73 o                         
 -10   6  13         23.42         23.93         3.16 o                         
  -9   6  13         14.89         11.96         2.95 o                         
  -8   6  13        196.24        192.85         3.39 o                         
  -7   6  13        323.10        316.55         3.72 o                         
  -6   6  13         55.63         58.95         2.24 o                         
  -5   6  13        386.81        389.75         3.49 o                         
  -4   6  13        392.06        380.37         3.25 o                         
  -3   6  13        575.27        582.98         4.01 o                         
  -2   6  13        245.61        229.06         2.52 o                         
  -1   6  13        192.03        214.00         2.17 o                         
   0   6  13        621.06        533.45         3.24 o                         
   1   6  13        191.99        214.50         2.23 o                         
   2   6  13        245.61        229.50         2.52 o                         
   3   6  13        575.24        579.76         4.02 o                         
   4   6  13        391.98        384.76         3.11 o                         
   5   6  13        386.76        390.86         3.37 o                         
   6   6  13         55.64         59.06         2.11 o                         
   7   6  13        323.06        325.80         3.61 o                         
   8   6  13        196.23        196.70         3.50 o                         
   9   6  13         14.89         12.03         2.88 o                         
  10   6  13         23.42         23.34         3.44 o                         
  11   6  13         21.09         17.40         3.78 o                         
  12   6  13          5.68         -2.85         6.05 o                         
 -11   7  13         64.25         66.15         5.15 o                         
 -10   7  13        110.96        108.08         4.00 o                         
  -9   7  13         26.21         19.10         3.11 o                         
  -8   7  13        410.67        427.24         4.52 o                         
  -7   7  13        102.56         99.17         3.03 o                         
  -6   7  13        290.46        285.30         3.61 o                         
  -5   7  13         63.78         70.97         2.29 o                         
  -4   7  13        172.87        158.75         2.70 o                         
  -3   7  13        718.68        668.49         4.47 o                         
  -2   7  13        741.03        691.92         4.46 o                         
  -1   7  13         47.60         48.20         1.79 o                         
   0   7  13        134.55        106.43         2.17 o                         
   1   7  13         47.58         50.64         1.66 o                         
   2   7  13        741.19        694.65         4.39 o                         
   3   7  13        718.64        675.02         4.42 o                         
   4   7  13        172.87        167.44         2.64 o                         
   5   7  13         63.76         69.57         2.08 o                         
   6   7  13        290.47        285.75         3.47 o                         
   7   7  13        102.57         94.43         2.67 o                         
   8   7  13        410.61        422.54         4.66 o                         
   9   7  13         26.21         20.41         3.12 o                         
  10   7  13        110.96        107.58         4.04 o                         
  11   7  13         64.25         65.73         4.05 o                         
 -11   8  13         50.51         38.75         4.18 o                         
 -10   8  13         98.63         92.23         3.99 o                         
  -9   8  13        270.48        255.14         4.89 o                         
  -8   8  13         34.91         41.61         2.78 o                         
  -7   8  13         14.97         16.56         2.45 o                         
  -6   8  13        145.53        125.81         2.95 o                         
  -5   8  13        193.65        176.27         3.05 o                         
  -4   8  13        233.42        222.30         3.05 o                         
  -3   8  13        405.71        387.33         3.58 o                         
  -2   8  13        327.05        316.97         3.30 o                         
  -1   8  13       1277.72       1205.97         6.98 o                         
   0   8  13          1.38          8.69         1.88 o                         
   1   8  13       1277.55       1213.34         6.73 o                         
   2   8  13        327.13        314.07         3.12 o                         
   3   8  13        405.72        385.37         3.45 o                         
   4   8  13        233.45        222.24         3.05 o                         
   5   8  13        193.62        173.26         3.21 o                         
   6   8  13        145.53        132.35         3.07 o                         
   7   8  13         14.97         13.84         2.57 o                         
   8   8  13         34.91         44.65         3.27 o                         
   9   8  13        270.51        253.52         5.24 o                         
  10   8  13         98.64         82.29         3.85 o                         
  11   8  13         50.48         36.93         4.03 o                         
 -10   9  13        390.69        406.96         6.55 o                         
  -9   9  13         34.83         25.32         3.71 o                         
  -8   9  13         74.04         69.22         3.35 o                         
  -7   9  13        133.31        131.90         4.04 o                         
  -6   9  13        144.00        137.93         3.14 o                         
  -5   9  13         39.33         49.86         2.49 o                         
  -4   9  13         70.14         73.41         2.55 o                         
  -3   9  13        554.74        528.33         4.38 o                         
  -2   9  13       1402.21       1312.12         7.83 o                         
  -1   9  13       1108.82       1011.88         6.71 o                         
   0   9  13         56.23         61.47         2.32 o                         
   1   9  13       1108.89       1029.74         6.25 o                         
   2   9  13       1402.18       1297.44         7.25 o                         
   3   9  13        554.71        529.37         4.35 o                         
   4   9  13         70.12         71.04         2.45 o                         
   5   9  13         39.32         48.69         2.50 o                         
   6   9  13        143.99        134.21         3.21 o                         
   7   9  13        133.36        122.14         3.43 o                         
   8   9  13         74.00         70.40         3.57 o                         
   9   9  13         34.82         27.31         3.73 o                         
  10   9  13        390.70        392.91         6.94 o                         
  -9  10  13        222.72        233.10         5.78 o                         
  -8  10  13          2.61         -1.22         3.01 o                         
  -7  10  13         58.91         55.85         3.07 o                         
  -6  10  13         24.69         24.93         2.78 o                         
  -5  10  13        266.82        265.03         4.00 o                         
  -4  10  13         26.57         33.15         2.64 o                         
  -3  10  13         12.95         14.68         2.42 o                         
  -2  10  13        307.18        287.46         4.00 o                         
  -1  10  13        449.79        443.15         4.63 o                         
   0  10  13         16.66         14.73         2.30 o                         
   1  10  13        449.79        444.22         4.22 o                         
   2  10  13        307.17        282.60         3.46 o                         
   3  10  13         12.96         13.54         2.24 o                         
   4  10  13         26.56         31.62         2.66 o                         
   5  10  13        266.79        269.51         4.10 o                         
   6  10  13         24.68         21.18         2.84 o                         
   7  10  13         58.89         44.69         3.22 o                         
   8  10  13          2.61          4.54         3.53 o                         
   9  10  13        222.76        215.01         5.60 o                         
  -8  11  13         49.57         67.00         3.80 o                         
  -7  11  13         35.94         53.27         4.32 o                         
  -6  11  13         25.57         47.58         3.61 o                         
  -5  11  13        142.62        150.23         3.90 o                         
  -4  11  13         56.70         49.68         3.32 o                         
  -3  11  13         99.52         88.22         3.26 o                         
  -2  11  13        212.67        208.24         4.09 o                         
  -1  11  13        338.14        281.67         4.70 o                         
   0  11  13        455.34        409.28         4.75 o                         
   1  11  13        338.16        283.06         4.38 o                         
   2  11  13        212.65        209.97         4.03 o                         
   3  11  13         99.51         86.10         3.02 o                         
   4  11  13         56.72         50.83         2.81 o                         
   5  11  13        142.60        148.08         4.55 o                         
   6  11  13         25.56         47.56         3.27 o                         
   7  11  13         35.95         48.89         3.47 o                         
   8  11  13         49.58         64.03         4.18 o                         
  -7  12  13         15.87         22.74         3.85 o                         
  -6  12  13         21.20         19.12         3.67 o                         
  -5  12  13         15.42         21.91         3.30 o                         
  -4  12  13        110.73        131.89         4.23 o                         
  -3  12  13         97.00        102.38         3.84 o                         
  -2  12  13        205.88        201.24         4.30 o                         
  -1  12  13         18.47         23.95         3.00 o                         
   0  12  13         86.64         73.40         3.39 o                         
   1  12  13         18.48         17.38         3.07 o                         
   2  12  13        205.89        207.53         4.37 o                         
   3  12  13         96.99        105.99         3.73 o                         
   4  12  13        110.75        130.19         3.71 o                         
   5  12  13         15.42         21.00         3.25 o                         
   6  12  13         21.20         18.36         3.11 o                         
   7  12  13         15.87         19.08         3.63 o                         
  -6  13  13         48.25         45.18         4.94 o                         
  -5  13  13         46.37         51.83         4.07 o                         
  -4  13  13          9.57         15.18         3.73 o                         
  -3  13  13         71.96         76.19         6.32 o                         
  -2  13  13         25.62         29.22         3.24 o                         
  -1  13  13         75.91         78.01         3.62 o                         
   0  13  13         38.94         31.97         3.40 o                         
   1  13  13         75.87         88.12         4.08 o                         
   2  13  13         25.62         30.92         3.21 o                         
   3  13  13         71.97         71.33         3.80 o                         
   4  13  13          9.57          9.94         3.30 o                         
   5  13  13         46.37         52.49         3.94 o                         
   6  13  13         48.25         45.18         3.58 o                         
  -4  14  13          8.10         15.56         4.89 o                         
  -3  14  13         59.61         70.27         4.12 o                         
  -2  14  13          4.93          3.31         3.73 o                         
  -1  14  13         28.78         30.13         3.64 o                         
   0  14  13          0.36          6.16         3.05 o                         
   1  14  13         28.78         36.53         3.69 o                         
   2  14  13          4.92          4.81         3.48 o                         
   3  14  13         59.61         71.21         3.86 o                         
   4  14  13          8.10         12.02         3.84 o                         
   0   0  14        308.95        306.93         3.31 o                         
   1   0  14        100.05        100.06         1.55 o                         
   2   0  14        126.13        144.75         1.72 o                         
   3   0  14         36.49         52.51         1.38 o                         
   4   0  14        300.26        277.02         2.28 o                         
   5   0  14       1007.10        922.56         5.16 o                         
   6   0  14        437.69        402.72         3.89 o                         
   7   0  14       1347.02       1408.59         8.79 o                         
   8   0  14         37.55         31.55         2.75 o                         
   9   0  14         78.60         67.16         3.13 o                         
  10   0  14         12.56          8.93         3.34 o                         
  11   0  14        102.35         98.65         4.21 o                         
  12   0  14         12.26          8.19         4.10 o                         
 -12   1  14         91.36         82.77         4.29 o                         
 -11   1  14         22.19         22.96         3.69 o                         
 -10   1  14         10.23         19.40         3.46 o                         
  -9   1  14         93.10         82.78         3.06 o                         
  -8   1  14        205.64        206.02         3.85 o                         
  -7   1  14        277.17        283.17         3.64 o                         
  -6   1  14        113.18        111.89         2.40 o                         
  -5   1  14        518.32        498.84         3.27 o                         
  -4   1  14        365.51        379.67         2.61 o                         
  -3   1  14       2133.34       2200.72         9.45 o                         
  -2   1  14        658.66        656.37         3.36 o                         
  -1   1  14        181.11        159.08         1.62 o                         
   0   1  14          3.76          4.93         0.89 o                         
   1   1  14        181.09        158.01         1.68 o                         
   2   1  14        658.65        650.68         3.74 o                         
   3   1  14       2133.45       2199.94         9.90 o                         
   4   1  14        365.55        382.96         2.79 o                         
   5   1  14        518.25        505.23         3.65 o                         
   6   1  14        113.17        112.65         2.67 o                         
   7   1  14        277.14        282.72         3.91 o                         
   8   1  14        205.62        213.52         3.78 o                         
   9   1  14         93.10         80.11         3.07 o                         
  10   1  14         10.23         12.49         3.32 o                         
  11   1  14         22.20         24.84         3.78 o                         
  12   1  14         91.35         77.81         4.30 o                         
 -12   2  14         93.31         76.98         4.88 o                         
 -11   2  14        169.52        174.42         5.62 o                         
 -10   2  14        113.66        108.01         4.53 o                         
  -9   2  14        212.74        218.01         4.58 o                         
  -8   2  14        315.53        327.84         4.26 o                         
  -7   2  14         23.01         31.13         2.17 o                         
  -6   2  14         32.98         45.31         1.97 o                         
  -5   2  14        213.46        220.41         2.48 o                         
  -4   2  14        983.88       1013.63         5.00 o                         
  -3   2  14         53.49         66.36         1.51 o                         
  -2   2  14         61.40         73.19         1.30 o                         
  -1   2  14        544.43        515.70         3.39 o                         
   0   2  14        109.81        118.20         1.41 o                         
   1   2  14        544.30        517.07         3.05 o                         
   2   2  14         61.42         74.29         1.51 o                         
   3   2  14         53.47         63.18         1.54 o                         
   4   2  14        983.82       1014.20         5.46 o                         
   5   2  14        213.48        216.81         2.76 o                         
   6   2  14         32.98         40.19         2.22 o                         
   7   2  14         23.01         24.15         2.38 o                         
   8   2  14        315.48        325.61         4.11 o                         
   9   2  14        212.71        219.77         3.99 o                         
  10   2  14        113.70        102.17         4.19 o                         
  11   2  14        169.52        177.16         6.72 o                         
  12   2  14         93.32         84.44         4.52 o                         
 -12   3  14         72.99         78.18         4.47 o                         
 -11   3  14        117.38        101.69         4.30 o                         
 -10   3  14        307.27        300.92         5.54 o                         
  -9   3  14        203.32        215.67         4.35 o                         
  -8   3  14        115.70        104.79         2.96 o                         
  -7   3  14        248.96        226.27         3.15 o                         
  -6   3  14        230.97        220.76         2.77 o                         
  -5   3  14         48.95         61.85         1.79 o                         
  -4   3  14        886.79        883.22         4.69 o                         
  -3   3  14         78.05         86.64         1.76 o                         
  -2   3  14        365.43        378.67         2.48 o                         
  -1   3  14        179.71        185.90         1.66 o                         
   0   3  14          8.12         14.66         1.02 o                         
   1   3  14        179.80        186.34         1.75 o                         
   2   3  14        365.53        380.11         2.73 o                         
   3   3  14         78.09         87.71         1.69 o                         
   4   3  14        886.78        896.03         4.79 o                         
   5   3  14         48.95         61.35         1.79 o                         
   6   3  14        230.96        220.19         2.71 o
[truncated: 200,152 more chars]
